# Supplementary material for: Modeling predictors of behavior of American consumers suffering from food intolerances or food allergies
Source: PLoS One. 2025 Jun 9;20(6):e0325607. doi: 10.1371/journal.pone.0325607 (PMC12148124; doi:10.1371/journal.pone.0325607)
Supplement: S1 Data — (CSV) [file pone.0325607.s001.csv]

El1	El2	test1a	test1b2	test1c2	test2a	tes2b2	test2c2	whoill	youill1	dis1a	dis1b	dis1c	dis1d	dis1e	dis1f	dis1g	dis1h	dis1i	dis1j	dis1k	dis1l	dis1m	dis1n	dis1o	dis1p	dis1q	dis1q_text	DP1a	youill2	dis2a	dis2b	dis2c	dis2d	dis2e	dis2f	dis2g	dis2h	dis2i	dis2j	dis2k	dis2l	dis2m	dis2n	dis2o	dis2p	dis2q	dis2r	dis2r_text	DP2a
1	1	3			2	1	4	1	2	0	0	0	1	0	0	0	0	0	0	0	0	0	0	0	0	0		1
1	1	3			1	3	4	2																					1	0	0	0	0	0	0	0	0	0	0	0	0	0	0	1	0	0	0		7
1	1	3			2	1	4	1	2	1	0	0	0	0	0	0	0	0	0	0	0	0	0	0	0	0		4
1	1	3			3	1	4	3	2	1	0	0	0	1	0	1	0	1	0	0	0	0	0	0	0	0		5
1	1	1	3		1	4		1	1	0	0	0	0	1	1	1	0	0	0	0	0	0	0	1	0	0		7
1	1	1	3		2	1	4	1	2	0	0	0	0	0	0	1	0	1	0	1	1	1	0	0	0	0		1
2	1	3			2	4		3	1	1	0	1	0	0	0	0	0	0	0	0	0	0	0	0	0	0		5
1	1	3			1	4		1	1	0	0	0	0	0	0	0	0	0	0	0	0	0	0	1	0	0		2
1	1	3			2	1	4	1	1	0	0	0	0	1	0	0	0	0	0	0	0	0	0	1	1	0		7
1	1	3			2	4		2																					1	1	0	0	0	1	0	0	0	1	0	0	0	0	0	0	0	0	0		4
2	1	3			4			3	2	0	0	1	0	0	0	0	0	0	0	0	0	0	0	0	0	0		7
1	1	3			4			2																					1	1	0	0	0	0	0	0	0	0	0	0	0	0	0	0	0	0	0		6
1	1	3			2	4		1	2	0	0	0	0	1	0	0	0	0	0	0	0	0	0	0	0	0		6
1	1	3			1	3	4	1	1	1	0	0	0	0	0	0	0	0	0	0	0	1	0	0	0	0		7
1	1	3			4			3	1	1	0	0	0	0	0	0	1	0	0	0	0	0	0	0	0	0		4
1	1	3			4			1	1	1	1	0	0	0	0	1	0	0	0	0	0	0	1	0	0	0		6
2	1	1	3		4			3	2	0	0	1	1	1	0	1	1	0	0	0	0	1	0	1	1	0		4
1	1	1	3		2	4		3	1	1	1	0	0	0	1	0	0	1	0	0	0	0	0	0	0	0		5
1	1	1	3		3	4		1	1	0	1	0	0	0	0	0	0	0	0	0	0	0	0	0	0	0		5
2	1	3			4			3	1	0	1	0	0	1	0	0	0	0	0	0	0	0	0	0	1	1	exotic fruits	7
1	1	3			4			2																					1	0	0	1	1	1	0	0	0	0	0	0	0	0	0	0	0	0	1	Red 40	6
1	1	3			4			3	1	1	0	0	0	0	0	0	0	0	0	0	0	0	0	0	0	0		7
1	1	1	3		1	3	4	1	1	1	0	0	0	0	0	0	0	0	0	0	0	0	0	0	0	1	Poppy	7
1	1	3			4			1	1	1	1	1	0	1	0	0	0	0	0	0	0	1	0	0	0	0		7
1	1	1	3		4			1	1	1	0	1	0	0	0	0	0	0	0	0	0	0	0	0	0	0		5
1	1	3			4			3	1	1	1	0	0	1	0	0	0	0	0	0	0	0	0	0	0	1	Nightshades	7
2	1	3			4			1	2	1	0	0	1	0	0	0	0	0	0	0	0	0	1	0	0	0		4
1	1	1	3		4			1	2	0	0	0	0	0	0	0	0	0	1	0	0	0	0	0	0	1	flax, chia, or amaranth seeds	3
1	1	3			3	1	4	3	1	0	0	0	0	1	0	0	0	0	0	0	0	0	0	0	1	0		7
2	1	3			4			2																					1	1	0	0	0	0	0	0	0	0	0	0	0	0	0	0	0	0	0		6
2	1	3			1	3	4	1	2	1	0	0	0	1	0	0	0	0	0	0	0	0	0	0	1	0		7
1	1	3			4			1	2	1	1	0	0	0	0	0	1	0	0	0	0	0	0	0	0	0		2
1	1	3			4			1	1	1	0	0	0	0	0	0	0	0	0	0	0	0	0	1	0	0		7
1	1	3			2	4		1	1	0	1	0	0	0	0	0	0	0	0	0	0	0	0	0	0	0		6
2	1	3			4			1	1	1	0	0	0	0	0	0	0	0	0	1	0	1	0	0	0	0		4
1	1	3			4			3	1	1	1	0	0	0	0	1	0	1	0	0	0	0	0	0	1	1	Wax, plastics, certain pill coatings	7
2	1	3			4			3	1	0	0	0	0	0	1	0	0	0	0	0	0	0	0	0	0	1	Onions	6
1	1	1	3		4			1	2	1	0	0	0	0	0	0	0	0	0	0	0	0	0	0	0	0		5
2	1	3			2	3	4	1	1	0	0	0	0	0	0	0	0	0	0	0	0	0	0	1	0	1	Bananas	7
2	1	3			4			3	2	1	0	0	0	0	0	0	0	0	0	0	0	0	0	0	0	0		5
1	1	3			1	4		1	2	0	0	0	0	0	0	0	0	0	0	0	0	0	0	0	0	1	onions and peppers	7
2	1	1	3		1	3	4	1	1	1	0	0	0	0	0	0	0	0	0	0	0	0	0	0	0	0		4
1	1	3			4			1	1	1	0	0	1	0	0	0	0	0	0	0	0	0	0	1	0	0		7
1	1	3			1	4		1	1	1	0	0	0	0	0	0	0	0	0	0	0	0	0	0	0	0		5
1	1	3			2	4		1	1	0	0	0	0	0	0	0	0	0	0	0	0	0	0	1	0	0		7
1	1	3			2	4		1	2	1	0	1	1	0	0	0	1	1	0	0	0	0	1	1	0	1	Acidic foods and drinks	7
1	1	3			2	4		3	1	0	0	0	0	1	0	0	0	0	0	0	0	1	0	0	0	0		6
1	1	3			4			1	1	0	1	0	0	0	0	1	0	0	0	1	0	0	0	0	0	1	seaweeds	7
2	1	3			4			2																					1	1	1	0	0	0	0	1	0	0	0	0	0	0	0	0	0	0	0		6
1	1	3			4			3	1	1	0	0	0	0	0	0	0	0	0	0	0	0	0	0	0	1	Stevia	4
1	1	3			4			2																					1	1	0	0	1	1	0	0	0	0	0	0	0	0	0	0	1	0	0		7
1	1	3			1	4		3	1	0	1	0	1	1	0	1	1	0	0	0	0	0	0	1	0	1	Brown rice, mangos, papaya, legumes, Art	7
1	1	3			2	4		1	1	0	0	0	1	0	0	0	0	0	0	1	0	0	0	1	0	1	onions	7
1	1	3			4			3	1	1	0	0	0	0	0	0	0	0	0	0	0	0	0	0	0	0		6
1	1	3			4			1	2	1	0	0	0	0	0	0	0	0	0	0	0	0	0	0	0	0		6
1	1	3			2	4		1	1	0	1	0	0	0	1	0	0	0	0	0	0	0	0	0	0	0		5
1	1	1	3		1	4		1	1	1	0	0	0	0	0	0	0	0	0	0	0	0	0	0	0	0		7
2	1	3			4			1	2	0	0	0	0	0	0	0	0	0	0	0	0	0	0	0	0	1	cinnamon	1
2	1	3			1	4		1	2	0	1	0	0	0	0	0	0	1	0	0	0	0	0	0	0	0		5
1	1	3			4			1	1	1	0	0	1	0	0	0	0	0	1	0	0	0	0	0	0	0		5
1	1	3			2	4		1	1	0	0	0	0	0	0	0	0	0	0	0	0	0	0	0	0	1	Onion	6
1	1	3			2	4		2																					2	0	0	0	0	1	0	0	0	0	0	0	0	0	0	0	0	0	0		4
1	1	3			4			1	1	1	0	0	1	0	0	0	0	0	0	0	0	0	0	1	0	0		5
1	1	3			4			1	1	1	0	0	1	1	0	0	0	0	0	0	0	0	0	0	0	1	Banana/kiwi	6
1	1	1	3		2	1	4	2																					2	1	0	0	0	1	0	0	0	0	0	0	0	0	0	0	0	0	0		5
2	1	3			4			1	1	1	1	0	0	1	0	0	0	0	0	0	0	0	0	0	0	0		7
2	1	3			4			3	1	0	0	0	0	1	0	0	0	0	0	0	0	0	0	0	0	0		7
2	1	3			4			3	2	1	1	0	0	0	0	0	0	0	0	0	0	0	0	0	0	0		4
1	1	3			4			3	1	1	0	0	1	1	0	0	0	0	0	0	0	0	0	0	0	0		5
1	1	3			4			1	1	1	0	0	0	0	0	1	0	0	0	0	0	0	0	0	0	0		7
1	1	3			2	4		2																					1	0	0	0	1	0	0	0	0	0	0	0	0	0	0	0	0	0	0		4
2	1	3			2	4		3	2	1	1	0	0	0	0	0	0	1	0	0	0	0	0	0	0	0		4
2	1	1	3		2	4		2																					1	0	0	0	1	0	0	0	0	0	0	0	0	0	0	1	1	0	0		7
1	1	3			4			2																					1	1	0	0	0	0	0	0	0	0	0	0	0	0	0	0	0	0	0		7
1	1	3			2	4		1	1	0	0	0	0	0	0	0	0	0	0	0	0	0	0	0	0	1	Kiwi	3
1	1	3			3	4		1	1	1	0	0	1	0	0	0	0	0	0	0	0	0	0	1	0	0		7
1	1	3			2	1	4	1	1	0	0	1	1	1	0	0	0	0	0	0	0	0	0	1	1	0		4
1	1	3			4			1	1	1	0	0	0	0	0	0	0	0	0	0	0	0	0	0	0	0		7
1	1	1	3		4			1	1	1	0	0	0	0	0	0	0	0	0	0	0	0	0	0	0	0		7
1	1	3			4			3	1	0	0	0	0	1	0	0	0	0	1	0	0	0	0	0	0	0		7
1	1	3			4			1	1	0	0	0	0	1	0	0	0	0	0	0	0	0	0	0	0	0		7
1	1	3			3	4		3	1	1	0	0	0	0	0	0	0	0	0	0	0	0	0	0	0	1	certain mushrooms	7
1	1	3			2	4		3	1	1	1	0	0	1	0	0	0	0	0	0	0	0	0	0	0	0		6
1	1	3			2	4		1	2	0	0	0	0	1	0	0	0	0	0	0	0	0	0	0	0	0		7
2	1	3			4			1	2	0	0	0	0	0	0	0	0	0	0	0	0	0	0	0	0	1	Black pepper	6
1	1	3			2	3	4	2																					1	1	0	0	0	0	0	0	0	0	0	0	0	0	0	0	0	0	0		6
1	1	3			2	4		1	2	0	0	0	0	0	0	0	0	0	1	0	0	0	0	0	0	0		5
1	1	3			4			2																					1	0	1	0	0	0	0	0	0	0	0	0	0	0	0	0	0	0	0		5
1	1	3			4			1	1	0	0	0	0	1	0	0	0	0	0	0	0	0	0	0	0	0		2
1	1	3			2	4		1	1	1	1	0	0	1	0	0	0	0	0	0	0	0	0	0	0	0		7
1	1	3			3	2	4	3	2	0	0	0	0	0	0	0	0	0	0	0	0	0	0	0	0	1	turkey and tomatoes	7
1	1	3			4			3	2	0	0	0	0	0	0	0	0	0	0	0	0	0	0	0	0	1	processed sugar	1
1	1	3			4			1	1	0	0	0	0	0	0	0	0	0	0	0	0	0	0	0	0	1	Peaches	1
2	1	3			4			2																					1	0	0	0	0	1	0	0	0	0	0	0	0	0	0	0	0	0	0		7
1	1	3			3	2	4	3	2	0	0	0	0	1	0	0	0	0	0	0	0	0	0	0	1	0		7
2	1	3			4			1	2	0	0	0	0	0	0	0	0	0	0	0	0	0	0	0	0	1	Acid in tomatoes	6
1	1	3			4			3	2	1	0	0	0	0	0	1	0	0	0	0	0	1	0	0	0	0		7
1	1	3			4			1	2	1	0	0	0	0	0	0	0	0	0	0	0	0	0	1	0	0		4
2	1	3			4			3	1	1	0	0	0	1	0	0	0	0	0	0	0	0	0	0	0	1	cottonseed oil	5
2	1	3			2	4		3	1	1	0	0	0	0	0	0	0	0	0	0	0	0	0	0	0	1	Coconut	7
1	1	3			4			1	2	0	1	1	0	0	0	0	0	0	0	0	0	0	0	0	0	0		4
1	1	3			2	4		1	2	0	0	0	0	1	1	0	0	0	0	0	0	0	0	1	1	0		6
1	1	1	3		2	4		1	2	1	0	0	0	0	0	0	0	1	1	0	0	0	0	0	0	0		5
1	1	3			1	3	4	1	1	1	1	1	0	0	0	0	0	0	0	0	0	0	0	0	0	0		7
1	1	3			4			2																					1	0	0	1	0	0	0	0	0	0	0	0	0	0	0	0	0	0	0		7
1	1	3			4			1	2	0	1	0	0	0	1	0	0	0	0	0	0	0	0	0	0	0		6
1	1	3			4			1	2	1	0	0	0	0	0	0	0	0	0	0	0	0	0	0	0	0		6
2	1	3			1	4		2																					1	0	1	0	0	0	0	0	0	0	0	0	0	0	0	0	0	0	0		7
1	1	1	3		2	4		2																					1	1	0	0	0	0	0	0	0	0	0	0	0	0	0	0	0	0	0		6
2	1	3			4			3	1	0	1	0	0	0	0	0	0	0	0	0	0	0	0	0	0	0		4
2	1	3			2	1	4	2																					1	1	0	0	0	0	0	0	0	0	0	0	0	0	0	0	0	0	0		7
1	1	1	1	3	3	2	4	1	1	1	0	0	0	1	0	0	0	0	0	0	0	0	0	0	1	0		7
2	1	3			2	4		1	1	1	0	0	0	0	0	0	0	0	0	0	0	0	1	0	0	0		4
1	1	1	3		3	1	4	3	2	1	0	0	0	0	0	1	0	0	0	0	1	1	0	0	0	0		4
1	1	3			2	4		3	1	1	1	0	0	1	0	0	0	0	0	0	0	0	0	0	0	0		4
2	1	3			2	4		1	2	0	0	0	0	0	0	0	0	0	0	0	0	0	0	0	1	0		1
1	1	3			4			2																					1	0	0	0	0	1	0	0	0	0	0	0	0	0	0	0	0	0	0		7
2	1	1	3		4			3	1	0	0	0	1	0	0	0	0	0	0	0	0	0	1	1	0	0		3
1	1	3			2	4		1	1	1	0	0	0	0	0	0	0	0	0	0	0	0	0	0	0	1	Mushrooms	6
1	1	3			4			1	2	1	0	0	0	0	0	0	0	0	0	0	0	0	0	0	0	0		6
2	1	3			4			1	2	0	1	0	0	0	0	0	0	0	0	0	0	0	0	0	0	0		7
1	1	3			2	4		3	1	0	0	0	1	1	0	0	1	0	0	0	0	1	0	0	0	0		5
2	1	3			1	4		2																					1	1	0	0	0	0	0	0	0	0	0	0	0	0	0	1	0	0	0		7
1	1	3			4			1	1	1	1	1	0	1	1	0	1	0	1	1	0	1	1	0	0	0		7
1	1	1	3		4			3	2	1	0	0	0	0	0	0	0	0	0	0	0	0	0	0	0	0		3
1	1	1	3		1	4		1	1	0	0	0	0	0	0	1	0	0	0	0	0	0	0	0	0	0		6
1	1	3			1	3	4	1	1	1	0	1	1	1	0	0	0	0	0	0	0	0	0	0	1	0		5
1	1	3			2	4		2																					2	1	1	0	0	0	0	0	0	0	0	0	0	0	0	0	0	0	0		5
2	1	1	3		1	3	4	2																					1	1	0	0	0	0	0	0	0	0	0	0	0	0	0	0	0	0	0		4
1	1	3			2	4		2																					1	0	0	0	0	1	0	0	0	0	0	0	0	0	0	0	0	0	0		2
1	1	1	3		2	3	4	2																					1	1	1	0	0	0	0	0	0	0	0	0	0	0	0	0	0	0	0		7
1	1	3			2	4		1	1	1	0	0	0	0	0	0	0	0	0	0	0	0	0	0	0	0		6
1	1	3			2	4		1	2	1	0	1	0	0	0	0	0	0	0	0	0	0	0	0	0	0		6
1	1	4	1	3	4			1	1	0	0	1	0	0	1	0	0	0	0	0	0	0	0	0	1	0		5
1	1	3			2	3	4	3	1	1	0	0	0	0	0	0	0	0	0	0	0	0	0	0	0	0		7
1	1	1	1	3	1	3	4	3	2	1	0	0	0	0	0	0	0	0	0	0	0	0	0	0	0	0		5
1	1	3			3	1	4	1	1	1	0	0	0	0	0	0	0	0	0	0	0	0	0	0	0	0		6
1	1	3			4			1	1	1	0	0	1	0	0	0	0	0	1	0	0	0	0	0	0	0		5
2	1	3			4			2																					1	0	0	0	0	1	0	0	0	0	0	0	0	0	0	0	0	0	0		7
2	1	1	3		4			2																					2	1	0	0	0	0	0	0	0	0	0	0	0	0	0	0	0	0	0		5
1	1	3			4			1	2	1	0	0	0	1	0	1	0	0	0	0	0	0	0	0	0	0		5
2	1	3			2	1	4	2																					1	1	1	0	1	0	0	0	0	0	0	0	0	0	0	0	0	0	0		2
1	1	3			4			1	1	0	0	0	0	0	0	0	0	0	0	0	0	0	0	1	0	0		3
2	1	3			1	3	4	2																					1	0	0	0	1	0	0	0	0	0	0	0	0	0	0	0	1	0	0		5
1	1	1	3		2	1	4	1	1	1	0	0	1	0	1	0	0	0	0	0	0	0	0	1	0	0		7
2	1	3			4			1	2	0	0	0	0	1	0	0	0	0	0	0	0	0	0	0	0	0		7
1	1	3			1	3	4	1	2	0	1	0	0	0	0	0	0	0	0	0	0	0	0	1	0	0		4
1	1	3			4			2																					1	0	0	0	1	0	1	0	0	0	0	0	0	0	0	1	1	0	0		3
1	1	3			4			1	1	0	0	0	0	1	0	0	0	0	0	0	0	0	0	0	0	0		7
1	1	1	3		4			1	1	1	0	0	0	0	0	0	0	0	0	0	0	0	0	0	0	0		5
1	1	3			4			2																					1	0	0	0	0	0	0	0	0	0	1	0	0	0	0	0	0	0	0		4
1	1	3			1	2	4	1	1	1	1	0	0	1	0	0	0	0	0	0	0	0	0	0	0	0		6
1	1	3			4			1	1	0	0	1	1	1	0	0	0	0	0	0	0	0	0	1	1	0		7
1	1	3			2	4		2																					1	1	0	0	0	0	0	0	0	1	0	0	0	1	0	0	0	0	0		4
1	1	3			2	4		1	1	0	0	1	0	0	0	0	0	0	0	0	0	0	0	0	0	0		6
1	1	1	4	3	4			1	2	0	0	1	0	0	0	0	0	1	0	0	0	0	0	0	0	1	bacon	5
1	1	3			2	4		1	1	1	0	0	1	0	0	0	0	0	0	0	0	0	0	0	0	0		3
1	1	1	3		2	4		1	1	1	1	0	0	0	0	0	1	0	0	0	0	0	1	0	0	0		7
2	1	3			4			2																					1	1	1	0	0	0	0	0	0	0	0	0	0	0	1	0	0	0	0		2
1	1	3			4			1	2	1	0	0	0	0	0	0	0	1	0	0	0	0	0	0	0	0		5
1	1	1	3		2	4		1	2	1	0	0	0	0	0	0	0	0	0	0	0	0	0	0	0	0		7
1	1	3			2	4		2																					1	1	0	0	0	0	0	0	0	0	0	0	0	0	0	0	0	0	0		5
2	1	3			4			2																					1	1	0	0	0	0	0	0	0	0	0	0	0	0	0	0	0	0	0		6
1	1	3			1	2	4	1	1	0	1	0	0	0	0	0	0	0	0	0	0	0	0	0	0	0		6
2	1	3			4			2																					1	0	0	0	0	1	0	0	0	0	0	0	0	0	0	1	0	0	0		4
1	1	1	3		2	1	4	1	2	1	0	0	0	0	0	0	0	0	0	0	0	0	0	0	0	0		4
1	1	1	3		1	2	4	1	1	1	1	0	0	0	0	0	0	0	0	0	0	0	0	0	0	0		7
1	1	3			4			2																					1	0	0	0	1	0	0	0	0	0	0	0	0	0	0	0	0	0	0		4
1	1	3			4			2																					1	1	0	1	0	0	0	0	0	0	0	0	0	0	0	0	0	0	0		6
2	1	3			1	4		3	2	1	0	1	0	0	0	0	0	0	0	0	0	0	0	0	0	0		5
1	1	3			1	4		3	1	0	0	0	1	1	0	0	0	0	0	0	0	0	0	1	1	0		6
1	1	3			2	3	4	2																					1	0	1	0	1	0	0	1	0	0	1	0	0	0	0	0	1	1	0		6
1	1	1	3		2	4		1	1	1	0	0	0	0	0	0	0	0	0	0	0	0	0	0	0	0		3
2	1	3			2	3	4	2																					2	1	0	0	0	0	0	0	0	0	0	0	0	0	0	0	0	0	0		6
1	1	3			4			3	2	0	0	0	0	1	0	1	0	0	0	0	0	0	0	0	0	0		6
1	1	3			2	4		2																					1	1	0	0	1	0	0	0	0	1	0	0	1	1	0	0	0	0	0		6
1	1	3			4			1	1	1	1	0	1	1	0	1	0	0	1	0	1	1	0	1	0	0		7
1	1	3			2	4		3	1	1	1	0	0	0	0	0	0	0	0	0	0	0	0	0	0	0		6
1	1	3			1	3	4	3	1	1	1	0	1	1	0	0	0	0	0	0	0	0	1	0	0	0		6
1	1	3			4			2																					1	1	0	0	0	0	0	0	0	0	0	0	0	0	0	0	0	0	0		7
1	1	3			2	4		3	2	1	1	1	0	0	0	0	0	0	0	0	0	0	0	0	0	0		5
1	1	3			2	4		3	2	0	0	0	0	0	0	0	0	0	0	0	0	0	1	0	0	0		6
2	1	3			4			2																					2	1	0	0	0	0	0	0	0	0	0	0	0	0	0	0	0	0	0		5
2	1	2	1	3	2	1	4	1	2	1	0	0	0	0	1	0	0	0	0	0	0	0	0	0	0	0		5
1	1	3			4			1	2	0	0	0	0	0	0	0	0	1	0	0	0	0	0	1	0	0		4
1	1	3			2	4		1	2	1	0	0	0	0	0	0	0	0	0	0	0	0	0	0	0	0		4
1	1	3			2	4		1	2	0	0	0	0	1	0	0	0	0	0	0	0	0	0	0	0	0		2
1	1	3			2	3	4	2																					1	0	0	0	0	0	0	0	0	0	0	0	0	0	0	0	0	0	1	Citrus fruits	3
1	1	3			2	4		3	1	0	1	0	1	0	0	0	0	1	0	0	0	0	0	1	0	0		4
1	1	3			1	4		3	1	0	0	0	1	0	0	0	0	0	0	0	0	0	0	0	0	0		7
1	1	3			4			2																					1	0	1	0	0	0	0	0	0	0	1	1	0	0	0	0	0	0	0		4
2	1	3			4			1	1	0	0	0	0	0	0	0	0	0	0	0	0	0	0	0	0	1	Peppers	7
1	1	3			3	1	4	3	1	1	0	0	0	0	0	0	0	0	0	0	0	0	0	0	0	1	nickel	3
1	1	3			3	1	4	2																					1	0	0	0	0	0	0	0	0	0	0	0	0	0	0	0	0	0	1	Cinnamon	5
1	1	1	3		2	1	4	1	2	1	0	0	0	0	0	1	0	0	0	0	0	0	1	0	0	0		7
2	1	3			4			1	1	0	0	0	0	1	0	0	0	0	0	0	0	0	0	0	0	0		7
2	1	3			2	4		1	2	1	0	1	0	0	0	0	0	0	0	0	0	0	0	0	0	0		6
1	1	3			4			2																					1	0	0	1	1	0	0	0	0	0	0	0	0	0	0	1	1	0	0		7
2	1	3			4			3	1	0	0	0	0	0	0	0	0	0	0	0	0	0	1	0	0	0		6
1	1	3			4			1	1	1	0	0	0	0	0	0	0	0	0	0	0	0	0	0	0	0		1
2	1	3			4			2																					2	0	0	0	0	0	0	0	0	0	0	0	0	0	0	0	0	0	1	Mangoes	7
2	1	3			4			2																					1	1	1	0	0	0	0	0	0	0	0	0	0	0	0	0	0	0	0		7
1	1	3			2	2	4	2																					1	0	0	0	1	0	0	0	0	0	0	0	0	0	0	0	0	0	0		3
1	1	1	3		1	3	4	3	2	1	0	0	0	0	0	0	0	0	0	0	0	0	0	0	0	0		1
1	1	3			4			1	2	0	1	0	0	0	0	0	0	0	0	0	0	0	1	0	1	0		5
1	1	1	3		4			1	2	1	0	0	0	0	0	0	0	0	0	0	0	0	0	0	0	0		5
1	1	3			4			2																					1	1	0	0	0	0	0	1	0	0	0	0	0	1	0	0	0	0	0		4
1	1	1	3		1	4		2																					1	0	1	0	0	0	0	0	0	0	0	0	0	0	0	0	0	0	0		4
1	1	1	3		2	4		3	1	1	0	1	0	0	0	0	0	0	0	0	0	0	0	0	0	0		5
1	1	3			2	4		2																					1	0	1	0	0	0	0	1	0	0	0	0	0	0	1	0	0	0	0		5
1	1	3			2	4		2																					1	0	0	1	1	1	0	0	0	0	0	0	0	0	0	1	1	1	0		7
1	1	3			4			1	2	0	0	0	0	1	0	0	0	0	0	0	0	0	0	0	0	0		1
2	1	3			1	3	4	1	2	0	0	0	0	0	0	0	0	0	0	0	0	0	0	0	0	1	Grape	1
1	1	1	3		1	2	4	2																					1	1	0	1	0	0	0	0	0	0	0	0	0	0	0	0	0	0	0		7
1	1	3			2	4		2																					2	1	0	0	0	0	0	0	1	0	0	0	0	0	0	0	0	0	0		2
2	1	3			2	4		2																					1	1	1	0	0	0	0	0	0	0	0	0	0	0	0	0	0	0	0		6
1	1	3			2	4		2																					2	0	1	0	0	0	0	0	1	0	0	0	0	0	0	0	0	0	0		1
1	1	3			2	3	4	2																					2	0	0	0	1	0	0	0	0	0	0	0	0	0	0	0	1	0	0		7
1	1	3			2	4		1	2	0	0	0	1	0	1	0	0	0	0	1	0	0	1	0	0	0		5
1	1	3			4			1	1	0	0	0	0	1	0	0	1	0	0	0	0	0	0	0	0	0		4
1	1	1	3		3	1	4	1	1	1	1	1	0	0	0	0	0	0	0	0	0	0	0	0	0	0		6
1	1	3			4			3	1	1	1	0	1	0	0	0	0	0	0	0	0	0	0	0	0	0		7
1	1	3			4			1	1	1	1	0	1	0	0	0	0	0	0	0	0	0	0	0	0	0		6
1	1	3			2	1	4	1	1	1	0	0	0	1	0	0	0	0	0	0	0	0	0	0	0	0		7
2	1	3			4			1	1	0	1	0	0	0	0	0	0	0	0	0	0	0	0	0	0	0		7
1	1	3			1	1	4	3	1	0	0	0	0	0	0	0	0	0	0	0	0	0	0	0	0	1	Fruits	3
1	1	3			2	4		1	1	0	0	0	0	1	0	0	0	0	0	0	0	0	0	0	0	0		7
1	1	3			2	3	4	3	1	1	0	0	0	0	0	0	0	0	0	0	0	0	0	0	0	0		3
1	1	3			4			1	1	1	0	0	0	0	0	0	0	1	0	0	0	0	0	0	0	0		5
2	1	3			3	2	4	2																					1	1	0	0	1	0	0	0	0	0	0	0	0	0	0	0	0	0	0		5
1	1	3			2	4		3	1	0	0	0	0	1	0	0	0	0	0	0	0	0	0	0	1	0		7
1	1	3			2	4		1	1	0	0	0	0	0	0	0	0	0	0	0	0	0	0	0	1	0		7
1	1	3			2	4		3	1	1	1	0	0	0	0	0	0	1	0	0	0	0	0	0	0	0		5
1	1	3			2	4		1	2	0	0	0	1	0	0	0	0	0	0	0	0	0	0	0	0	0		3
1	1	3			2	3	4	2																					1	0	0	0	0	0	0	0	0	0	0	0	0	0	0	1	1	1	0		2
2	1	1	3		2	4		1	1	1	0	0	0	0	0	0	0	0	0	0	0	0	0	0	0	0		6
1	1	3			2	4		1	2	0	0	0	1	0	0	0	0	0	0	0	0	0	0	0	0	1	Fruits	7
2	1	3			2	3	4	3	1	0	1	0	0	0	0	0	0	0	0	0	0	0	0	0	0	0		7
2	1	3			1	3	4	2																					1	0	0	0	0	0	0	0	0	0	0	0	0	0	0	1	0	0	0		1
1	1	1	3		1	4		1	1	1	0	0	0	0	1	1	0	0	1	0	0	0	1	1	0	0		5
1	1	3			1	3	4	3	2	1	0	0	0	0	0	0	0	0	0	0	0	0	0	0	0	0		7
2	1	3			4			3	1	1	0	0	0	0	0	0	0	1	1	0	0	0	0	0	0	0		3
1	1	3			2	4		1	2	0	0	1	0	0	0	0	0	1	0	0	0	0	0	0	0	1	Strawberries	3
1	1	3			2	4		2																					1	0	1	1	0	0	0	1	1	0	0	1	1	1	0	0	0	0	0		7
2	1	3			4			3	2	0	0	0	0	0	0	0	0	1	0	0	0	0	0	0	0	1	chickpeas	5
1	1	3			3	4		1	1	0	1	0	0	0	0	0	0	0	0	0	0	0	0	0	0	0		4
1	1	3			4			2																					1	0	0	0	1	0	0	0	0	0	0	0	0	0	0	0	1	0	0		4
1	1	3			4			2																					2	1	0	0	0	0	0	0	0	0	0	0	0	0	0	0	0	0	0		5
2	1	3			4			2																					2	1	0	0	0	0	0	0	0	0	0	0	0	0	0	0	0	0	0		5
1	1	3			4			1	2	1	0	0	0	0	0	0	0	0	0	0	0	0	0	0	0	0		4
1	1	3			4			3	1	1	0	0	0	0	0	0	0	0	0	0	0	0	0	0	0	0		4
1	1	3			4			2																					2	0	1	0	0	0	0	0	0	0	0	0	0	1	0	0	0	0	0		5
1	1	3			4			2																					1	1	0	0	0	0	0	0	0	0	0	0	0	0	0	0	0	0	0		7
2	1	3			3	2	4	2																					1	0	0	0	0	0	0	0	0	0	0	0	0	0	0	0	1	0	0		4
1	1	3			2	4		1	1	1	0	1	0	0	0	0	0	0	0	0	0	0	0	0	0	0		7
2	1	3			4			1	1	1	0	0	0	0	0	0	0	0	0	0	0	0	0	0	0	0		6
1	1	3			4			1	1	0	0	0	0	1	0	0	0	0	0	0	0	0	0	0	1	0		7
1	1	1	3		4			3	1	0	1	0	1	0	0	1	0	0	0	0	0	0	0	1	1	0		4
2	1	3			4			3	2	1	0	0	0	0	0	0	0	0	0	0	0	0	0	0	0	0		5
2	1	3			4			1	1	0	0	0	1	1	0	0	0	0	0	0	0	0	0	1	1	0		7
1	1	3			4			1	1	0	0	0	1	0	0	0	0	0	0	0	0	0	0	0	0	0		6
1	1	3			2	1	4	1	2	1	1	0	0	0	0	0	0	0	0	0	0	0	0	0	0	0		2
1	1	3			4			1	1	0	1	0	0	0	0	0	0	0	0	0	0	0	0	0	0	0		7
2	1	3			4			1	1	1	0	0	0	0	0	0	0	0	0	0	0	0	0	0	0	1	Mushrooms	5
1	1	3			2	4		2																					1	0	1	0	0	0	0	0	0	0	0	0	0	0	0	0	0	0	0		7
2	1	1	2	3	2	4		1	1	0	0	0	0	1	0	0	1	0	0	0	0	0	0	1	1	0		6
1	1	3			2	4		3	1	1	0	0	1	1	0	0	0	0	0	0	0	0	0	1	1	0		6
1	1	3			4			3	1	0	0	0	1	0	0	0	0	0	0	0	0	0	0	0	0	0		4
1	1	3			4			2																					2	1	0	0	0	0	0	0	0	0	0	0	0	0	0	0	0	0	0		3
1	1	3			4			2																					1	0	1	0	0	0	0	0	0	0	0	0	0	0	0	0	0	0	0		7
2	1	3			1	4		1	1	0	0	0	1	0	0	0	0	0	0	0	0	0	0	0	0	0		4
1	1	3			1	4		2																					1	1	0	0	0	1	0	0	0	0	0	0	0	0	0	0	0	0	0		3
2	1	3			2	4		1	1	0	0	0	0	0	0	0	0	1	0	0	0	0	0	0	0	1	salt	6
1	1	3			2	4		1	1	1	1	0	0	0	0	0	0	0	0	0	0	0	0	0	0	0		4
1	1	3			4			1	1	1	0	0	0	0	0	0	0	0	0	0	0	0	0	0	0	0		7
1	1	3			4			1	1	1	0	0	1	0	0	0	0	0	0	0	0	0	0	0	0	0		5
1	1	3			2	4		2																					1	1	0	0	0	0	0	0	0	0	0	0	0	0	0	0	0	0	0		5
1	1	3			1	4		1	1	1	0	1	0	1	0	0	1	0	0	0	0	1	0	0	0	1	Pork	7
1	1	3			2	4		1	2	1	0	0	0	0	0	0	0	0	0	0	0	0	0	0	0	0		5
2	1	3			2	4		2																					1	0	0	0	0	1	0	0	0	0	0	0	0	0	0	0	0	1	0		7
1	1	3			4			3	2	0	0	0	0	0	0	0	0	0	0	0	0	0	0	0	0	1	yautia	7
1	1	3			2	2	4	2																					1	1	0	0	0	1	0	1	0	0	0	0	0	0	0	0	0	0	0		3
1	1	3			4			1	2	0	0	1	1	0	0	0	0	1	0	0	0	0	0	0	1	1	garlic	7
1	1	3			1	3	4	2																					1	0	0	0	1	0	0	0	1	0	0	0	0	0	0	0	0	0	1	Garlic	5
1	1	3			4			2																					2	0	1	0	0	0	0	0	0	0	1	0	1	0	0	0	0	0	0		5
1	1	3			4			3	1	1	0	0	0	0	0	0	0	1	0	0	0	0	0	0	0	0		4
2	1	3			3	2	4	1	1	1	0	1	1	0	0	0	0	0	0	0	0	0	0	1	0	0		7
2	1	1	3		3	2	4	2																					2	1	0	0	0	0	0	0	0	0	0	0	0	0	0	0	0	0	0		4
1	1	3			2	4		1	1	1	0	0	0	0	0	0	0	0	0	0	0	0	0	0	0	1	nutrasweet,artificial sweeteners	6
1	1	3			1	4		1	1	0	0	0	0	0	0	0	0	1	0	0	0	0	1	0	0	0		2
1	1	1	3		2	4		2																					1	1	0	0	0	0	0	0	0	0	0	0	0	0	0	0	1	0	1	dairy	5
1	1	3			4			1	2	0	0	0	0	1	0	0	0	0	0	0	0	0	0	0	0	0		4
2	1	3			4			1	1	1	0	0	0	0	0	0	0	0	0	0	0	1	0	0	0	0		6
2	1	3			1	2	4	1	1	0	0	0	0	0	0	0	0	0	0	0	0	0	0	0	0	1	Mold	1
1	1	3			1	4		1	1	0	0	0	0	0	0	0	0	0	0	0	0	0	0	0	0	1	Tomato	7
1	1	3			2	4		1	1	0	0	0	0	0	0	0	0	0	0	0	0	0	0	1	0	0		6
1	1	3			1	4		3	2	0	0	0	0	0	0	0	0	0	0	0	0	0	0	0	0	1	food dyes	7
1	1	3			2	3	4	1	1	0	1	0	0	0	0	0	0	0	0	0	0	0	0	0	0	0		2
1	1	3			3	1	4	1	1	0	1	0	0	1	0	0	0	0	0	0	0	0	0	0	0	0		7
1	1	3			4			1	1	0	1	0	0	0	0	0	0	0	0	0	0	0	0	0	0	1	banana	6
1	1	3			4			1	1	1	0	1	1	0	0	0	0	0	0	0	0	0	0	0	0	0		4
1	1	3			4			1	2	0	0	0	0	0	0	1	0	0	0	0	0	1	0	0	0	1	mushrooms	5
1	1	3			3	1	4	2																					2	0	0	0	1	0	0	0	0	0	0	0	0	0	0	0	0	0	0		7
1	1	3			4			3	1	1	1	0	0	1	0	0	0	0	0	0	0	0	0	0	0	0		2
1	1	3			2	1	4	1	1	0	0	0	1	0	0	0	0	0	0	0	0	0	0	0	0	0		6
1	1	3			2	1	4	3	1	0	0	0	0	1	0	0	0	1	0	0	0	0	0	0	0	0		3
1	1	3			1	4		3	1	0	1	1	0	0	0	1	0	1	0	0	0	0	0	0	0	0		6
1	1	3			4			1	1	1	1	0	0	0	0	0	0	0	0	0	0	0	0	0	0	0		7
1	1	3			1	3	4	1	2	0	0	0	0	0	0	0	0	1	0	0	0	0	0	0	0	0		6
1	1	3			2	4		1	1	1	1	0	0	0	0	0	1	1	0	0	0	0	0	0	0	0		6
1	1	3			1	3	4	2																					1	0	0	0	0	0	0	0	0	0	0	0	0	0	0	0	0	0	1	saccharine	1
1	1	3			2	4		1	1	1	0	0	0	0	0	0	0	0	0	0	0	0	0	0	0	0		6
1	1	3			4			1	2	0	0	0	0	0	0	0	0	0	0	0	0	1	0	0	0	1	Foods with acid	6
1	1	3			1	4		1	1	1	0	0	1	1	0	0	0	1	0	0	0	0	0	1	0	0		3
2	1	3			2	4		1	1	1	0	0	0	0	0	0	0	0	0	0	0	0	0	0	0	0		2
1	1	1	3		1	4		2																					2	1	1	1	0	0	0	0	0	0	1	0	0	0	0	0	0	0	0		1
2	1	3			4			1	2	0	0	0	0	0	0	0	0	0	0	0	0	0	0	0	1	0		7
2	1	3			4			2																					2	0	0	0	0	0	0	0	0	0	0	0	0	0	0	0	0	0	1	Red dye #40	5
1	1	1	3		4			1	2	1	0	1	0	0	0	0	0	0	0	0	0	0	0	0	0	0		7
1	1	3			4			3	1	0	0	0	0	0	0	0	0	0	1	0	0	0	0	0	0	1	nutmeg, pepper	5
1	1	3			4			1	2	1	0	0	0	0	0	1	0	0	0	0	0	0	0	0	0	1	Malt	4
1	1	1	3		2	4		3	1	1	0	0	0	0	0	0	0	1	0	0	0	0	0	0	0	0		1
1	1	3			4			1	2	1	0	1	0	0	0	0	0	0	0	0	0	0	0	0	0	0		6
1	1	3			1	4		2																					1	0	1	0	0	0	0	0	0	0	0	0	0	0	0	0	0	0	0		5
1	1	1	3		3	4		1	2	1	0	0	0	0	0	0	0	0	0	0	0	0	0	0	0	0		5
1	1	3			4			1	1	1	0	0	0	0	0	1	0	0	0	0	0	0	0	0	0	0		6
1	1	1	3		4			3	1	0	0	0	0	0	0	1	0	1	0	0	0	1	0	0	0	0		6
1	1	3			2	4		1	1	1	1	0	1	0	0	0	0	0	0	0	0	0	0	0	0	0		7
1	1	3			4			3	1	0	1	0	0	0	0	0	0	0	0	0	0	0	0	0	0	0		7
1	1	3			4			3	1	1	1	0	0	1	0	0	0	0	0	0	0	1	0	0	0	1	Yeast	5
1	1	3			2	4		1	1	0	0	0	0	1	0	0	0	0	0	0	0	0	0	0	1	0		7
1	1	3			4			1	1	1	0	0	0	0	0	0	0	0	0	0	0	0	0	0	0	0		5
1	1	3			4			1	1	0	0	0	0	1	0	0	0	0	0	0	0	0	0	0	0	0		7
1	1	3			2	4		1	2	1	0	0	1	0	0	0	0	0	0	0	0	0	0	0	0	0		1
1	1	3			4			1	1	0	1	1	0	0	0	0	0	0	0	0	0	0	0	0	0	1	Cow milk	6
1	1	3			1	2	4	2																					1	1	1	0	0	0	0	0	0	1	1	0	0	0	0	0	0	0	0		3
2	1	3			2	4		3	1	1	0	0	0	0	0	0	0	0	0	0	0	0	0	0	0	0		7
1	1	3			4			2																					2	0	1	0	0	0	0	0	0	0	0	0	0	0	0	0	0	0	0		4
1	1	3			4			2																					2	0	0	0	0	0	0	1	0	0	0	0	0	0	0	0	0	0	0		3
1	1	3			4			1	1	1	0	0	0	0	0	0	0	0	0	0	0	0	0	0	0	0		4
1	1	1	3		4			1	1	1	0	0	0	0	0	0	0	0	0	0	0	0	0	0	0	0		5
2	1	3			4			2																					1	0	0	0	0	0	0	0	0	0	0	0	0	0	0	1	1	0	0		5
1	1	3			4			1	1	0	1	0	0	0	0	0	0	0	0	0	0	0	0	0	0	0		5
1	1	3			4			1	1	1	1	1	0	1	0	1	1	1	1	1	1	0	1	0	1	0		7
1	1	3			2	4		2																					1	0	1	0	0	0	0	0	0	0	0	0	0	0	0	0	0	0	0		2
1	1	3			2	4		1	1	1	0	0	0	1	0	0	0	0	0	0	0	0	0	0	1	1	Colby jack cheese	6
1	1	3			3	2	4	3	2	1	0	0	0	0	0	0	0	0	0	0	0	0	0	0	0	1	avocado	3
2	1	3			2	2	4	3	2	1	1	0	0	0	0	0	0	0	0	0	0	0	1	0	0	0		5
1	1	3			4			2																					1	0	1	0	0	0	0	0	0	0	0	0	0	0	0	0	0	0	0		6
1	1	1	3		4			2																					1	0	0	0	1	0	0	0	0	0	0	0	0	0	0	0	0	0	0		7
1	1	3			2	4		3	1	1	1	0	0	0	0	1	0	0	0	0	0	0	0	0	0	0		6
2	1	3			1	4		1	1	0	0	0	0	0	0	0	1	0	0	0	0	0	0	0	0	0		7
1	1	1	3		4			1	2	0	0	0	0	0	1	0	0	0	0	0	0	0	0	0	0	0		6
1	1	1	3		1	2	4	1	2	1	0	0	0	0	0	0	0	0	0	0	0	0	0	0	0	0		1
1	1	3			4			2																					1	0	0	0	0	1	0	0	0	0	0	0	0	0	0	0	0	0	0		6
1	1	3			4			3	1	1	1	0	0	0	0	0	0	0	0	0	0	0	0	0	0	0		6
2	1	3			4			2																					2	1	0	0	0	1	0	0	0	0	0	0	0	0	0	0	0	0	0		6
1	1	3			1	4		3	1	0	1	0	1	0	0	0	0	0	0	0	0	0	0	0	0	1	mushrooms	7
1	1	3			4			2																					1	0	0	0	1	0	0	0	0	0	0	0	0	0	0	0	0	0	0		7
1	1	3			4			2																					1	1	0	0	1	0	0	0	0	0	0	0	0	0	0	1	1	0	0		7
1	1	3			4			2																					1	0	0	0	0	1	0	0	0	0	0	0	0	0	0	0	0	0	0		6
1	1	3			2	3	4	2																					1	1	0	0	0	0	0	0	0	0	0	0	0	0	0	0	0	0	0		7
1	1	1	3		1	3	4	1	1	1	0	0	0	0	0	0	0	1	0	0	0	0	0	0	0	0		5
1	1	3			2	4		2																					1	0	0	0	0	0	0	0	0	0	0	1	0	0	0	1	0	0	0		3
1	1	3			2	1	4	1	1	1	1	0	1	0	0	1	0	0	0	0	0	0	0	1	0	1	Histamine	5
1	1	3			2	1	4	2																					1	0	0	0	1	0	0	0	0	0	0	0	0	0	0	0	0	0	0		3
1	1	3			2	4		3	2	1	0	0	0	0	0	0	0	0	0	0	0	0	0	0	0	0		5
1	1	3			2	4		1	1	1	0	0	0	0	0	0	0	0	0	0	0	0	0	0	0	0		5
1	1	3			1	4		1	1	0	0	0	0	1	0	0	1	0	0	0	0	0	0	0	0	0		4
1	1	3			4			1	1	0	0	0	0	0	0	0	0	0	0	0	0	0	0	0	1	1	Taking Ls	7
1	1	3			2	4		2																					1	1	0	0	1	1	0	0	0	0	0	0	0	0	0	0	1	1	0		7
2	1	3			4			1	1	0	0	0	1	0	0	0	0	0	0	0	0	0	0	0	0	0		7
1	1	1	3		1	4		1	2	1	1	0	1	0	0	0	0	0	0	0	0	0	0	0	0	0		7
1	1	3			2	1	4	2																					1	1	1	0	1	0	0	0	0	0	0	0	0	0	1	0	0	0	0		7
2	1	3			4			2																					1	1	0	0	0	0	0	0	0	0	0	0	0	0	0	0	0	0	0		7
2	1	3			2	3	4	2																					1	1	0	0	0	0	0	0	0	0	0	0	0	0	0	0	0	0	0		3
1	1	1	3		4			2																					1	0	0	0	0	0	0	0	1	0	0	0	0	0	0	0	0	0	0		7
1	1	3			2	4		1	1	0	1	0	0	0	0	0	0	0	0	0	0	0	0	0	0	0		4
1	1	3			4			1	1	1	0	0	0	0	0	1	1	0	1	0	0	0	0	0	0	0		3
1	1	3			4			2																					1	0	0	0	1	0	0	0	0	0	0	0	0	0	0	0	0	0	0		6
2	1	3			1	4		3	1	0	0	0	1	0	0	0	0	0	0	0	0	0	0	0	0	0		2
1	1	4	3		4			1	1	1	0	0	0	0	0	0	0	0	0	0	0	0	0	0	0	0		7
1	1	1	3		1	3	4	1	1	1	0	0	0	0	0	0	0	0	0	0	0	0	0	0	0	0		6
1	1	3			4			1	1	0	0	0	0	1	0	0	0	0	0	0	0	0	0	0	1	0		6
1	1	3			4			3	2	0	0	0	0	0	0	0	0	0	0	0	0	0	0	1	0	0		3
1	1	3			4			1	2	1	0	0	0	0	0	0	0	0	0	0	0	0	0	1	0	0		7
1	1	3			1	3	4	1	1	0	0	0	1	1	0	0	0	0	0	0	0	0	0	1	0	0		7
1	1	3			1	4		1	2	0	1	1	0	0	0	0	0	1	0	0	0	0	1	0	0	0		4
1	1	3			4			1	1	1	0	0	0	0	0	0	0	0	0	0	0	0	0	0	0	0		6
1	1	3			2	4		3	1	0	0	0	1	1	0	0	0	0	0	0	0	0	0	1	1	0		7
2	1	3			4			1	2	0	0	0	1	0	0	0	0	0	0	0	0	0	0	0	0	0		4
1	1	3			3	4		2																					1	1	0	0	0	0	0	0	0	0	0	0	0	0	0	0	0	0	0		3
1	1	3			4			1	1	1	0	0	0	0	0	0	0	0	0	0	0	0	0	0	0	0		5
2	1	3			2	4		1	1	0	1	0	0	0	0	0	0	0	0	0	0	0	0	0	0	0		6
1	1	3			4			3	1	1	0	0	0	1	0	0	0	0	0	0	0	0	0	0	0	0		5
1	1	3			4			2																					1	0	0	0	0	1	0	0	0	0	0	0	0	0	0	0	0	0	0		7
2	1	1	3		3	1	4	3	1	1	0	0	0	1	0	0	0	0	0	0	0	0	0	0	0	0		4
1	1	3			2	4		1	1	1	0	0	1	0	0	0	0	0	0	0	0	0	0	0	0	0		6
2	1	3			4			2																					1	0	0	1	0	1	0	0	1	0	0	0	0	0	0	0	0	1	0		1
2	1	3			4			1	2	1	0	0	0	0	0	0	0	0	0	0	0	0	0	0	0	0		4
1	1	3			4			1	1	0	1	0	0	0	0	0	0	0	0	0	0	0	0	0	0	0		7
2	1	3			2	4		1	1	0	0	0	0	0	0	0	0	0	0	0	0	0	0	1	0	1	Buckwheat	4
2	1	3			4			3	1	1	0	0	0	0	0	0	1	1	0	0	0	0	0	0	0	1	horseradish	6
1	1	1	3		4			2																					2	0	0	0	0	0	0	0	0	0	0	0	0	0	0	0	0	0	1	Cantaloupe	7
1	1	3			4			2																					1	1	0	1	0	0	0	0	0	1	0	0	0	0	0	1	0	0	0		5
1	1	3			4			3	1	0	0	0	0	0	0	1	0	0	0	0	0	0	0	0	0	0		4
1	1	3			4			3	1	1	1	0	0	0	0	0	0	0	0	0	0	0	0	0	0	0		6
1	1	3			1	4		1	1	0	1	0	0	0	0	0	0	0	0	0	0	0	0	0	0	0		4
2	1	3			3	2	4	2																					2	1	0	0	0	0	0	0	0	1	0	0	0	0	0	0	0	0	0		3
1	1	1	3		2	4		2																					2	1	0	0	0	0	0	0	0	0	0	0	0	0	0	0	0	0	0		5
1	1	3			2	4		1	1	0	1	0	0	0	0	0	0	0	0	0	0	0	0	0	0	0		5
1	1	3			3	1	4	2																					1	1	0	0	0	0	0	1	0	0	0	0	0	0	0	0	0	0	0		5
1	1	3			2	4		1	1	1	0	0	0	0	0	0	0	0	1	0	0	0	0	0	0	0		3
2	1	3			2	4		1	1	1	1	0	0	0	0	0	0	0	0	0	0	0	0	0	0	0		4
1	1	3			2	4		2																					2	0	0	0	1	1	0	0	0	0	0	0	0	0	0	1	1	0	0		5
1	1	3			4			1	2	1	0	0	0	0	0	0	0	0	0	0	0	0	0	0	0	0		4
1	1	3			4			1	1	0	0	0	0	0	0	0	0	0	0	0	0	0	0	0	0	1	Strawberries	7
1	1	4	3		2	4		1	1	1	0	0	0	0	0	0	0	0	0	0	0	1	0	0	0	0		5
2	1	3			2	4		2																					1	0	0	0	1	0	1	0	0	0	0	0	0	0	0	0	1	0	0		5
1	1	1	3		2	4		2																					1	0	0	0	0	1	0	0	0	0	0	0	0	0	0	0	0	0	0		6
1	1	3			4			3	1	0	0	0	0	1	0	0	1	0	0	0	0	0	0	1	1	0		7
1	1	3			2	4		2																					2	0	0	0	1	0	0	0	0	0	0	0	0	0	0	0	0	0	0		7
1	1	3			4			1	1	1	0	0	0	0	0	0	0	0	1	0	0	0	0	0	0	0		6
2	1	3			2	4		1	1	0	0	0	1	0	0	0	0	0	0	0	0	0	0	1	0	0		7
1	1	3			4			1	1	1	1	0	0	0	0	0	0	0	0	0	0	0	0	0	0	0		7
2	1	3			4			3	1	1	0	0	0	0	0	0	0	0	0	0	0	0	0	0	0	0		6
2	1	3			4			1	2	0	0	0	0	0	0	0	0	0	0	0	0	0	0	0	0	1	mango, avocado, cucumber, melons	4
1	1	3			4			1	1	0	1	0	0	0	0	0	0	0	0	0	0	0	0	0	0	0		7
1	1	3			1	3	4	1	2	0	0	0	0	1	0	0	0	0	0	0	0	0	0	0	0	0		5
1	1	3			4			1	1	1	1	0	0	0	0	0	0	0	0	0	0	0	0	0	0	0		5
1	1	3			4			1	2	0	0	0	0	0	0	1	0	0	0	0	0	0	0	0	0	0		2
1	1	3			2	4		1	1	0	0	0	0	0	0	0	0	0	0	0	0	0	0	0	0	1	Dye	2
1	1	3			4			1	1	0	0	0	0	1	0	0	0	0	0	1	0	1	0	0	0	0		7
1	1	3			4			2																					1	1	0	0	0	0	0	0	0	0	0	0	0	0	0	0	0	0	0		7
1	1	3			1	3	4	1	1	0	1	0	0	0	0	0	0	0	0	0	0	0	0	0	0	0		7
2	1	3			2	4		2																					1	0	0	0	0	0	0	0	0	0	0	0	0	0	0	1	0	0	0		7
1	1	3			4			1	1	1	0	0	0	0	0	0	0	0	1	0	0	0	0	0	0	0		6
1	1	3			4			1	2	1	0	0	0	0	0	0	0	0	0	0	0	0	0	0	0	0		5
1	1	3			2	4		1	1	1	1	0	0	0	0	0	0	0	0	0	0	0	0	0	0	0		3
1	1	3			3	1	4	2																					1	1	0	0	0	0	0	0	0	0	0	0	0	0	0	0	1	0	0		7
1	1	3			4			2																					1	1	0	0	0	0	0	0	0	0	0	0	0	0	0	1	0	0	0		7
1	1	3			2	1	4	1	1	0	1	0	0	0	0	0	0	0	0	0	0	0	0	0	0	0		6
1	1	3			2	4		3	1	0	0	0	1	1	0	0	0	0	0	0	0	0	0	1	0	0		7
1	1	3			2	3	4	2																					1	0	0	0	1	0	0	0	0	0	0	0	0	0	0	0	0	1	0		1
1	1	3			2	4		1	1	1	0	0	0	0	0	0	0	0	0	0	0	0	0	0	0	0		3
2	1	3			2	4		1	1	1	0	0	0	1	0	1	0	0	0	0	0	1	0	1	0	1	cantaloupe, pears, strawberries, mangoes	7
1	1	3			2	4		2																					1	1	0	0	0	0	0	0	0	0	0	0	0	0	0	0	0	0	0		5
1	1	1	3		4			2																					1	0	0	0	1	0	0	0	0	0	0	0	0	0	0	0	1	0	0		7
1	1	3			1	2	4	2																					1	1	1	0	1	0	0	0	0	0	0	0	0	0	0	0	0	0	0		4
1	1	3			4			3	1	0	1	0	0	1	0	0	0	0	0	0	0	0	0	0	0	0		5
1	1	3			2	1	4	1	2	0	0	0	0	0	0	0	0	0	0	0	0	1	0	0	0	1	Green Peppers	7
1	1	3			2	4		2																					2	0	0	0	1	0	0	0	0	0	0	0	0	0	0	0	0	0	0		5
1	1	1	3		1	3	4	1	1	1	1	0	0	0	1	1	0	0	1	1	0	0	1	0	0	0		4
1	1	3			1	4		1	1	1	1	0	0	0	0	0	0	1	0	0	0	0	0	0	1	0		3
1	1	1	3		2	4		1	2	1	0	0	0	0	0	0	0	0	0	0	0	0	0	0	0	0		6
1	1	3			4			3	1	0	0	0	0	1	0	0	0	1	1	0	0	0	0	0	0	0		5
1	1	3			2	4		3	1	1	0	0	0	1	1	1	1	0	1	1	1	1	0	0	0	0		7
1	1	3			4			2																					1	0	0	0	1	1	0	1	0	0	0	0	0	1	0	1	1	0	0		7
1	1	3			3	4		3	2	1	0	0	1	0	0	0	0	0	0	0	0	0	0	1	0	0		6
1	1	3			2	4		1	1	1	0	0	0	0	0	0	0	0	0	0	0	0	0	0	0	0		6
1	1	3			4			1	2	1	0	0	0	0	0	0	0	0	0	0	0	0	0	0	0	0		5
2	1	3			2	4		2																					1	0	1	0	1	0	0	0	0	0	0	0	0	0	0	1	1	0	0		4
1	1	3			2	4		2																					1	0	0	0	0	0	0	0	0	0	0	0	0	0	0	0	0	0	1	salmon	3
1	1	3			4			1	2	0	0	0	0	0	0	0	0	0	0	0	0	0	0	0	0	1	Red meat	7
1	1	3			1	3	4	1	1	0	0	0	1	0	0	0	0	0	0	0	0	0	0	0	0	0		4
2	1	3			4			2																					1	0	0	0	0	0	0	0	0	0	0	0	0	1	0	0	0	0	0		7
1	1	3			4			3	1	1	1	0	0	0	0	0	0	0	0	0	0	0	0	1	0	0		7
2	1	3			4			3	1	1	0	0	0	0	0	0	0	0	0	0	0	0	0	0	0	0		2
1	1	3			4			2																					1	0	0	0	1	1	0	0	0	0	0	0	0	0	0	1	1	0	0		7
1	1	3			1	3	4	2																					2	0	0	0	1	1	0	0	0	0	0	0	0	0	0	0	0	0	0		2
1	1	3			4			1	1	1	0	0	0	0	0	0	0	0	0	0	0	0	0	0	0	0		5
1	1	1	3		4			1	2	0	0	0	0	0	0	0	0	1	0	0	0	0	0	0	0	0		7
1	1	3			4			1	2	0	1	0	0	0	0	0	0	0	0	0	0	0	0	0	0	0		5
1	1	3			4			2																					1	1	0	0	0	0	0	0	0	0	0	0	0	0	0	0	0	0	0		7
1	1	3			2	4		1	2	1	0	0	0	0	1	0	0	0	0	0	0	0	0	0	0	1	Sour cream and dough	7
1	1	3			2	4		2																					1	1	0	0	0	0	0	0	0	0	0	0	0	1	0	0	0	0	0		4
1	1	4	3		1	4		2																					2	0	0	1	0	0	0	0	0	0	0	0	0	0	0	0	0	0	0		6
1	1	3			4			2																					2	0	0	0	0	0	0	0	0	0	0	0	0	1	0	0	0	0	0		6
1	1	3			2	1	4	1	1	1	0	0	0	0	0	0	0	0	0	0	0	0	0	0	0	0		3
1	1	3			4			1	1	1	1	0	0	0	0	0	0	0	0	0	0	0	0	0	0	0		3
1	1	3			2	4		1	1	1	0	0	0	0	0	0	0	0	0	0	0	0	0	0	0	0		5
1	1	3			1	3	4	2																					1	0	0	0	1	0	0	0	0	0	0	0	0	0	0	0	0	0	0		2
1	1	3			1	4		1	1	0	0	0	1	1	0	0	0	0	0	0	0	0	0	0	0	0		6
1	1	1	3		3	1	4	2																					2	1	0	0	0	0	0	0	0	0	0	0	0	0	0	0	0	0	0		2
1	1	3			1	4		2																					1	0	0	0	0	0	0	0	0	0	0	0	0	0	0	0	0	0	1	Fatty foods	2
1	1	3			2	4		2																					2	0	1	0	0	0	0	0	0	0	0	0	0	0	0	0	0	0	0		6
1	1	3			1	4		2																					1	0	1	0	0	0	0	0	0	0	0	0	0	0	0	0	0	0	0		6
2	1	3			1	3	4	3	1	1	0	0	0	0	0	0	0	0	0	0	0	0	0	0	0	0		3
1	1	3			4			2																					1	1	0	0	0	0	0	0	0	0	0	0	0	0	0	0	0	0	0		7
1	1	3			4			1	1	1	0	0	1	1	0	0	0	0	0	0	0	0	0	0	1	0		6
1	1	3			4			2																					1	0	0	1	0	0	0	0	0	0	0	0	0	0	0	0	0	0	0		7
2	1	1	3		4			3	1	1	0	1	0	0	0	1	0	1	0	0	0	0	1	0	0	0		4
1	1	1	3		1	3	4	2																					1	1	0	0	0	0	0	0	0	0	0	0	0	0	0	0	0	0	0		5
2	1	3			4			2																					1	1	1	0	0	0	0	0	0	0	0	0	0	0	0	0	0	0	0		6
1	1	3			1	2	4	2																					1	1	0	0	0	0	0	0	0	0	0	0	0	0	0	0	0	0	0		4
2	1	1	3		2	4		1	2	1	0	0	0	0	0	0	0	0	0	0	0	0	0	0	0	0		2
1	1	3			1	3	4	1	1	1	1	0	1	0	1	1	0	0	0	1	0	1	1	1	0	0		5
1	1	3			4			3	1	1	1	0	1	1	1	0	0	0	1	1	0	1	0	1	0	0		6
1	1	3			4			2																					1	1	0	0	0	0	0	0	0	0	0	0	0	0	0	0	0	0	0		6
2	1	1	3		1	2	4	1	1	1	0	0	0	0	0	0	1	0	0	0	0	1	0	0	0	1	Mushroom	1
1	1	3			2	2	4	2																					1	0	0	0	1	0	0	0	0	0	0	0	0	0	0	0	1	0	0		2
2	1	3			4			2																					2	0	0	0	0	0	0	0	0	0	0	0	0	0	0	0	0	0	1	Mushrooms	7
2	1	1	4	3	1	4		2																					1	0	0	0	0	0	0	0	1	1	0	1	0	0	0	0	0	0	0		5
1	1	3			4			2																					1	0	0	0	1	0	0	0	0	1	0	0	0	0	0	0	1	0	0		4
1	1	3			4			1	1	0	0	0	0	0	0	0	0	0	1	0	0	0	0	0	0	0		5
1	1	3			2	4		2																					1	1	1	0	0	0	1	0	0	0	0	0	0	0	0	0	0	0	0		7
2	1	3			2	3	4	2																					1	1	0	0	0	0	0	1	0	0	0	0	0	0	0	0	0	0	0		6
2	1	3			1	4		2																					1	0	0	0	0	0	0	0	0	0	0	0	0	0	1	0	0	0	0		7
1	1	3			1	4		1	1	0	1	0	0	0	0	0	0	0	1	0	0	0	0	1	0	0		7
2	1	3			4			3	1	1	0	0	0	0	0	0	0	0	0	0	0	0	0	0	0	0		6
1	1	3			4			2																					2	1	0	0	0	0	0	0	0	0	1	1	0	0	0	0	0	0	0		6
1	1	3			1	4		3	1	1	0	0	0	0	0	0	0	1	0	0	0	0	0	0	0	0		3
1	1	3			4			1	1	0	1	0	0	0	0	0	0	0	1	0	0	0	0	0	0	0		6
1	1	1	3		4			1	1	0	1	0	0	0	0	0	0	0	0	0	0	0	0	0	0	0		7
1	1	3			4			1	1	1	0	0	0	0	0	1	0	0	0	0	0	0	0	0	0	0		3
1	1	3			4			1	1	0	0	0	0	1	0	1	0	0	1	0	0	0	0	0	0	0		4
1	1	3			4			3	1	1	1	0	0	0	0	0	0	0	0	0	0	0	0	0	0	0		6
1	1	3			2	1	4	2																					1	0	0	1	1	0	0	0	0	0	0	0	0	0	0	0	1	0	0		2
1	1	3			2	4		2																					1	1	0	1	0	0	0	0	0	0	0	0	0	0	0	0	0	0	0		7
1	1	3			2	4		2																					1	0	0	0	1	1	0	0	0	0	0	0	0	0	0	0	1	1	0		7
1	1	3			2	4		3	1	0	0	0	0	0	0	0	0	0	0	1	0	1	0	0	0	0		7
1	1	3			4			1	1	0	0	0	1	0	0	0	0	0	0	0	0	0	0	0	0	0		7
1	1	3			2	4		1	2	0	0	0	1	0	0	0	0	0	0	0	0	0	0	0	0	0		6
1	1	1	3		1	4		1	1	1	1	0	1	0	0	0	0	0	0	0	0	0	0	0	0	0		5
1	1	3			3	4		1	1	0	1	0	0	0	0	0	0	0	0	0	1	0	0	0	1	0		5
1	1	3			2	3	4	1	1	1	0	0	0	0	0	0	0	0	0	0	0	0	0	0	1	0		2
2	1	3			4			2																					1	0	0	0	0	1	0	0	0	0	0	0	0	0	0	1	0	0	0		7
1	1	3			2	4		1	2	1	0	1	0	0	0	0	0	0	0	0	0	0	0	0	0	0		7
1	1	1	3		2	4		1	2	1	0	0	0	0	0	0	0	0	0	0	0	0	0	0	0	0		6
1	1	1	3		1	4		1	2	0	0	1	0	0	0	0	1	0	0	0	0	0	0	0	0	0		1
1	1	1	3		4			3	1	1	1	0	0	0	0	0	0	0	0	0	0	0	0	0	0	0		7
1	1	3			4			1	1	0	0	0	0	0	0	0	0	0	0	0	0	0	0	0	0	1	Lemons	1
1	1	3			2	4		3	2	1	0	0	0	0	0	0	0	0	0	0	0	0	0	0	0	0		1
1	1	1	3		2	4		1	1	0	1	0	0	0	0	0	0	0	1	0	0	1	1	0	0	0		6
1	1	3			2	2	4	2																					1	1	0	0	0	0	0	0	0	0	0	0	0	0	0	0	0	0	1	garlic	7
1	1	1	3		4			1	2	1	0	0	0	0	0	0	0	0	0	0	0	0	0	0	0	0		1
1	1	3			2	4		2																					1	1	0	0	0	0	0	0	0	0	0	0	0	0	0	0	0	0	0		6
1	1	3			4			1	1	1	1	0	1	0	0	0	0	0	0	0	0	1	0	0	0	0		5
1	1	1	3		2	1	4	1	2	1	0	0	0	0	1	0	0	1	0	0	0	0	0	0	0	0		7
1	1	3			2	4		3	1	1	1	0	0	1	0	0	0	0	0	0	0	0	0	0	0	0		4
1	1	1	3		2	3	4	1	1	0	0	0	0	0	0	0	0	0	1	0	0	1	0	0	0	0		5
2	1	3			4			3	1	0	0	0	0	0	0	0	0	0	0	0	0	0	0	0	0	1	camomile, onions	6
1	1	3			4			1	2	0	0	0	0	0	0	0	0	0	0	1	0	1	0	0	0	0		7
1	1	3			3	1	4	1	2	0	0	0	0	0	0	0	0	0	0	0	0	0	0	0	0	1	Strawberry	7
1	1	3			4			3	1	0	0	0	0	0	0	0	0	0	0	0	0	0	0	0	0	1	Strawberry	7
1	1	3			4			1	1	1	0	0	0	0	0	0	0	0	0	0	0	0	0	0	0	0		7
1	1	3			2	4		1	1	0	0	0	0	1	0	0	0	0	0	0	0	0	0	0	1	0		7
1	1	3			4			2																					1	0	0	0	0	0	0	0	0	0	0	0	0	0	0	0	0	0	1	Cinnoman	7
1	1	3			2	4		1	1	0	1	0	1	1	0	0	0	0	0	0	0	0	0	0	0	0		7
1	1	3			2	4		2																					1	1	0	0	0	0	0	0	0	0	0	0	0	0	0	0	0	0	1	Dairy	7
1	1	3			1	4		1	1	1	0	0	1	0	0	0	0	0	0	0	0	0	0	0	0	0		7
1	1	3			4			1	1	0	0	0	0	0	0	0	0	0	0	0	0	0	0	0	0	1	Crustaceans (only, no other shellfish)	7
1	1	3			4			1	1	1	0	0	0	0	0	0	0	0	0	0	0	0	0	0	0	1	foods high in purines	6
1	1	3			4			3	2	1	0	0	0	0	0	0	0	0	0	0	0	0	0	0	0	0		2
2	1	3			4			2																					1	0	0	0	1	0	0	0	0	0	0	0	0	0	0	1	1	0	0		3
1	1	3			4			2																					1	1	0	0	0	0	0	0	0	0	0	0	0	0	0	0	1	0	0		6
1	1	3			2	4		1	1	1	0	0	0	0	0	0	0	0	0	0	0	0	0	0	0	0		5
1	1	3			4			1	2	1	0	0	0	0	0	0	0	0	0	0	0	0	0	0	0	0		5
2	1	3			4			3	1	0	0	0	0	1	0	0	0	0	0	0	0	0	0	0	0	0		7
1	1	3			4			1	2	1	0	0	0	0	0	0	0	0	0	0	0	0	0	0	0	0		6
1	1	3			3	4		3	1	1	0	0	1	0	0	1	0	0	0	0	0	0	0	1	0	0		3
1	1	3			4			1	1	1	0	0	1	1	0	0	0	0	0	0	1	0	0	1	1	0		4
2	1	3			2	4		3	2	0	0	0	0	0	0	0	0	0	0	0	0	0	0	0	0	1	Pollen fruit	5
1	1	3			4			1	1	0	0	0	0	1	0	0	0	0	0	0	0	0	0	0	0	0		7
2	1	3			4			2																					1	0	0	0	0	0	0	0	0	0	0	0	0	0	0	0	0	0	1	Coconut, including vegetable glycerin.	7
1	1	3			4			1	1	1	0	1	1	1	0	0	0	0	0	0	0	0	0	0	0	0		7
1	1	3			3	4		2																					1	0	0	1	0	0	0	0	0	0	0	0	0	0	0	0	0	0	0		6
1	1	3			2	4		3	1	1	0	0	1	0	0	0	0	0	0	0	0	0	0	1	0	0		7
1	1	1	3		1	3	4	1	1	0	0	1	1	0	0	0	1	0	0	0	0	0	1	0	0	0		2
2	1	3			4			3	1	0	0	0	0	1	0	0	0	0	0	0	0	0	0	0	0	0		7
1	1	3			4			2																					1	0	1	0	0	0	0	0	0	0	0	0	0	0	0	0	0	0	0		3
1	1	3			1	3	4	1	1	0	1	0	0	0	0	0	0	0	0	0	0	0	0	0	0	0		6
2	1	1	3		3	1	4	1	1	1	0	0	0	0	0	0	0	0	0	0	0	0	0	0	0	0		4
1	1	1	3		2	4		3	2	0	1	0	0	0	0	0	0	0	0	0	0	0	0	0	0	0		6
1	1	3			4			1	2	1	0	0	0	1	0	0	0	0	0	0	0	0	0	0	0	0		1
1	1	3			4			1	2	1	0	0	0	0	0	0	0	0	0	0	0	0	1	0	0	0		5
2	1	3			3	4		2																					2	0	0	0	0	0	0	0	0	0	0	0	0	0	0	0	0	0	1	Tomato	5
2	1	3			1	2	4	3	1	0	0	0	0	1	0	0	0	0	0	0	0	0	1	0	0	0		7
2	1	3			2	1	4	2																					1	0	0	0	0	0	0	0	0	0	0	0	0	0	0	1	0	0	0		4
1	1	3			4			3	1	1	0	0	0	0	0	0	0	1	0	0	0	0	0	0	0	0		4
1	1	3			2	1	4	3	1	1	0	0	0	0	0	1	0	0	0	0	1	0	0	0	0	0		6
1	1	3			4			1	2	1	0	0	0	0	0	0	0	0	0	0	0	0	1	0	0	0		6
2	1	3			4			3	2	0	0	0	0	0	0	0	0	0	0	0	0	0	0	0	0	1	tomatoes and eggplant	6
1	1	3			4			3	1	0	0	0	1	0	0	0	0	0	0	0	0	0	0	0	0	1	Oats	7
1	1	3			1	1	4	1	1	0	0	0	0	0	0	0	0	0	0	0	0	0	1	1	0	0		5
1	1	3			2	4		2																					1	0	0	0	0	1	0	0	0	0	0	0	0	0	0	1	0	1	0		2
1	1	3			4			1	1	0	0	0	0	0	0	0	0	0	0	0	0	0	0	1	0	0		7
1	1	3			2	4		3	1	1	0	0	0	1	0	1	0	0	0	0	0	0	0	0	0	0		6
1	1	3			1	4		2																					1	0	0	0	1	0	1	1	0	0	0	0	0	0	0	0	0	0	0		4
1	1	1	3		1	4		1	2	1	0	0	0	0	1	0	0	0	0	0	0	0	0	0	0	0		5
2	1	1	3		4			1	1	1	0	0	0	0	0	0	0	0	0	0	0	0	0	0	0	0		6
1	1	3			4			2																					1	0	0	0	1	0	0	0	0	0	0	0	0	0	0	0	0	0	0		7
1	1	3			4			2																					1	0	0	0	1	0	0	0	0	0	0	0	0	0	0	0	1	0	0		7
1	1	3			1	3	4	1	1	1	1	1	1	1	1	1	1	1	1	1	1	1	1	1	1	0		7
1	1	3			1	3	4	2																					1	0	0	0	0	0	0	0	0	0	0	0	0	0	0	0	0	1	0		6
1	1	3			2	4		2																					1	0	0	0	1	0	0	0	0	0	0	0	0	0	0	0	1	0	0		7
1	1	1	3		1	2	4	2																					1	1	1	0	0	0	0	0	0	0	0	0	0	0	0	0	0	0	0		7
1	1	3			3	4		3	1	1	1	0	0	0	0	0	0	0	0	0	0	0	0	0	0	0		6
1	1	3			4			1	1	0	0	0	0	1	0	0	0	0	0	0	0	0	0	0	0	0		3
1	1	3			2	4		3	1	1	0	0	0	1	0	0	0	0	0	0	0	0	0	0	0	0		3
1	1	3			4			3	1	1	0	1	0	0	0	0	1	0	0	0	0	0	0	0	0	0		6
1	1	3			2	1	4	1	1	0	0	0	0	1	0	0	0	0	0	0	0	0	0	0	0	0		7
1	1	3			4			3	1	1	1	1	0	0	0	0	0	0	0	0	0	1	0	0	0	0		6
2	1	3			4			1	1	0	0	1	0	0	0	0	0	0	0	0	0	0	0	0	0	0		4
1	1	1	3		2	4		2																					2	0	1	0	0	0	0	0	0	0	0	0	0	0	0	0	0	0	0		3
1	1	3			4			2																					1	1	0	0	0	0	0	0	0	0	0	0	0	0	0	0	0	0	0		1
2	1	1	3		4			2																					1	1	0	0	0	0	0	0	0	1	0	0	0	0	0	0	0	0	0		6
1	1	3			2	3	4	1	2	0	0	0	1	0	0	0	0	0	0	0	0	0	0	0	0	0		2
1	1	3			4			2																					1	0	0	0	0	0	0	0	0	0	0	0	0	0	0	0	0	0	1	Red dye	4
1	1	3			3	1	4	3	1	1	1	0	1	0	1	1	1	0	1	0	0	0	0	0	0	0		6
1	1	3			1	3	4	1	1	1	0	0	1	1	0	0	0	0	0	0	0	0	0	1	0	0		6
1	1	3			4			1	1	1	0	0	1	0	0	0	0	0	0	0	0	0	0	0	0	0		7
2	1	3			1	4		3	2	1	0	0	0	0	0	0	0	0	0	0	0	0	0	0	0	0		4
1	1	3			2	1	4	1	1	0	0	0	0	1	0	0	0	0	0	0	0	0	1	1	0	0		6
1	1	3			4			1	1	0	0	0	0	0	0	0	0	0	0	0	0	0	0	0	0	1	msg	7
2	1	3			1	3	4	2																					1	0	0	0	1	0	0	0	0	0	0	0	0	0	0	0	0	0	0		7
1	1	3			4			1	2	1	0	0	0	0	0	0	0	0	0	0	0	0	0	0	0	0		4
1	1	3			2	4		3	1	1	1	0	0	0	0	0	0	0	0	0	0	0	0	0	0	0		5
1	1	3			4			1	1	1	0	0	0	0	0	0	0	0	0	0	0	0	0	0	0	0		3
1	1	3			2	4		2																					1	1	1	1	0	0	0	0	0	0	0	0	0	0	0	0	0	0	0		7
1	1	3			4			2																					1	1	0	0	0	0	0	0	0	0	0	0	0	0	0	0	0	0	0		7
1	1	1	3		4			1	1	0	0	0	0	0	0	0	0	0	0	0	0	0	0	1	0	0		7
1	1	3			2	4		1	2	1	0	0	0	0	0	0	0	0	1	0	0	0	1	0	0	1	Sorbitol	3
1	1	3			2	4		3	1	1	0	0	0	1	0	0	0	0	0	0	0	0	0	1	0	0		5
1	1	3			2	1	4	1	1	0	0	0	0	1	0	0	0	0	0	1	0	0	0	1	0	0		4
1	1	3			3	2	4	1	2	1	0	0	1	0	0	0	0	0	0	0	0	0	1	0	0	0		5
1	1	3			2	4		3	1	0	0	0	0	0	0	1	0	0	1	0	0	0	0	0	0	1	tomatoes	4
1	1	1	3		1	4		2																					1	0	1	0	0	0	0	0	0	0	0	0	0	0	0	0	1	0	0		2
1	1	3			2	4		2																					1	0	0	0	0	1	0	0	0	0	0	0	0	0	0	0	0	0	0		7
2	1	3			4			2																					1	0	0	0	0	0	0	0	0	0	0	0	0	0	0	0	0	0	1	Tomatoes,onions	7
1	1	3			4			1	1	0	0	0	0	0	0	0	0	0	0	0	0	0	0	1	0	0		7
1	1	3			4			1	1	1	1	1	1	1	0	0	0	0	0	1	0	0	0	1	0	0		6
1	1	1	3		1	3	4	1	1	0	1	0	0	0	0	0	0	0	0	0	0	0	0	0	0	0		1
1	1	1	2	3	1	4		1	2	0	0	0	0	0	0	0	0	0	0	0	0	0	0	0	0	1	Melted Cheese	5
2	1	1	3		1	3	4	1	2	1	0	0	0	0	0	0	0	0	0	0	0	0	0	0	0	0		3
1	1	3			4			1	1	1	0	0	0	0	0	1	0	0	0	0	0	0	0	0	0	0		5
1	1	3			4			1	1	0	1	0	0	0	0	0	0	0	0	0	0	0	1	0	0	0		6
1	1	3			4			1	1	1	1	1	1	0	0	1	0	0	0	0	0	1	0	1	1	0		7
1	1	1	3		4			1	1	0	0	1	1	1	0	0	0	0	0	0	0	0	0	0	0	0		7
2	1	1	3		4			3	2	0	1	0	0	0	0	0	0	0	0	0	0	0	0	0	0	0		6
1	1	1	3		4			1	1	1	0	0	1	0	0	0	0	1	0	0	0	1	0	0	0	0		4
1	1	3			1	4		1	1	0	0	0	0	0	0	0	0	0	0	0	0	0	0	0	0	1	MSG	7
1	1	3			2	1	4	2																					1	0	0	0	0	1	0	0	0	0	0	0	0	0	0	0	1	0	0		7
1	1	3			4			1	1	1	0	0	0	0	0	0	0	0	0	0	0	0	0	0	0	0		3
1	1	3			4			1	1	0	1	0	0	0	0	1	0	0	0	0	0	0	0	0	0	1	rye, barley, wheat	6
1	1	3			3	2	4	2																					1	1	0	0	1	0	0	0	0	0	0	0	0	0	0	0	0	0	0		7
1	1	3			4			1	1	1	0	0	0	0	0	0	0	0	0	0	0	0	0	0	0	0		5
1	1	3			2	4		1	1	0	0	0	0	1	0	0	0	0	0	0	0	0	0	0	0	0		7
1	1	3			3	4		2																					1	1	1	0	0	0	0	1	0	0	0	0	0	0	1	0	0	0	0		4
1	1	1	3		3	1	4	1	1	1	0	0	0	0	0	0	0	0	0	0	0	0	0	0	0	0		5
1	1	3			4			2																					2	1	0	0	0	0	0	0	0	0	0	0	0	0	0	0	0	0	0		7
1	1	3			1	3	4	1	1	0	0	0	0	1	0	0	0	0	0	0	0	0	0	0	0	0		7
1	1	1	3		2	4		1	2	0	0	0	0	0	0	0	0	0	0	0	0	0	0	1	0	0		4
1	1	3			2	4		1	1	0	0	0	1	1	0	0	0	0	0	0	0	1	0	0	0	0		6
1	1	3			4			1	1	1	0	0	0	0	0	0	0	0	0	0	0	0	0	0	0	0		7
2	1	3			4			3	2	1	0	0	0	0	0	0	0	0	0	0	0	0	0	0	0	0		3
2	1	3			4			3	1	0	0	1	1	0	0	1	0	0	0	0	0	0	0	1	0	0		5
2	1	3			4			1	2	1	0	0	0	0	0	0	0	0	0	0	0	0	0	0	0	0		4
2	1	3			2	4		1	2	0	0	0	0	0	0	0	0	0	0	0	0	0	0	0	0	1	Potato	2
1	1	3			4			2																					1	1	0	0	0	0	0	0	0	0	0	0	0	0	0	0	0	0	0		7
1	1	3			4			2																					1	0	0	0	1	1	0	0	0	0	0	0	0	0	0	0	1	0	0		7
2	1	3			4			3	2	1	0	0	0	0	0	0	0	0	0	0	0	0	0	0	0	0		4
1	1	3			1	3	4	2																					2	0	0	0	0	1	0	0	0	0	0	0	0	0	0	1	1	0	0		6
1	1	3			4			1	1	1	0	1	0	0	0	0	0	0	0	0	0	0	0	0	0	1	Clams, oysters	7
1	1	3			4			1	2	0	0	0	0	0	0	0	1	0	0	0	0	0	0	0	0	0		7
1	1	3			1	4		3	1	0	0	0	0	1	0	0	0	0	0	0	0	0	0	0	0	1	Mushrooms raspberry’s	5
2	1	3			4			1	1	0	0	0	0	1	0	0	0	0	0	0	0	0	0	0	0	1	Citrus	3
1	1	1	3		1	2	4	1	1	0	1	0	0	0	0	0	0	0	0	0	0	0	0	0	0	0		5
1	1	3			2	3	4	1	1	1	0	0	0	0	0	0	0	0	0	0	0	0	0	0	0	0		5
1	1	1	3		4			1	1	1	0	0	0	0	0	0	0	0	0	0	0	0	0	0	0	0		6
2	1	3			2	4		1	2	0	1	0	0	0	0	0	0	0	0	0	0	0	0	0	0	0		1
1	1	1	3		2	4		3	1	1	0	0	0	0	0	0	0	1	0	0	0	0	0	0	0	0		1
1	1	2	3		4			2																					1	1	0	0	0	0	0	0	0	0	0	0	0	0	0	0	0	0	0		7
1	1	4	1	3	4			2																					1	1	0	0	0	0	0	0	0	0	0	0	0	0	0	0	0	0	0		7
2	1	3			2	4		2																					1	1	0	0	0	0	0	0	0	0	0	0	0	0	0	0	0	0	0		7
1	1	3			3	2	4	2																					1	1	0	0	0	0	0	0	0	0	0	0	0	0	0	0	0	0	0		4
1	1	3			1	2	4	1	1	0	0	0	0	0	0	0	0	0	0	0	0	0	0	0	1	0		5
1	1	3			4			1	1	0	0	1	0	0	0	0	0	0	0	0	0	0	0	0	0	0		5
1	1	3			4			1	1	0	0	0	0	1	0	0	0	0	0	0	0	0	0	0	0	0		4
1	1	3			4			3	1	1	0	0	1	0	0	1	0	0	0	0	0	1	0	1	0	0		6
1	1	3			3	4		3	1	1	0	0	0	0	0	1	0	0	0	0	0	1	0	0	0	1	Pineapple	7
2	1	3			4			2																					2	1	0	0	0	0	0	0	0	0	0	0	0	0	0	0	0	0	0		5
1	1	3			2	3	4	3	1	0	0	0	0	1	0	0	0	0	0	0	0	0	0	0	0	0		1
1	1	3			4			2																					1	0	1	0	0	0	0	1	0	0	0	0	0	0	0	0	0	0	0		5
2	1	3			4			2																					1	1	1	0	0	0	0	0	0	0	0	0	0	0	0	1	0	0	0		6
1	1	3			3	1	4	1	1	1	0	0	0	1	0	0	0	0	0	0	0	0	0	1	0	0		7
1	1	3			4			1	2	1	0	0	0	0	0	0	0	0	0	0	0	0	0	0	0	0		7
1	1	3			2	4		1	1	1	0	0	0	0	0	0	0	0	0	0	0	0	0	0	0	0		4
1	1	3			1	3	4	1	1	1	1	0	0	0	0	1	0	0	1	0	0	0	1	1	0	0		3
2	1	3			4			2																					1	0	0	0	0	1	0	0	0	0	0	0	0	0	0	0	0	0	0		7
1	1	3			4			1	1	1	1	1	1	1	0	1	0	0	0	0	0	0	1	1	1	0		4
2	1	3			1	4		3	1	1	0	0	0	0	0	0	0	0	1	0	0	0	0	0	0	0		4
1	1	3			4			1	1	1	0	0	0	0	0	0	0	0	0	0	0	0	0	0	0	0		6
1	1	3			2	4		3	1	1	0	0	0	0	0	0	0	0	0	0	0	0	0	0	0	1	Red dye	7
1	1	3			2	3	4	3	1	1	0	1	0	1	0	0	0	0	0	0	0	0	0	0	0	0		4
1	1	3			2	1	4	1	1	0	0	0	0	0	0	0	0	0	0	0	0	0	0	0	0	1	artificial sweetners	7
1	1	4	3		4			1	1	1	1	0	0	0	0	0	0	0	0	0	0	0	1	0	0	0		5
1	1	1	1	3	1	3	4	1	1	0	1	0	0	0	0	0	0	0	1	0	0	0	1	0	0	0		4
1	1	3			4			1	1	0	1	0	0	0	0	0	0	0	0	0	0	0	0	0	0	0		5
1	1	1	3		2	4		3	1	0	0	0	0	0	0	0	0	0	0	0	0	0	0	1	0	1	coconut	3
1	1	3			1	2	4	2																					2	0	0	0	0	0	0	0	0	0	0	0	0	0	0	1	0	0	0		7
1	1	3			4			2																					1	0	0	1	0	0	0	0	0	0	0	0	0	0	0	0	0	0	0		5
1	1	3			4			1	2	1	0	0	0	0	0	0	0	0	1	0	0	0	0	0	0	0		5
1	1	3			1	4		1	1	1	1	1	0	0	0	0	0	0	0	0	0	0	0	0	0	0		7
1	1	3			2	4		1	1	1	1	0	1	1	1	1	1	1	1	1	1	1	1	1	0	1	sugar	7
1	1	3			3	2	4	1	1	1	1	1	0	0	0	0	0	0	0	0	0	0	0	0	0	0		7
1	1	3			2	1	4	1	2	0	0	0	0	0	0	0	0	0	0	0	0	0	0	0	0	1	Garlic, onions	6
1	1	3			4			2																					1	0	0	0	0	1	0	0	0	0	0	0	0	0	0	0	0	0	0		7
1	1	3			4			1	2	1	0	0	0	0	0	0	0	0	0	0	0	0	0	0	0	0		6
1	1	1	3		3	4		1	1	1	0	0	0	0	0	0	0	0	0	0	0	0	0	0	0	0		5
1	1	3			4			1	1	0	1	1	0	0	0	0	0	0	0	0	0	0	0	1	0	0		5
1	1	3			4			1	2	1	0	0	0	0	0	0	0	0	0	0	0	0	0	0	0	0		2
1	1	3			2	1	4	3	2	0	0	0	1	0	0	0	0	0	0	0	0	0	0	1	0	0		7
1	1	3			2	1	4	1	2	1	0	0	1	1	0	0	0	0	0	0	0	0	0	0	0	0		3
1	1	1	3		4			1	2	0	0	0	0	0	0	1	0	0	0	0	0	0	0	0	0	0		3
2	1	3			2	4		1	1	0	0	0	0	0	0	0	0	0	0	0	0	0	0	0	0	1	Strawberries	7
1	1	3			4			1	1	0	0	0	1	0	0	0	0	0	0	0	0	0	0	0	0	0		6
1	1	3			1	4		1	1	0	0	0	0	1	0	0	0	0	0	0	0	0	0	0	0	1	tomatoes un processed	7
2	1	3			2	3	4	2																					2	1	0	0	1	0	0	0	0	0	0	0	0	0	0	1	0	0	0		5
1	1	3			2	4		2																					2	0	0	0	0	0	0	0	0	0	0	0	0	0	0	0	0	1	0		5
1	1	1	3		3	4		1	2	0	0	0	0	0	0	0	1	0	0	0	0	0	0	0	0	0		4
1	1	3			3	1	4	1	1	1	0	0	0	0	0	0	0	0	0	0	0	0	0	0	0	0		4
1	1	3			4			2																					1	1	1	0	0	0	0	0	0	0	0	0	0	0	0	0	0	0	0		6
2	1	3			2	4		1	1	1	1	0	0	0	0	0	0	0	1	0	0	0	0	0	0	0		7
1	1	3			3	2	4	1	1	0	0	0	0	1	0	0	0	0	0	0	0	0	0	0	0	0		5
1	1	3			4			2																					1	0	1	0	0	0	0	0	0	0	0	0	0	0	0	0	0	0	0		7
2	1	3			2	3	4	2																					1	0	0	1	1	0	0	0	0	0	0	0	0	0	0	0	0	0	0		7
1	1	1	3		2	4		1	2	1	1	0	0	0	0	0	0	0	0	0	0	0	0	0	0	0		4
1	1	1	3		4			1	1	1	1	1	1	0	0	0	0	0	0	0	0	1	0	0	0	0		7
1	1	1	3		1	4		1	1	1	1	0	0	0	0	0	0	0	0	0	0	0	0	0	1	0		5
1	1	1	3		1	3	4	2																					1	0	1	0	0	0	0	0	1	0	0	0	0	1	0	0	0	1	0		5
1	1	1	3		4			2																					1	1	1	0	0	0	0	0	0	0	0	0	0	0	0	0	0	0	0		6
1	1	1	3		1	3	4	2																					1	1	1	0	0	1	0	0	0	0	0	0	0	0	0	0	1	1	0		5
1	1	3			4			2																					1	0	0	0	0	0	0	0	0	0	0	0	0	0	0	1	0	1	0		7
1	1	3			4			1	1	1	0	0	0	0	0	0	0	1	1	0	0	0	1	0	0	0		6
2	1	3			1	3	4	3	2	1	0	0	1	0	0	0	0	0	0	0	0	0	1	0	0	0		3
2	1	3			3	4		1	1	0	0	0	0	0	0	0	0	0	0	0	0	0	0	0	0	1	Mango	1
1	1	3			1	4		1	2	0	0	0	0	0	0	0	0	0	0	0	0	0	0	0	0	1	walnuts, lemons	7
1	1	1	3		1	4		1	2	0	1	0	0	0	0	0	0	0	0	0	0	1	0	0	0	0		4
1	1	1	3		4			2																					1	0	1	0	0	1	0	0	0	0	0	0	0	0	0	0	0	0	0		2
2	1	1	3		2	4		1	1	1	0	0	0	0	0	0	0	0	0	0	0	0	0	0	0	0		4
1	1	3			4			2																					1	0	0	1	0	0	0	0	1	0	0	0	0	0	0	0	0	0	0		3
1	1	3			1	2	4	3	1	0	0	1	0	0	1	0	0	0	0	0	0	0	0	0	0	1	Strawberry	4
1	1	3			2	1	4	1	1	1	0	1	0	0	0	0	0	0	0	0	0	0	0	0	0	0		5
1	1	3			2	4		1	1	1	0	0	0	0	0	0	0	0	0	0	0	0	0	0	0	0		4
1	1	3			2	1	4	2																					1	1	0	0	0	0	0	0	0	0	0	0	0	0	0	0	0	0	0		4
1	1	1	3		4			1	1	1	1	0	0	0	0	0	0	0	0	0	0	0	0	0	0	0		5
1	1	3			4			1	1	1	0	0	0	0	0	0	0	0	0	0	0	1	0	0	0	0		4
1	1	3			4			2																					1	0	0	0	0	0	0	0	0	0	0	0	0	0	0	0	0	0	1	Blueberry’s	1
1	1	3			2	1	4	2																					1	0	0	0	0	1	0	0	0	0	0	0	0	0	0	0	0	0	0		6
1	1	3			4			2																					1	1	1	0	0	0	0	0	0	0	0	0	0	0	0	0	0	0	0		6
2	1	3			1	2	4	2																					1	0	1	0	0	0	0	0	0	0	0	0	0	0	0	0	0	0	0		3
1	1	3			3	2	4	1	2	1	0	0	0	0	0	0	0	0	0	0	0	0	0	0	0	0		6
2	1	3			4			2																					1	0	1	0	0	0	0	0	0	0	0	0	0	0	0	0	0	0	0		7
1	1	3			2	4		1	1	0	0	0	0	1	0	0	0	0	0	0	0	0	0	0	0	0		7
1	1	3			4			1	1	1	0	0	1	0	0	0	0	0	0	0	0	0	0	1	0	0		7
1	1	3			4			3	1	1	0	0	1	0	1	0	1	0	0	0	0	1	0	1	0	0		5
1	1	1	3		2	4		2																					1	1	0	0	0	0	0	0	0	0	0	0	0	0	0	0	0	0	0		1
1	1	3			4			2																					1	1	0	0	1	0	0	0	0	1	0	0	0	0	0	0	0	0	0		3
2	1	3			2	4		2																					1	0	0	1	0	0	0	0	0	0	0	0	0	0	0	0	0	0	1	poultry	7
1	1	3			4			2																					1	1	0	0	1	0	0	0	0	0	0	0	0	0	0	0	0	0	0		7
1	1	3			1	3	4	1	2	1	1	0	0	1	0	0	0	0	0	1	0	0	0	0	0	0		6
1	1	3			4			2																					1	0	0	0	0	1	0	1	0	0	0	0	0	0	0	0	0	0	0		6
2	1	3			4			1	1	0	0	0	0	0	0	0	0	0	0	0	0	0	0	1	0	0		7
1	1	3			4			2																					1	0	0	0	0	0	0	0	1	0	0	0	0	0	0	0	0	0	0		7
1	1	3			4			1	1	1	0	0	0	0	0	0	0	0	1	0	0	0	0	0	0	0		7
1	1	3			3	1	4	1	2	0	0	0	0	1	0	0	0	0	0	0	0	0	0	0	0	0		6
2	1	3			4			3	2	0	0	1	0	1	0	0	0	0	0	0	0	0	0	0	0	0		5
1	1	3			2	4		1	1	0	0	0	1	0	0	0	0	0	1	0	0	1	0	0	0	0		3
1	1	3			4			1	1	1	0	0	0	0	0	0	0	0	0	0	0	0	0	0	0	1	Fruit	1
1	1	3			2	1	4	3	1	0	0	1	0	0	0	0	0	1	0	0	0	1	0	0	0	0		4
2	1	3			4			1	1	1	0	0	0	0	0	0	0	0	1	0	0	1	0	0	0	0		2
1	1	3			4			1	1	1	1	0	0	0	0	0	0	0	0	0	0	0	0	0	0	0		6
1	1	3			1	3	4	2																					1	0	0	0	0	0	0	0	0	0	0	0	0	0	0	1	1	0	0		1
2	1	3			4			2																					1	0	0	1	0	0	0	0	0	0	0	0	0	0	0	0	0	0	0		3
1	1	1	3		3	4		2																					2	1	0	0	0	0	0	0	0	0	0	0	0	0	0	0	0	0	0		5
2	1	3			4			2																					1	0	1	0	0	0	0	0	0	0	0	0	0	0	0	0	0	0	0		6
1	1	3			1	4		3	1	0	0	0	0	1	0	0	0	0	0	0	0	0	0	0	0	0		7
1	1	3			2	4		1	2	1	0	0	0	0	0	0	0	0	0	0	0	0	0	1	0	0		5
2	1	1	3		4			1	1	0	0	0	1	0	1	0	0	0	0	0	0	0	0	1	0	1	Grains & seeds	7
1	1	3			4			2																					1	1	0	0	0	0	0	0	0	0	0	0	0	0	0	0	0	0	0		5
1	1	3			4			2																					1	0	0	0	0	0	0	0	1	1	0	0	0	0	0	0	0	0	0		4
1	1	3			2	4		1	1	1	0	0	0	0	0	0	1	0	0	0	0	0	0	0	0	0		5
1	1	3			4			2																					1	1	0	0	0	0	0	0	0	0	0	0	0	0	0	0	0	0	0		6
2	1	3			4			2																					1	0	0	0	1	0	0	0	0	0	0	0	0	0	0	1	1	0	0		6
1	1	3			4			1	1	0	0	0	0	0	0	0	0	0	0	0	0	0	0	0	1	1	Tomatoes	7
1	1	3			4			1	2	1	0	0	0	1	0	0	0	0	0	0	0	0	0	0	0	0		4
1	1	3			4			2																					1	0	0	0	1	0	0	0	0	0	0	0	0	0	0	0	0	0	0		7
1	1	3			2	4		3	2	1	0	0	0	0	0	0	0	0	0	0	0	0	0	0	0	0		5
1	1	3			1	2	4	1	1	0	0	0	0	0	0	0	1	0	0	0	0	0	0	0	0	1	Yeast	5
1	1	3			2	1	4	1	1	0	0	0	0	0	0	0	0	0	0	0	0	0	0	0	0	1	lettuce	7
1	1	3			2	1	4	1	2	0	0	0	0	0	0	0	0	0	0	0	0	1	0	0	0	1	Mushrooms	4
1	1	3			4			1	1	0	0	0	0	0	0	0	1	0	0	0	0	0	0	0	0	0		7
1	1	3			4			3	1	0	0	0	0	1	0	0	0	0	0	0	0	0	0	0	1	0		2
1	1	3			3	4		2																					1	0	1	0	1	0	0	0	0	0	0	0	0	0	0	0	0	0	0		7
2	1	1	3		2	4		2																					1	1	1	0	0	0	0	0	0	0	0	0	0	0	0	1	1	0	0		6
2	1	1	3		3	1	4	2																					2	1	0	0	0	1	0	0	0	0	0	0	0	0	0	0	0	1	0		6
1	1	3			2	4		3	1	0	1	0	0	0	0	0	0	0	0	0	0	0	0	0	0	0		5
1	1	3			2	3	4	2																					2	0	0	0	1	0	0	0	0	0	0	0	0	0	0	0	0	0	0		3
1	1	3			1	4		2																					1	0	0	0	0	0	0	0	0	0	0	0	0	0	0	0	1	0	0		5
1	1	3			1	2	4	2																					1	1	1	0	0	0	0	0	0	0	1	0	0	0	0	0	0	0	0		5
1	1	3			1	4		2																					1	0	1	0	0	0	0	0	0	0	0	0	0	0	0	0	0	0	0		7
1	1	3			2	4		3	1	1	1	0	0	0	0	0	0	0	0	0	0	0	0	0	0	0		7
1	1	3			4			1	1	1	0	0	0	0	0	0	0	0	0	0	0	0	0	0	0	0		3
1	1	1	3		3	1	4	2																					1	0	1	0	0	0	0	0	0	0	0	0	0	0	0	0	0	0	0		6
1	1	3			1	4		2																					1	1	0	0	0	0	0	0	0	0	0	0	0	0	0	0	0	0	0		5
1	1	3			1	3	4	2																					1	0	0	1	1	0	0	0	0	0	0	0	0	0	0	0	1	0	0		6
1	1	3			2	3	4	2																					2	1	0	0	0	0	0	0	0	0	0	0	0	0	0	0	0	0	0		4
1	1	3			4			2																					1	0	0	0	1	0	0	0	0	0	0	0	0	0	0	0	0	0	0		7
1	1	3			2	4		1	1	0	0	0	1	0	0	0	0	0	0	0	0	0	0	1	0	0		6
1	1	1	3		2	3	4	1	1	0	1	0	0	0	0	0	0	0	0	0	0	0	0	0	0	0		7
1	1	3			4			2																					1	0	0	0	1	0	0	0	0	0	0	0	0	0	0	0	0	0	0		7
2	1	1	3		1	3	4	3	2	0	0	0	0	0	0	1	0	0	0	0	0	0	0	0	0	0		6
1	1	1	3		4			1	2	1	0	0	0	0	0	0	0	0	0	0	0	0	0	0	0	0		4
1	1	3			4			2																					1	1	0	0	0	0	0	0	0	0	0	0	0	0	0	0	0	0	0		4
1	1	3			4			1	2	0	0	0	0	1	0	0	0	0	0	0	0	0	0	0	0	0		6
1	1	3			4			3	1	0	1	0	0	0	0	0	0	0	0	0	0	0	0	0	0	0		4
1	1	3			4			2																					1	1	0	0	0	0	0	0	0	0	0	0	0	0	0	0	0	0	0		6
1	1	3			4			1	2	1	0	0	0	0	0	0	0	0	0	0	0	1	0	0	0	0		5
1	1	3			3	4		1	1	0	0	0	0	1	0	0	0	0	0	0	0	0	0	0	0	0		7
1	1	3			3	1	4	2																					2	0	0	0	0	0	0	0	0	0	0	0	0	0	0	0	0	0	1	Mushrooms	6
1	1	1	3		4			3	1	1	0	0	0	0	0	0	0	0	0	0	0	0	0	0	0	0		6
1	1	3			4			2																					1	1	1	0	1	0	0	0	0	0	0	0	0	0	0	0	0	0	0		6
1	1	3			4			3	1	1	0	0	0	1	0	0	1	0	0	0	0	0	0	0	0	0		6
1	1	3			2	1	4	2																					2	1	0	0	0	0	0	0	0	0	0	0	0	0	0	0	0	0	0		2
1	1	3			4			2																					1	0	1	0	1	0	0	1	0	0	0	0	0	0	0	0	0	0	0		6
1	1	1	3		2	4		1	1	0	0	0	1	1	0	0	0	0	0	0	0	0	0	0	0	0		7
1	1	3			2	4		2																					1	0	1	0	0	0	0	0	0	0	0	0	0	0	0	0	0	0	1	flour	5
1	1	3			1	4		1	1	0	0	0	0	1	0	0	0	0	0	0	0	0	0	0	0	0		7
1	1	3			1	4		1	1	0	0	0	0	1	0	0	0	0	0	0	0	0	0	0	0	0		5
1	1	3			2	4		1	1	0	0	0	0	0	0	0	0	0	0	0	1	0	0	0	0	0		4
1	1	3			4			1	1	1	0	0	0	0	0	0	0	0	0	0	0	0	0	0	0	0		6
1	1	1	3		1	4		1	1	0	1	0	0	0	0	0	0	0	0	0	0	0	0	0	0	0		7
1	1	1	3		2	1	4	2																					1	0	0	0	0	1	0	0	0	0	0	0	0	0	0	0	0	0	0		6
1	1	3			4			2																					1	0	0	0	1	0	0	0	0	0	0	0	0	0	0	0	0	0	0		6
1	1	2	3		2	4		1	1	1	0	0	0	0	0	0	0	0	0	0	0	0	0	0	0	0		4
1	1	3			2	3	4	3	1	0	0	0	0	0	0	0	0	0	0	0	0	0	0	0	0	1	Cocoa	6
1	1	1	3		4			1	1	1	0	0	0	0	0	0	0	0	0	0	0	0	0	0	0	0		3
1	1	3			4			3	1	0	0	0	0	0	0	0	0	0	0	0	0	0	0	0	0	1	Any food can make IBS and ulcerative col	5
1	1	1	3		1	4		2																					1	1	1	0	0	1	0	0	1	0	0	0	0	0	0	0	0	0	0		6
1	1	3			4			1	1	1	0	0	0	0	0	0	0	0	0	0	0	0	0	0	0	0		7
2	1	3			4			1	1	0	0	0	0	0	0	0	0	0	0	0	0	0	0	0	0	1	pineapple	5
2	1	3			3	1	4	1	1	1	0	0	0	0	0	0	0	1	0	0	0	0	0	0	0	0		4
1	1	3			4			2																					1	1	0	1	1	0	0	0	0	0	0	0	0	0	0	1	1	0	0		7
1	1	3			1	4		3	2	1	0	0	0	1	0	0	0	0	0	0	0	0	0	1	0	0		5
1	1	3			4			2																					2	0	0	1	0	0	0	0	0	0	0	0	0	0	0	0	0	0	0		4
1	1	3			2	4		1	1	1	1	1	1	1	0	0	0	0	0	0	0	0	0	0	0	0		6
1	1	3			2	3	4	1	2	1	0	0	0	0	0	0	0	0	0	0	0	0	0	0	0	0		7
1	1	3			2	1	4	2																					1	0	0	1	1	1	0	0	0	0	0	0	0	0	0	0	1	0	0		5
1	1	4	3		1	4		1	1	1	0	0	0	0	0	0	0	0	0	0	0	0	0	0	0	0		3
1	1	3			4			2																					1	0	0	0	1	0	0	0	0	0	0	0	0	0	0	1	1	0	0		1
1	1	3			3	1	4	1	1	0	0	0	0	1	0	0	0	0	0	0	0	0	0	0	0	0		5
1	1	3			3	4		1	1	0	0	0	1	0	0	1	1	0	0	0	0	0	0	0	0	0		4
1	1	3			4			1	1	0	0	0	0	0	0	0	0	0	0	0	0	0	0	0	0	1	Peas	7
2	1	3			4			1	2	1	0	0	0	0	0	0	0	0	0	0	0	0	0	0	0	0		2
1	1	3			4			2																					1	0	0	0	1	0	0	0	0	0	0	0	0	0	0	1	1	0	0		7
1	1	3			4			1	1	0	1	0	0	1	0	0	0	0	0	0	0	0	0	0	0	0		7
2	1	3			1	2	4	1	2	0	0	0	0	0	1	0	0	0	0	0	0	0	0	0	0	0		4
1	1	3			1	2	4	1	1	1	1	0	0	0	0	0	0	0	0	0	0	0	0	1	0	0		5
1	1	3			4			1	1	1	0	1	0	0	0	0	1	0	0	0	0	0	0	0	0	0		6
1	1	1	3		4			1	1	1	1	0	0	0	0	0	1	1	0	0	0	0	0	1	0	0		6
2	1	3			2	4		2																					1	0	0	0	0	0	0	0	0	0	0	0	0	0	0	0	0	0	1	Mushrooms	7
2	1	3			4			2																					1	1	0	0	0	0	0	0	0	0	0	0	0	0	0	0	0	0	0		2
1	1	3			4			1	1	1	1	0	1	0	0	0	0	0	0	0	0	0	0	0	0	0		5
1	1	3			4			2																					1	0	0	0	1	0	0	0	0	0	0	0	0	0	0	0	1	0	0		5
1	1	3			4			1	1	0	0	0	1	0	0	0	0	0	0	0	0	0	0	1	0	0		7
2	1	3			4			1	2	1	0	0	0	0	0	0	0	0	0	0	0	0	0	0	0	0		6
1	1	1	3		3	1	4	2																					1	1	0	0	0	0	0	0	0	0	0	0	0	0	0	0	0	0	0		5
2	1	3			4			3	1	0	0	0	1	0	0	0	0	0	0	0	0	0	0	1	0	0		7
1	1	1	3		4			1	2	1	0	0	0	0	0	0	0	0	0	0	0	0	0	0	0	0		4
1	1	3			2	4		1	1	1	0	0	0	0	0	0	0	0	0	0	0	0	0	0	0	0		7
1	1	3			4			1	1	1	1	0	0	0	1	1	0	0	1	0	0	0	0	0	0	0		6
1	1	3			4			2																					2	0	0	0	0	0	0	0	0	0	0	0	0	0	0	1	0	0	0		7
1	1	3			3	4		3	1	0	1	0	0	1	0	0	0	0	0	0	0	0	0	0	1	0		7
1	1	4	3		4			2																					1	1	0	0	0	1	0	0	0	0	0	0	0	0	0	1	1	0	0		3
1	1	1	3		1	4		1	1	0	0	0	0	0	0	1	0	1	1	0	0	0	0	0	0	0		5
1	1	3			1	2	4	2																					1	1	0	0	0	0	0	0	0	0	0	0	0	0	0	0	0	0	0		5
1	1	3			4			1	1	0	0	0	0	0	0	0	0	0	0	1	0	0	0	0	0	1	Yellow dye	7
2	1	3			2	4		2																					1	0	0	0	1	0	0	0	0	0	0	0	0	0	0	0	0	0	0		7
1	1	3			4			2																					1	1	0	0	0	0	0	0	0	0	0	0	0	0	0	0	0	0	0		2
1	1	3			4			3	2	1	1	1	0	0	0	0	0	0	0	0	0	0	0	0	0	1	spicy	7
1	1	3			4			3	1	1	0	0	0	0	0	0	0	1	0	0	0	0	0	0	0	0		6
1	1	3			4			2																					2	1	0	0	0	0	0	0	0	0	0	0	0	0	0	0	0	0	0		7
1	1	3			1	3	4	1	1	1	1	0	0	0	0	0	0	0	1	0	0	0	0	0	0	0		7
1	1	3			2	4		2																					1	0	0	0	0	1	0	0	0	0	0	0	0	0	0	0	0	0	0		7
1	1	3			2	4		1	2	1	0	1	0	0	0	0	0	0	0	0	0	0	0	0	0	0		2
2	1	3			1	4		2																					1	0	0	0	0	0	0	0	0	0	0	0	0	0	0	0	0	0	1	Pineapple	2
1	1	3			3	1	4	1	2	1	0	0	0	0	0	0	0	0	0	0	0	0	0	0	0	1	Artificial sweeteners	7
1	1	2	1	3	4			1	1	1	0	0	0	0	0	0	0	0	0	0	0	0	0	0	0	0		5
1	1	3			2	1	4	1	1	0	0	0	0	0	0	0	0	0	0	0	0	0	0	0	0	1	oral allergy syndrome / pollen food alle	4
1	1	3			4			2																					1	0	0	0	1	0	0	0	0	0	0	0	0	0	0	0	0	0	0		5
2	1	3			4			3	1	1	0	0	0	1	0	0	0	0	0	0	0	0	0	0	0	0		6
1	1	3			4			1	1	0	0	0	1	0	0	0	0	0	0	0	0	0	0	0	0	0		5
1	1	3			4			1	1	0	0	0	0	0	0	0	0	0	0	0	0	0	0	0	1	0		4
1	1	1	3		2	1	4	1	1	1	0	1	0	0	0	0	0	0	0	0	0	0	0	0	0	0		5
1	1	3			2	4		3	1	1	0	0	0	0	0	0	0	0	0	0	0	0	0	1	0	0		5
1	1	3			2	3	4	1	2	1	1	0	0	0	0	1	0	0	0	0	0	0	0	0	0	0		5
1	1	3			4			3	1	1	1	1	1	1	1	1	0	0	0	0	0	0	1	1	1	0		7
1	1	3			4			1	1	0	0	1	0	0	0	0	0	0	0	0	0	0	0	0	0	0		6
1	1	3			3	1	4	3	2	0	1	0	1	0	1	0	0	0	0	0	0	0	0	1	0	0		5
1	1	3			2	4		3	1	1	0	1	0	0	0	0	0	0	0	0	0	0	0	0	0	0		7
1	1	3			2	3	4	3	2	0	0	0	0	0	0	0	0	1	0	0	0	0	0	1	0	0		5
1	1	3			4			1	2	1	0	0	0	0	0	0	0	0	0	0	0	0	0	0	0	0		2
1	1	3			4			1	1	1	1	0	0	0	0	1	0	0	0	0	0	0	0	0	0	0		5
1	1	3			2	4		1	1	1	0	0	0	0	0	0	0	0	0	0	0	0	0	0	0	0		6
1	1	3			4			2																					2	1	0	0	0	0	0	0	0	0	0	0	0	0	0	0	0	0	0		7
1	1	3			4			3	2	1	1	0	0	0	1	0	1	1	0	0	0	0	0	0	0	1	Not sure what the middle line are	5
1	1	3			2	4		3	1	1	0	1	0	0	0	0	0	0	0	0	0	0	0	0	0	0		7
2	1	3			2	4		3	1	1	0	0	0	0	0	0	0	0	0	0	0	0	0	0	0	0		6
1	1	3			2	4		1	2	1	0	1	0	0	0	0	0	0	0	0	0	0	0	0	0	0		5
1	1	3			4			1	1	0	0	0	0	0	0	0	0	0	0	0	0	0	0	0	0	1	Chocolate	4
1	1	3			2	4		3	1	1	0	0	0	0	0	0	0	0	0	0	0	0	0	0	0	1	Melon	7
1	1	3			4			3	2	1	1	1	0	0	1	0	1	1	0	0	0	0	0	0	0	0		4
2	1	1	3		2	4		3	2	1	0	0	0	0	0	0	0	0	0	0	0	0	0	0	0	0		4
1	1	1	3		2	1	4	1	2	1	0	0	0	0	0	0	0	0	0	0	0	0	0	0	0	0		5
1	1	3			1	3	4	1	1	0	1	0	0	0	0	0	0	0	1	0	0	0	0	0	0	0		7
1	1	3			4			1	1	1	1	0	0	0	0	0	0	0	0	0	0	1	0	0	1	0		7
1	1	1	3		2	1	4	1	2	1	0	0	0	0	0	0	0	0	0	0	0	0	0	0	0	0		5
1	1	3			4			3	2	1	1	1	1	0	1	0	1	1	0	0	0	0	0	0	0	0		4
1	1	3			4			1	1	1	0	1	0	0	0	0	0	0	0	0	0	0	0	0	0	1	Onions	7
1	1	1	3		4			1	2	0	0	0	0	0	0	0	0	0	0	0	0	0	0	0	1	0		2
1	1	3			4			3	1	1	1	0	0	0	0	0	0	0	0	0	0	0	0	0	0	1	Wax/plastic coatings like those found on	5
1	1	3			1	3	4	1	1	0	0	0	0	1	0	0	0	0	0	0	0	0	0	0	1	0		7
1	1	3			4			3	2	1	1	0	0	0	1	0	1	1	0	0	0	0	0	0	0	0		5
2	1	3			1	3	4	2																					1	0	0	0	1	0	0	0	0	0	0	0	0	0	0	0	1	1	1	shrimp	7
1	1	3			4			2																					2	0	0	0	0	0	0	0	0	0	0	0	0	0	1	0	0	1	0		1
1	1	3			1	2	4	1	2	0	0	0	1	1	0	0	0	0	0	0	0	0	0	0	0	0		6
2	1	3			4			1	2	1	0	0	0	0	0	0	0	0	0	0	0	0	0	0	0	0		1
2	1	3			2	4		2																					2	0	0	0	0	1	0	0	0	0	0	0	0	0	0	0	0	0	0		4
2	1	3			4			1	2	1	0	0	0	0	0	0	0	0	0	0	0	0	0	0	0	0		1
2	1	3			2	4		1	1	1	1	1	0	1	0	1	0	0	0	0	0	0	0	1	1	0		3
1	1	1	3		1	4		1	1	0	0	0	1	0	0	0	0	0	0	0	0	0	0	1	1	0		7
1	1	3			4			2																					1	1	1	0	1	0	0	0	0	0	0	0	0	0	0	0	0	0	0		5
2	1	3			4			2																					1	0	0	0	0	1	0	0	0	0	0	0	0	0	0	0	0	1	0		7
2	1	3			4			1	1	0	0	0	1	0	0	0	0	0	0	1	0	0	0	0	0	1	Strawberries	7
2	1	3			4			2																					1	0	0	1	0	0	0	0	0	0	0	0	0	0	0	0	0	0	0		7
2	1	3			4			3	1	1	0	0	1	0	0	0	0	0	0	0	0	0	0	1	0	0		5
1	1	3			4			1	1	0	0	0	0	1	0	0	0	0	0	0	0	1	0	0	0	0		7
2	1	3			4			3	2	1	0	0	1	0	0	0	0	0	0	0	0	0	0	0	0	0		6
1	1	1	3		2	3	4	2																					1	1	0	0	0	1	0	0	0	0	0	0	0	0	0	1	0	0	0		3
1	1	3			4			2																					1	1	0	0	0	0	0	0	0	0	0	0	0	0	0	0	0	0	0		6
1	1	1	3		4			2																					2	1	0	0	0	0	0	0	0	0	0	0	0	0	0	0	0	0	1	Onion	4
2	1	3			4			3	1	1	0	0	0	0	0	0	1	0	0	0	0	0	0	0	1	0		5
1	1	3			2	4		1	1	1	0	0	0	0	0	0	0	0	0	0	0	0	0	0	0	0		6
2	1	3			2	4		1	2	0	0	0	0	1	0	0	0	0	0	0	0	0	0	0	0	0		7
1	1	3			1	3	4	2																					1	1	1	0	1	1	0	0	0	0	0	0	0	0	0	0	0	0	0		7
1	1	3			4			2																					1	0	0	0	0	1	0	0	0	0	0	0	0	0	0	0	0	0	0		6
1	1	3			2	3	4	1	1	0	0	0	0	1	0	0	0	1	0	0	0	0	0	0	0	0		7
1	1	3			2	4		2																					1	1	0	0	0	0	0	0	0	0	0	0	0	0	0	0	0	0	0		7
1	1	3			2	4		1	2	0	0	0	0	1	0	0	0	0	0	0	0	0	0	1	0	1	Pineapple	1
2	1	1	3		2	4		2																					1	1	0	0	0	0	0	0	0	0	0	0	0	0	0	0	0	0	0		6
1	1	3			2	4		2																					1	1	0	0	0	0	0	0	0	0	0	0	0	0	0	0	0	0	0		5
2	1	3			3	1	4	1	1	1	0	0	0	1	0	0	0	0	0	0	0	0	0	0	0	0		4
1	1	3			4			3	1	0	0	0	0	1	0	0	0	0	0	0	0	0	0	0	0	0		7
2	1	3			1	4		2																					2	1	1	0	0	0	0	0	0	0	0	0	0	0	1	0	0	0	0		2
1	1	3			4			1	1	0	1	0	0	0	0	0	0	0	0	0	0	0	0	0	0	0		3
1	1	3			4			1	1	1	0	0	1	0	0	0	0	0	0	0	0	0	0	0	0	0		5
2	1	3			2	4		2																					2	0	0	0	0	1	0	0	0	0	0	0	0	0	0	0	0	1	1	Hot spices	5
1	1	3			4			1	1	1	1	0	0	0	0	0	0	0	0	0	0	0	0	0	0	0		7
1	1	3			4			2																					1	0	1	0	0	0	0	0	0	0	0	0	0	0	0	0	0	0	0		7
1	1	3			2	1	4	1	2	0	0	0	1	1	0	0	0	0	0	0	0	0	0	0	0	0		5
1	1	3			2	4		2																					1	0	0	0	0	1	0	0	0	0	0	0	0	0	0	0	0	1	0		7
2	1	3			4			1	1	0	0	0	1	0	0	0	0	0	0	0	0	0	0	1	0	0		7
1	1	3			2	4		1	2	1	0	0	0	0	0	0	0	0	0	0	0	0	0	0	0	0		3
1	1	3			4			2																					1	0	0	0	1	0	0	0	0	0	0	0	0	0	0	0	0	0	0		6
1	1	3			4			3	1	1	0	0	0	1	0	0	0	1	0	0	0	0	0	0	1	0		3
1	1	1	3		4			3	1	1	0	0	0	0	0	0	0	0	0	0	0	0	0	0	0	0		5
2	1	3			2	4		2																					2	1	0	0	0	0	0	0	0	0	0	0	0	0	0	0	0	0	0		7
1	1	3			4			3	1	1	0	0	0	0	0	0	0	0	0	0	0	0	0	0	0	0		6
2	1	3			4			1	2	1	0	0	0	0	0	0	0	0	0	0	0	0	0	0	0	0		4
1	1	1	3		1	3	4	3	1	0	0	0	0	0	0	0	0	1	0	0	0	0	0	0	0	0		3
1	1	3			4			1	1	1	0	0	0	0	0	0	0	0	0	0	0	0	0	0	0	0		7
1	1	3			2	4		1	2	1	0	0	0	0	0	0	0	0	0	0	0	0	0	0	0	0		4
1	1	3			2	1	4	2																					1	0	0	0	1	0	0	0	0	0	0	0	0	0	0	0	1	0	0		7
1	1	3			1	4		2																					1	0	1	0	0	0	0	0	0	0	0	0	0	0	0	0	0	0	0		7
1	1	3			1	4		2																					1	1	1	0	0	0	0	0	0	0	0	0	0	0	0	0	0	0	1	avocado	5
2	1	3			2	4		2																					2	1	1	0	1	1	1	1	0	1	1	1	1	1	1	1	1	0	0		7
1	1	3			1	4		1	1	0	0	0	0	0	0	1	0	0	0	0	0	0	1	0	0	0		7
1	1	3			2	4		1	1	0	1	0	0	0	0	0	0	0	0	0	0	0	0	0	0	0		5
1	1	1	3		4			1	2	1	0	0	0	0	0	0	0	0	0	0	0	0	0	0	0	0		1
1	1	3			4			2																					2	1	1	0	0	0	1	1	0	0	0	0	0	0	0	0	0	0	0		2
1	1	3			3	4		3	1	0	1	0	0	1	0	0	0	0	0	0	0	0	0	0	0	0		7
1	1	3			4			3	1	1	0	1	1	1	0	0	0	0	0	1	0	0	0	0	0	0		6
1	1	3			4			1	1	1	0	0	0	0	0	0	0	0	0	0	0	0	0	0	0	1	Cheese and fatty food	5
2	1	3			2	4		1	2	1	0	0	1	0	0	0	0	0	0	0	0	0	0	0	0	0		7
1	1	1	3		2	1	4	2																					2	0	0	0	0	0	0	0	0	0	0	0	0	0	0	0	1	0	0		3
1	1	3			4			1	2	1	0	0	0	0	0	0	0	0	0	0	0	0	0	0	0	0		3
1	1	3			2	4		3	1	1	0	0	0	1	0	0	0	0	0	0	0	0	1	0	0	0		6
1	1	3			4			3	1	0	0	0	0	0	0	0	0	0	0	0	0	0	0	0	0	1	Goat milk & coconut	7
1	1	3			2	4		1	1	1	0	0	0	0	0	0	0	0	0	0	0	0	0	0	0	0		5
1	1	3			4			3	2	1	0	0	0	1	0	0	0	0	0	0	0	0	0	0	0	0		1
2	1	1	3		4			1	1	0	0	1	0	0	0	0	0	0	0	0	0	0	0	0	0	0		5
1	1	1	3		2	1	4	1	1	1	1	0	0	0	0	0	0	0	0	0	0	0	0	0	0	0		4
1	1	3			4			1	1	1	0	0	0	0	0	0	0	0	0	0	0	0	0	0	0	0		6
1	1	3			4			1	1	1	0	0	0	1	0	0	0	0	0	0	0	1	0	0	0	0		5
1	1	3			2	4		1	1	1	0	0	0	0	0	0	0	0	0	0	0	0	0	0	0	0		7
1	1	3			4			1	1	1	0	0	0	0	0	0	0	0	0	0	0	0	0	0	0	0		6
1	1	3			4			1	1	0	0	0	1	0	0	0	0	0	0	0	0	0	0	1	0	0		7
1	1	3			4			3	1	1	0	0	0	0	0	0	0	0	0	0	0	0	0	0	1	0		7
2	1	3			2	4		2																					2	1	0	0	0	0	0	0	0	0	0	0	0	0	0	0	0	0	0		3
2	1	3			4			2																					2	0	0	0	0	0	0	0	0	0	0	0	0	0	0	1	0	0	0		7
1	1	3			2	3	4	2																					1	0	0	0	0	1	0	0	0	0	0	0	0	0	0	0	0	0	0		4
2	1	4	3		2	1	4	3	1	1	0	0	0	0	0	0	1	0	0	0	0	0	0	0	0	0		5
2	1	1	3		4			2																					1	1	0	0	0	0	0	0	0	0	0	0	0	0	0	0	0	0	0		5
1	1	3			2	4		1	1	1	1	0	1	0	0	0	0	0	0	0	0	0	0	0	0	0		6
1	1	3			4			1	1	1	1	0	1	0	0	0	0	0	1	0	0	0	0	0	0	0		7
2	1	3			4			2																					1	0	0	0	0	0	1	0	0	0	0	0	0	0	0	0	0	0	1	Wheat	4
1	1	3			1	4		2																					1	0	0	0	0	0	0	0	0	0	1	0	0	0	1	0	0	0	0		6
1	1	3			4			1	1	1	1	0	0	0	0	0	0	0	0	0	0	0	0	0	0	0		6
2	1	3			4			1	2	0	0	0	0	0	0	0	0	0	0	0	0	0	0	0	0	1	Apples	7
1	1	3			4			1	1	0	0	0	0	0	0	0	0	0	0	0	0	0	0	0	0	1	Bananas	7
1	1	3			1	3	4	2																					2	0	0	0	0	1	0	0	0	0	0	0	0	0	0	0	0	0	0		2
1	1	3			4			2																					1	1	1	0	0	0	0	0	0	1	1	0	0	0	0	0	0	0	0		6
2	1	3			1	2	4	3	2	0	0	0	0	1	0	0	1	1	0	0	0	0	0	0	1	0		5
1	1	3			4			1	1	1	0	0	0	0	0	0	0	0	0	0	0	0	0	0	0	0		5
2	1	3			2	1	4	3	1	1	0	0	0	0	1	0	0	0	0	0	0	0	0	0	0	0		3
1	1	3			4			1	1	1	0	0	0	0	0	0	0	0	0	0	0	0	0	0	0	0		7
1	1	1	3		1	4		2																					1	1	1	0	0	0	0	0	0	0	0	0	0	0	0	0	0	0	0		5
1	1	3			4			1	1	0	0	0	0	1	0	0	0	0	0	0	0	0	0	0	0	0		5
1	1	3			1	3	4	1	1	0	0	0	1	0	0	0	0	1	0	0	0	0	0	0	0	0		7
1	1	3			1	3	4	1	2	1	1	0	1	0	0	0	1	1	0	0	0	0	0	0	0	0		1
1	1	3			1	3	4	1	1	1	1	0	0	1	0	0	0	0	0	0	0	0	0	1	1	0		1
2	1	1	3		4			1	2	1	0	0	0	0	0	0	0	0	0	0	0	0	0	0	0	0		3
2	1	3			2	3	4	2																					1	1	1	0	0	0	0	0	1	0	0	0	0	0	0	0	0	0	0		7
1	1	3			2	4		1	1	1	0	0	0	1	0	1	0	0	0	1	0	1	0	0	0	0		7
1	1	3			4			3	1	0	0	0	0	1	0	0	0	0	0	0	0	0	0	0	1	0		7
2	1	3			2	1	4	2																					2	1	0	0	0	0	0	0	0	0	0	0	0	0	0	0	0	0	0		1
1	1	3			2	4		3	1	1	1	0	0	0	0	0	0	0	0	0	0	0	0	0	0	0		5
2	1	3			2	4		3	1	1	0	0	0	0	0	0	0	0	0	0	0	0	0	0	0	0		7
1	1	3			1	4		2																					1	0	0	0	0	1	0	0	0	0	0	0	0	0	0	0	0	1	0		3
1	1	3			1	3	4	2																					2	1	0	0	0	1	0	0	0	0	0	0	0	0	0	0	0	0	0		5
1	1	3			4			2																					1	0	0	0	1	0	0	0	0	0	0	0	0	0	0	0	0	0	0		7
1	1	3			4			1	1	0	0	0	0	0	0	0	0	0	0	0	0	0	0	0	0	1	Onions	7
1	1	3			4			2																					1	0	0	0	1	0	0	0	0	0	0	0	0	0	0	0	0	0	0		7
1	1	3			4			2																					1	0	0	0	1	0	0	0	0	0	0	0	0	0	0	1	1	0	0		7
2	1	3			4			2																					1	1	0	0	0	0	0	0	0	0	0	0	0	0	0	0	0	0	1	Melons, almonds, avocado, strawberries,	7
2	1	3			4			2																					1	1	1	0	0	0	0	0	0	0	0	0	0	0	0	0	0	0	0		6
1	1	3			2	2	4	1	1	1	0	0	0	0	0	0	0	0	0	0	0	0	0	0	0	0		6
1	1	1	3		1	3	4	1	1	1	0	0	0	0	0	0	0	0	0	0	0	1	0	0	0	0		3
2	1	3			4			3	2	0	0	0	0	0	0	0	0	0	1	0	0	1	0	0	0	0		3
1	1	3			4			1	1	0	0	1	0	0	0	0	0	0	0	0	0	0	0	0	0	0		4
1	1	3			4			2																					1	0	1	0	0	0	0	0	0	0	0	0	0	0	0	0	0	0	0		7
2	1	3			4			2																					1	0	1	0	0	0	0	0	0	0	0	0	0	0	0	1	0	0	0		7
1	1	3			4			2																					1	0	1	0	0	0	0	1	0	0	0	0	0	0	0	0	0	0	0		7
1	1	3			1	3	4	2																					1	0	0	0	0	0	0	1	0	0	0	0	0	0	0	0	0	0	0		7
1	1	3			3	4		1	1	1	1	0	0	0	0	0	0	0	0	0	0	0	0	0	0	0		7
1	1	3			2	3	4	1	1	1	1	0	0	0	0	0	0	0	0	0	0	0	0	0	0	0		5
1	1	3			2	4		2																					2	0	0	0	1	1	0	0	0	0	0	0	0	0	0	0	0	1	0		4
1	1	3			4			1	1	1	0	0	0	0	0	0	0	0	0	0	0	0	0	0	0	0		2
1	1	3			4			1	2	0	0	0	0	0	0	0	0	0	0	0	0	0	0	0	1	0		7
1	1	3			4			1	1	1	0	0	0	0	0	0	0	0	0	0	0	1	0	0	0	0		6
1	1	3			4			1	1	1	0	0	1	1	0	0	0	0	1	0	0	0	0	0	0	0		5
1	1	1	3		2	4		1	1	1	0	0	0	0	0	0	0	0	0	0	0	0	0	0	0	0		5
1	1	3			2	4		1	1	1	0	0	0	0	0	0	0	1	0	0	0	0	0	0	0	0		6
1	1	3			4			2																					1	1	0	0	0	0	0	0	0	0	0	0	0	0	0	0	0	0	0		6
1	1	1	3		4			1	1	1	1	0	0	0	0	0	0	0	0	0	0	0	0	0	0	0		6
2	1	3			4			2																					1	0	0	0	0	0	0	1	0	0	0	0	0	0	0	0	0	1	0		5
1	1	3			4			2																					2	0	0	0	0	0	0	0	0	0	0	0	0	0	0	1	0	0	1	Red dye #40	6
2	1	3			3	1	4	2																					1	0	0	0	0	0	0	0	0	0	0	0	0	0	0	0	0	0	1	garlic	7
1	1	3			4			2																					1	0	0	0	0	0	0	0	0	0	0	0	0	0	0	0	0	1	0		7
1	1	1	3		2	4		1	1	0	0	0	0	0	0	1	0	0	0	0	0	0	0	1	0	0		6
1	1	3			2	4		1	1	1	0	0	0	0	0	0	0	0	0	0	0	0	0	0	0	0		7
1	1	1	3		3	1	4	1	1	1	0	0	0	0	0	0	0	0	0	0	0	0	0	0	0	0		4
1	1	3			2	4		3	1	0	0	0	1	1	0	0	0	0	0	0	0	0	0	0	0	0		7
2	1	3			4			2																					1	1	0	0	0	0	0	0	0	1	0	0	0	0	0	0	0	0	1	Grapes	4
2	1	3			4			1	1	0	0	0	0	0	0	0	0	0	0	0	0	0	0	1	0	0		7
1	1	3			2	4		3	1	1	0	0	0	0	0	0	0	0	0	0	0	0	0	1	1	0		7
1	1	1	3		1	3	4	1	1	0	1	0	0	0	0	0	0	0	0	0	0	0	0	0	0	0		5
2	1	3			4			2																					2	1	1	0	0	0	0	0	0	0	0	0	0	0	0	0	0	0	0		5
1	1	3			4			2																					1	0	0	0	0	0	0	0	0	0	1	0	0	0	0	0	0	0	0		7
1	1	3			4			2																					1	0	0	0	0	1	0	0	0	0	0	0	0	0	0	0	0	0	0		7
1	1	3			4			1	2	0	0	0	0	0	0	0	1	0	1	0	0	0	0	0	0	0		6
1	1	3			1	3	4	2																					1	0	1	0	1	1	0	0	0	0	0	0	0	0	0	1	1	0	0		7
1	1	3			4			1	1	1	0	0	1	0	0	1	0	0	0	0	0	1	0	1	0	1	durum wheat, buckwheat, oats, citrus, an	7
1	1	1	3		2	4		1	1	1	1	0	0	0	0	0	0	0	0	0	0	0	0	0	0	1	white bread	6
1	1	3			4			1	1	0	0	0	0	0	0	0	0	0	0	0	0	0	0	0	0	1	Food cousins to other alergens. Such as	4
1	1	3			4			1	2	0	1	0	0	0	0	0	0	0	0	0	0	0	0	0	0	0		7
1	1	3			4			1	2	1	0	0	0	0	0	0	0	0	0	0	0	0	0	0	0	0		6
2	1	3			4			1	1	1	1	0	0	0	0	0	0	0	0	0	0	0	0	0	0	0		5
1	1	1	3		4			1	2	1	1	0	0	0	0	0	0	0	0	0	0	0	0	0	0	0		4
1	1	3			4			1	1	1	0	0	0	0	0	0	0	0	0	0	0	0	0	0	0	0		4
1	1	3			2	1	4	2																					2	0	0	0	0	0	0	0	0	0	0	0	0	0	0	0	0	0	1	Apple allergens	6
1	1	3			4			1	1	1	0	0	0	0	0	0	0	0	0	0	0	0	1	0	1	0		4
1	1	3			4			2																					1	1	0	0	0	0	0	1	0	0	0	0	0	0	0	0	0	0	0		7
1	1	1	3		3	2	4	1	1	1	0	0	0	0	0	0	0	0	0	0	0	0	0	0	0	0		1
2	1	3			4			2																					2	1	1	0	1	1	0	0	0	0	0	0	0	0	0	0	1	0	1	Wheat	3
1	1	1	3		1	3	4	2																					1	0	0	0	1	0	0	0	0	0	0	0	0	0	0	0	0	0	0		6
2	1	1	3		4			1	2	0	1	0	0	0	0	0	0	0	0	0	0	0	0	0	0	0		5
[truncated: 89 more columns]
