# Supplementary material for: Modeling predictors of behavior of American consumers suffering from food intolerances or food allergies
Source: PLoS One. 2025 Jun 9;20(6):e0325607. doi: 10.1371/journal.pone.0325607 (PMC12148124; doi:10.1371/journal.pone.0325607)
Supplement: S2 Data — (XLSX) [file pone.0325607.s002.xlsx]

## Sheet: food_intolerance_ACQfilter
El1	El2	test1a	test1b2	test1c2	test2a	tes2b2	test2c2	whoill	youill1	dis1a	dis1b	dis1c	dis1d	dis1e	dis1f	dis1g	dis1h	dis1i	dis1j	dis1k	dis1l	dis1m	dis1n	dis1o	dis1p	dis1q	dis1q_text	DP1a	youill2	dis2a	dis2b	dis2c	dis2d	dis2e	dis2f	dis2g	dis2h	dis2i	dis2j	dis2k	dis2l	dis2m	dis2n	dis2o	dis2p	dis2q	dis2r	dis2r_text	DP2a
1	1	3	#NULL!	#NULL!	2	1	4	1	2	0	0	0	1	0	0	0	0	0	0	0	0	0	0	0	0	0		1	#NULL!	#NULL!	#NULL!	#NULL!	#NULL!	#NULL!		#NULL!	#NULL!	#NULL!	#NULL!	#NULL!	#NULL!	#NULL!	#NULL!	#NULL!	#NULL!	#NULL!	#NULL!		#NULL!
1	1	3	#NULL!	#NULL!	1	3	4	2	#NULL!	#NULL!	#NULL!	#NULL!	#NULL!	#NULL!	#NULL!	#NULL!	#NULL!	#NULL!	#NULL!	#NULL!	#NULL!	#NULL!	#NULL!	#NULL!	#NULL!	#NULL!		#NULL!	1	0	0	0	0	0	0	0	0	0	0	0	0	0	0	1	0	0	0		7
1	1	3	#NULL!	#NULL!	2	1	4	1	2	1	0	0	0	0	0	0	0	0	0	0	0	0	0	0	0	0		4	#NULL!	#NULL!	#NULL!	#NULL!	#NULL!	#NULL!		#NULL!	#NULL!	#NULL!	#NULL!	#NULL!	#NULL!	#NULL!	#NULL!	#NULL!	#NULL!	#NULL!	#NULL!		#NULL!
1	1	3	#NULL!	#NULL!	3	1	4	3	2	1	0	0	0	1	0	1	0	1	0	0	0	0	0	0	0	0		5	#NULL!	#NULL!	#NULL!	#NULL!	#NULL!	#NULL!		#NULL!	#NULL!	#NULL!	#NULL!	#NULL!	#NULL!	#NULL!	#NULL!	#NULL!	#NULL!	#NULL!	#NULL!		#NULL!
1	1	1	3	#NULL!	1	4	#NULL!	1	1	0	0	0	0	1	1	1	0	0	0	0	0	0	0	1	0	0		7	#NULL!	#NULL!	#NULL!	#NULL!	#NULL!	#NULL!		#NULL!	#NULL!	#NULL!	#NULL!	#NULL!	#NULL!	#NULL!	#NULL!	#NULL!	#NULL!	#NULL!	#NULL!		#NULL!
1	1	1	3	#NULL!	2	1	4	1	2	0	0	0	0	0	0	1	0	1	0	1	1	1	0	0	0	0		1	#NULL!	#NULL!	#NULL!	#NULL!	#NULL!	#NULL!		#NULL!	#NULL!	#NULL!	#NULL!	#NULL!	#NULL!	#NULL!	#NULL!	#NULL!	#NULL!	#NULL!	#NULL!		#NULL!
2	1	3	#NULL!	#NULL!	2	4	#NULL!	3	1	1	0	1	0	0	0	0	0	0	0	0	0	0	0	0	0	0		5	#NULL!	#NULL!	#NULL!	#NULL!	#NULL!	#NULL!		#NULL!	#NULL!	#NULL!	#NULL!	#NULL!	#NULL!	#NULL!	#NULL!	#NULL!	#NULL!	#NULL!	#NULL!		#NULL!
1	1	3	#NULL!	#NULL!	1	4	#NULL!	1	1	0	0	0	0	0	0	0	0	0	0	0	0	0	0	1	0	0		2	#NULL!	#NULL!	#NULL!	#NULL!	#NULL!	#NULL!		#NULL!	#NULL!	#NULL!	#NULL!	#NULL!	#NULL!	#NULL!	#NULL!	#NULL!	#NULL!	#NULL!	#NULL!		#NULL!
1	1	3	#NULL!	#NULL!	2	1	4	1	1	0	0	0	0	1	0	0	0	0	0	0	0	0	0	1	1	0		7	#NULL!	#NULL!	#NULL!	#NULL!	#NULL!	#NULL!		#NULL!	#NULL!	#NULL!	#NULL!	#NULL!	#NULL!	#NULL!	#NULL!	#NULL!	#NULL!	#NULL!	#NULL!		#NULL!
1	1	3	#NULL!	#NULL!	2	4	#NULL!	2	#NULL!	#NULL!	#NULL!	#NULL!	#NULL!	#NULL!	#NULL!	#NULL!	#NULL!	#NULL!	#NULL!	#NULL!	#NULL!	#NULL!	#NULL!	#NULL!	#NULL!	#NULL!		#NULL!	1	1	0	0	0	1	0	0	0	1	0	0	0	0	0	0	0	0	0		4
2	1	3	#NULL!	#NULL!	4	#NULL!	#NULL!	3	2	0	0	1	0	0	0	0	0	0	0	0	0	0	0	0	0	0		7	#NULL!	#NULL!	#NULL!	#NULL!	#NULL!	#NULL!		#NULL!	#NULL!	#NULL!	#NULL!	#NULL!	#NULL!	#NULL!	#NULL!	#NULL!	#NULL!	#NULL!	#NULL!		#NULL!
1	1	3	#NULL!	#NULL!	4	#NULL!	#NULL!	2	#NULL!	#NULL!	#NULL!	#NULL!	#NULL!	#NULL!	#NULL!	#NULL!	#NULL!	#NULL!	#NULL!	#NULL!	#NULL!	#NULL!	#NULL!	#NULL!	#NULL!	#NULL!		#NULL!	1	1	0	0	0	0	0	0	0	0	0	0	0	0	0	0	0	0	0		6
1	1	3	#NULL!	#NULL!	2	4	#NULL!	1	2	0	0	0	0	1	0	0	0	0	0	0	0	0	0	0	0	0		6	#NULL!	#NULL!	#NULL!	#NULL!	#NULL!	#NULL!		#NULL!	#NULL!	#NULL!	#NULL!	#NULL!	#NULL!	#NULL!	#NULL!	#NULL!	#NULL!	#NULL!	#NULL!		#NULL!
1	1	3	#NULL!	#NULL!	1	3	4	1	1	1	0	0	0	0	0	0	0	0	0	0	0	1	0	0	0	0		7	#NULL!	#NULL!	#NULL!	#NULL!	#NULL!	#NULL!		#NULL!	#NULL!	#NULL!	#NULL!	#NULL!	#NULL!	#NULL!	#NULL!	#NULL!	#NULL!	#NULL!	#NULL!		#NULL!
1	1	3	#NULL!	#NULL!	4	#NULL!	#NULL!	3	1	1	0	0	0	0	0	0	1	0	0	0	0	0	0	0	0	0		4	#NULL!	#NULL!	#NULL!	#NULL!	#NULL!	#NULL!		#NULL!	#NULL!	#NULL!	#NULL!	#NULL!	#NULL!	#NULL!	#NULL!	#NULL!	#NULL!	#NULL!	#NULL!		#NULL!
1	1	3	#NULL!	#NULL!	4	#NULL!	#NULL!	1	1	1	1	0	0	0	0	1	0	0	0	0	0	0	1	0	0	0		6	#NULL!	#NULL!	#NULL!	#NULL!	#NULL!	#NULL!		#NULL!	#NULL!	#NULL!	#NULL!	#NULL!	#NULL!	#NULL!	#NULL!	#NULL!	#NULL!	#NULL!	#NULL!		#NULL!
2	1	1	3	#NULL!	4	#NULL!	#NULL!	3	2	0	0	1	1	1	0	1	1	0	0	0	0	1	0	1	1	0		4	#NULL!	#NULL!	#NULL!	#NULL!	#NULL!	#NULL!		#NULL!	#NULL!	#NULL!	#NULL!	#NULL!	#NULL!	#NULL!	#NULL!	#NULL!	#NULL!	#NULL!	#NULL!		#NULL!
1	1	1	3	#NULL!	2	4	#NULL!	3	1	1	1	0	0	0	1	0	0	1	0	0	0	0	0	0	0	0		5	#NULL!	#NULL!	#NULL!	#NULL!	#NULL!	#NULL!		#NULL!	#NULL!	#NULL!	#NULL!	#NULL!	#NULL!	#NULL!	#NULL!	#NULL!	#NULL!	#NULL!	#NULL!		#NULL!
1	1	1	3	#NULL!	3	4	#NULL!	1	1	0	1	0	0	0	0	0	0	0	0	0	0	0	0	0	0	0		5	#NULL!	#NULL!	#NULL!	#NULL!	#NULL!	#NULL!		#NULL!	#NULL!	#NULL!	#NULL!	#NULL!	#NULL!	#NULL!	#NULL!	#NULL!	#NULL!	#NULL!	#NULL!		#NULL!
2	1	3	#NULL!	#NULL!	4	#NULL!	#NULL!	3	1	0	1	0	0	1	0	0	0	0	0	0	0	0	0	0	1	1	exotic fruits	7	#NULL!	#NULL!	#NULL!	#NULL!	#NULL!	#NULL!		#NULL!	#NULL!	#NULL!	#NULL!	#NULL!	#NULL!	#NULL!	#NULL!	#NULL!	#NULL!	#NULL!	#NULL!		#NULL!
1	1	3	#NULL!	#NULL!	4	#NULL!	#NULL!	2	#NULL!	#NULL!	#NULL!	#NULL!	#NULL!	#NULL!	#NULL!	#NULL!	#NULL!	#NULL!	#NULL!	#NULL!	#NULL!	#NULL!	#NULL!	#NULL!	#NULL!	#NULL!		#NULL!	1	0	0	1	1	1	0	0	0	0	0	0	0	0	0	0	0	0	1	Red 40	6
1	1	3	#NULL!	#NULL!	4	#NULL!	#NULL!	3	1	1	0	0	0	0	0	0	0	0	0	0	0	0	0	0	0	0		7	#NULL!	#NULL!	#NULL!	#NULL!	#NULL!	#NULL!		#NULL!	#NULL!	#NULL!	#NULL!	#NULL!	#NULL!	#NULL!	#NULL!	#NULL!	#NULL!	#NULL!	#NULL!		#NULL!
1	1	1	3	#NULL!	1	3	4	1	1	1	0	0	0	0	0	0	0	0	0	0	0	0	0	0	0	1	Poppy	7	#NULL!	#NULL!	#NULL!	#NULL!	#NULL!	#NULL!		#NULL!	#NULL!	#NULL!	#NULL!	#NULL!	#NULL!	#NULL!	#NULL!	#NULL!	#NULL!	#NULL!	#NULL!		#NULL!
1	1	3	#NULL!	#NULL!	4	#NULL!	#NULL!	1	1	1	1	1	0	1	0	0	0	0	0	0	0	1	0	0	0	0		7	#NULL!	#NULL!	#NULL!	#NULL!	#NULL!	#NULL!		#NULL!	#NULL!	#NULL!	#NULL!	#NULL!	#NULL!	#NULL!	#NULL!	#NULL!	#NULL!	#NULL!	#NULL!		#NULL!
1	1	1	3	#NULL!	4	#NULL!	#NULL!	1	1	1	0	1	0	0	0	0	0	0	0	0	0	0	0	0	0	0		5	#NULL!	#NULL!	#NULL!	#NULL!	#NULL!	#NULL!		#NULL!	#NULL!	#NULL!	#NULL!	#NULL!	#NULL!	#NULL!	#NULL!	#NULL!	#NULL!	#NULL!	#NULL!		#NULL!
1	1	3	#NULL!	#NULL!	4	#NULL!	#NULL!	3	1	1	1	0	0	1	0	0	0	0	0	0	0	0	0	0	0	1	Nightshades	7	#NULL!	#NULL!	#NULL!	#NULL!	#NULL!	#NULL!		#NULL!	#NULL!	#NULL!	#NULL!	#NULL!	#NULL!	#NULL!	#NULL!	#NULL!	#NULL!	#NULL!	#NULL!		#NULL!
2	1	3	#NULL!	#NULL!	4	#NULL!	#NULL!	1	2	1	0	0	1	0	0	0	0	0	0	0	0	0	1	0	0	0		4	#NULL!	#NULL!	#NULL!	#NULL!	#NULL!	#NULL!		#NULL!	#NULL!	#NULL!	#NULL!	#NULL!	#NULL!	#NULL!	#NULL!	#NULL!	#NULL!	#NULL!	#NULL!		#NULL!
1	1	1	3	#NULL!	4	#NULL!	#NULL!	1	2	0	0	0	0	0	0	0	0	0	1	0	0	0	0	0	0	1	flax, chia, or amaranth seeds	3	#NULL!	#NULL!	#NULL!	#NULL!	#NULL!	#NULL!		#NULL!	#NULL!	#NULL!	#NULL!	#NULL!	#NULL!	#NULL!	#NULL!	#NULL!	#NULL!	#NULL!	#NULL!		#NULL!
1	1	3	#NULL!	#NULL!	3	1	4	3	1	0	0	0	0	1	0	0	0	0	0	0	0	0	0	0	1	0		7	#NULL!	#NULL!	#NULL!	#NULL!	#NULL!	#NULL!		#NULL!	#NULL!	#NULL!	#NULL!	#NULL!	#NULL!	#NULL!	#NULL!	#NULL!	#NULL!	#NULL!	#NULL!		#NULL!
2	1	3	#NULL!	#NULL!	4	#NULL!	#NULL!	2	#NULL!	#NULL!	#NULL!	#NULL!	#NULL!	#NULL!	#NULL!	#NULL!	#NULL!	#NULL!	#NULL!	#NULL!	#NULL!	#NULL!	#NULL!	#NULL!	#NULL!	#NULL!		#NULL!	1	1	0	0	0	0	0	0	0	0	0	0	0	0	0	0	0	0	0		6
2	1	3	#NULL!	#NULL!	1	3	4	1	2	1	0	0	0	1	0	0	0	0	0	0	0	0	0	0	1	0		7	#NULL!	#NULL!	#NULL!	#NULL!	#NULL!	#NULL!		#NULL!	#NULL!	#NULL!	#NULL!	#NULL!	#NULL!	#NULL!	#NULL!	#NULL!	#NULL!	#NULL!	#NULL!		#NULL!
1	1	3	#NULL!	#NULL!	4	#NULL!	#NULL!	1	2	1	1	0	0	0	0	0	1	0	0	0	0	0	0	0	0	0		2	#NULL!	#NULL!	#NULL!	#NULL!	#NULL!	#NULL!		#NULL!	#NULL!	#NULL!	#NULL!	#NULL!	#NULL!	#NULL!	#NULL!	#NULL!	#NULL!	#NULL!	#NULL!		#NULL!
1	1	3	#NULL!	#NULL!	4	#NULL!	#NULL!	1	1	1	0	0	0	0	0	0	0	0	0	0	0	0	0	1	0	0		7	#NULL!	#NULL!	#NULL!	#NULL!	#NULL!	#NULL!		#NULL!	#NULL!	#NULL!	#NULL!	#NULL!	#NULL!	#NULL!	#NULL!	#NULL!	#NULL!	#NULL!	#NULL!		#NULL!
1	1	3	#NULL!	#NULL!	2	4	#NULL!	1	1	0	1	0	0	0	0	0	0	0	0	0	0	0	0	0	0	0		6	#NULL!	#NULL!	#NULL!	#NULL!	#NULL!	#NULL!		#NULL!	#NULL!	#NULL!	#NULL!	#NULL!	#NULL!	#NULL!	#NULL!	#NULL!	#NULL!	#NULL!	#NULL!		#NULL!
2	1	3	#NULL!	#NULL!	4	#NULL!	#NULL!	1	1	1	0	0	0	0	0	0	0	0	0	1	0	1	0	0	0	0		4	#NULL!	#NULL!	#NULL!	#NULL!	#NULL!	#NULL!		#NULL!	#NULL!	#NULL!	#NULL!	#NULL!	#NULL!	#NULL!	#NULL!	#NULL!	#NULL!	#NULL!	#NULL!		#NULL!
1	1	3	#NULL!	#NULL!	4	#NULL!	#NULL!	3	1	1	1	0	0	0	0	1	0	1	0	0	0	0	0	0	1	1	Wax, plastics, certain pill coatings	7	#NULL!	#NULL!	#NULL!	#NULL!	#NULL!	#NULL!		#NULL!	#NULL!	#NULL!	#NULL!	#NULL!	#NULL!	#NULL!	#NULL!	#NULL!	#NULL!	#NULL!	#NULL!		#NULL!
2	1	3	#NULL!	#NULL!	4	#NULL!	#NULL!	3	1	0	0	0	0	0	1	0	0	0	0	0	0	0	0	0	0	1	Onions	6	#NULL!	#NULL!	#NULL!	#NULL!	#NULL!	#NULL!		#NULL!	#NULL!	#NULL!	#NULL!	#NULL!	#NULL!	#NULL!	#NULL!	#NULL!	#NULL!	#NULL!	#NULL!		#NULL!
1	1	1	3	#NULL!	4	#NULL!	#NULL!	1	2	1	0	0	0	0	0	0	0	0	0	0	0	0	0	0	0	0		5	#NULL!	#NULL!	#NULL!	#NULL!	#NULL!	#NULL!		#NULL!	#NULL!	#NULL!	#NULL!	#NULL!	#NULL!	#NULL!	#NULL!	#NULL!	#NULL!	#NULL!	#NULL!		#NULL!
2	1	3	#NULL!	#NULL!	2	3	4	1	1	0	0	0	0	0	0	0	0	0	0	0	0	0	0	1	0	1	Bananas	7	#NULL!	#NULL!	#NULL!	#NULL!	#NULL!	#NULL!		#NULL!	#NULL!	#NULL!	#NULL!	#NULL!	#NULL!	#NULL!	#NULL!	#NULL!	#NULL!	#NULL!	#NULL!		#NULL!
2	1	3	#NULL!	#NULL!	4	#NULL!	#NULL!	3	2	1	0	0	0	0	0	0	0	0	0	0	0	0	0	0	0	0		5	#NULL!	#NULL!	#NULL!	#NULL!	#NULL!	#NULL!		#NULL!	#NULL!	#NULL!	#NULL!	#NULL!	#NULL!	#NULL!	#NULL!	#NULL!	#NULL!	#NULL!	#NULL!		#NULL!
1	1	3	#NULL!	#NULL!	1	4	#NULL!	1	2	0	0	0	0	0	0	0	0	0	0	0	0	0	0	0	0	1	onions and peppers	7	#NULL!	#NULL!	#NULL!	#NULL!	#NULL!	#NULL!		#NULL!	#NULL!	#NULL!	#NULL!	#NULL!	#NULL!	#NULL!	#NULL!	#NULL!	#NULL!	#NULL!	#NULL!		#NULL!
2	1	1	3	#NULL!	1	3	4	1	1	1	0	0	0	0	0	0	0	0	0	0	0	0	0	0	0	0		4	#NULL!	#NULL!	#NULL!	#NULL!	#NULL!	#NULL!		#NULL!	#NULL!	#NULL!	#NULL!	#NULL!	#NULL!	#NULL!	#NULL!	#NULL!	#NULL!	#NULL!	#NULL!		#NULL!
1	1	3	#NULL!	#NULL!	4	#NULL!	#NULL!	1	1	1	0	0	1	0	0	0	0	0	0	0	0	0	0	1	0	0		7	#NULL!	#NULL!	#NULL!	#NULL!	#NULL!	#NULL!		#NULL!	#NULL!	#NULL!	#NULL!	#NULL!	#NULL!	#NULL!	#NULL!	#NULL!	#NULL!	#NULL!	#NULL!		#NULL!
1	1	3	#NULL!	#NULL!	1	4	#NULL!	1	1	1	0	0	0	0	0	0	0	0	0	0	0	0	0	0	0	0		5	#NULL!	#NULL!	#NULL!	#NULL!	#NULL!	#NULL!		#NULL!	#NULL!	#NULL!	#NULL!	#NULL!	#NULL!	#NULL!	#NULL!	#NULL!	#NULL!	#NULL!	#NULL!		#NULL!
1	1	3	#NULL!	#NULL!	2	4	#NULL!	1	1	0	0	0	0	0	0	0	0	0	0	0	0	0	0	1	0	0		7	#NULL!	#NULL!	#NULL!	#NULL!	#NULL!	#NULL!		#NULL!	#NULL!	#NULL!	#NULL!	#NULL!	#NULL!	#NULL!	#NULL!	#NULL!	#NULL!	#NULL!	#NULL!		#NULL!
1	1	3	#NULL!	#NULL!	2	4	#NULL!	1	2	1	0	1	1	0	0	0	1	1	0	0	0	0	1	1	0	1	Acidic foods and drinks	7	#NULL!	#NULL!	#NULL!	#NULL!	#NULL!	#NULL!		#NULL!	#NULL!	#NULL!	#NULL!	#NULL!	#NULL!	#NULL!	#NULL!	#NULL!	#NULL!	#NULL!	#NULL!		#NULL!
1	1	3	#NULL!	#NULL!	2	4	#NULL!	3	1	0	0	0	0	1	0	0	0	0	0	0	0	1	0	0	0	0		6	#NULL!	#NULL!	#NULL!	#NULL!	#NULL!	#NULL!		#NULL!	#NULL!	#NULL!	#NULL!	#NULL!	#NULL!	#NULL!	#NULL!	#NULL!	#NULL!	#NULL!	#NULL!		#NULL!
1	1	3	#NULL!	#NULL!	4	#NULL!	#NULL!	1	1	0	1	0	0	0	0	1	0	0	0	1	0	0	0	0	0	1	seaweeds	7	#NULL!	#NULL!	#NULL!	#NULL!	#NULL!	#NULL!		#NULL!	#NULL!	#NULL!	#NULL!	#NULL!	#NULL!	#NULL!	#NULL!	#NULL!	#NULL!	#NULL!	#NULL!		#NULL!
2	1	3	#NULL!	#NULL!	4	#NULL!	#NULL!	2	#NULL!	#NULL!	#NULL!	#NULL!	#NULL!	#NULL!	#NULL!	#NULL!	#NULL!	#NULL!	#NULL!	#NULL!	#NULL!	#NULL!	#NULL!	#NULL!	#NULL!	#NULL!		#NULL!	1	1	1	0	0	0	0	1	0	0	0	0	0	0	0	0	0	0	0		6
1	1	3	#NULL!	#NULL!	4	#NULL!	#NULL!	3	1	1	0	0	0	0	0	0	0	0	0	0	0	0	0	0	0	1	Stevia	4	#NULL!	#NULL!	#NULL!	#NULL!	#NULL!	#NULL!		#NULL!	#NULL!	#NULL!	#NULL!	#NULL!	#NULL!	#NULL!	#NULL!	#NULL!	#NULL!	#NULL!	#NULL!		#NULL!
1	1	3	#NULL!	#NULL!	4	#NULL!	#NULL!	2	#NULL!	#NULL!	#NULL!	#NULL!	#NULL!	#NULL!	#NULL!	#NULL!	#NULL!	#NULL!	#NULL!	#NULL!	#NULL!	#NULL!	#NULL!	#NULL!	#NULL!	#NULL!		#NULL!	1	1	0	0	1	1	0	0	0	0	0	0	0	0	0	0	1	0	0		7
1	1	3	#NULL!	#NULL!	1	4	#NULL!	3	1	0	1	0	1	1	0	1	1	0	0	0	0	0	0	1	0	1	Brown rice, mangos, papaya, legumes, Art	7	#NULL!	#NULL!	#NULL!	#NULL!	#NULL!	#NULL!		#NULL!	#NULL!	#NULL!	#NULL!	#NULL!	#NULL!	#NULL!	#NULL!	#NULL!	#NULL!	#NULL!	#NULL!		#NULL!
1	1	3	#NULL!	#NULL!	2	4	#NULL!	1	1	0	0	0	1	0	0	0	0	0	0	1	0	0	0	1	0	1	onions	7	#NULL!	#NULL!	#NULL!	#NULL!	#NULL!	#NULL!		#NULL!	#NULL!	#NULL!	#NULL!	#NULL!	#NULL!	#NULL!	#NULL!	#NULL!	#NULL!	#NULL!	#NULL!		#NULL!
1	1	3	#NULL!	#NULL!	4	#NULL!	#NULL!	3	1	1	0	0	0	0	0	0	0	0	0	0	0	0	0	0	0	0		6	#NULL!	#NULL!	#NULL!	#NULL!	#NULL!	#NULL!		#NULL!	#NULL!	#NULL!	#NULL!	#NULL!	#NULL!	#NULL!	#NULL!	#NULL!	#NULL!	#NULL!	#NULL!		#NULL!
1	1	3	#NULL!	#NULL!	4	#NULL!	#NULL!	1	2	1	0	0	0	0	0	0	0	0	0	0	0	0	0	0	0	0		6	#NULL!	#NULL!	#NULL!	#NULL!	#NULL!	#NULL!		#NULL!	#NULL!	#NULL!	#NULL!	#NULL!	#NULL!	#NULL!	#NULL!	#NULL!	#NULL!	#NULL!	#NULL!		#NULL!
1	1	3	#NULL!	#NULL!	2	4	#NULL!	1	1	0	1	0	0	0	1	0	0	0	0	0	0	0	0	0	0	0		5	#NULL!	#NULL!	#NULL!	#NULL!	#NULL!	#NULL!		#NULL!	#NULL!	#NULL!	#NULL!	#NULL!	#NULL!	#NULL!	#NULL!	#NULL!	#NULL!	#NULL!	#NULL!		#NULL!
1	1	1	3	#NULL!	1	4	#NULL!	1	1	1	0	0	0	0	0	0	0	0	0	0	0	0	0	0	0	0		7	#NULL!	#NULL!	#NULL!	#NULL!	#NULL!	#NULL!		#NULL!	#NULL!	#NULL!	#NULL!	#NULL!	#NULL!	#NULL!	#NULL!	#NULL!	#NULL!	#NULL!	#NULL!		#NULL!
2	1	3	#NULL!	#NULL!	4	#NULL!	#NULL!	1	2	0	0	0	0	0	0	0	0	0	0	0	0	0	0	0	0	1	cinnamon	1	#NULL!	#NULL!	#NULL!	#NULL!	#NULL!	#NULL!		#NULL!	#NULL!	#NULL!	#NULL!	#NULL!	#NULL!	#NULL!	#NULL!	#NULL!	#NULL!	#NULL!	#NULL!		#NULL!
2	1	3	#NULL!	#NULL!	1	4	#NULL!	1	2	0	1	0	0	0	0	0	0	1	0	0	0	0	0	0	0	0		5	#NULL!	#NULL!	#NULL!	#NULL!	#NULL!	#NULL!		#NULL!	#NULL!	#NULL!	#NULL!	#NULL!	#NULL!	#NULL!	#NULL!	#NULL!	#NULL!	#NULL!	#NULL!		#NULL!
1	1	3	#NULL!	#NULL!	4	#NULL!	#NULL!	1	1	1	0	0	1	0	0	0	0	0	1	0	0	0	0	0	0	0		5	#NULL!	#NULL!	#NULL!	#NULL!	#NULL!	#NULL!		#NULL!	#NULL!	#NULL!	#NULL!	#NULL!	#NULL!	#NULL!	#NULL!	#NULL!	#NULL!	#NULL!	#NULL!		#NULL!
1	1	3	#NULL!	#NULL!	2	4	#NULL!	1	1	0	0	0	0	0	0	0	0	0	0	0	0	0	0	0	0	1	Onion	6	#NULL!	#NULL!	#NULL!	#NULL!	#NULL!	#NULL!		#NULL!	#NULL!	#NULL!	#NULL!	#NULL!	#NULL!	#NULL!	#NULL!	#NULL!	#NULL!	#NULL!	#NULL!		#NULL!
1	1	3	#NULL!	#NULL!	2	4	#NULL!	2	#NULL!	#NULL!	#NULL!	#NULL!	#NULL!	#NULL!	#NULL!	#NULL!	#NULL!	#NULL!	#NULL!	#NULL!	#NULL!	#NULL!	#NULL!	#NULL!	#NULL!	#NULL!		#NULL!	2	0	0	0	0	1	0	0	0	0	0	0	0	0	0	0	0	0	0		4
1	1	3	#NULL!	#NULL!	4	#NULL!	#NULL!	1	1	1	0	0	1	0	0	0	0	0	0	0	0	0	0	1	0	0		5	#NULL!	#NULL!	#NULL!	#NULL!	#NULL!	#NULL!		#NULL!	#NULL!	#NULL!	#NULL!	#NULL!	#NULL!	#NULL!	#NULL!	#NULL!	#NULL!	#NULL!	#NULL!		#NULL!
1	1	3	#NULL!	#NULL!	4	#NULL!	#NULL!	1	1	1	0	0	1	1	0	0	0	0	0	0	0	0	0	0	0	1	Banana/kiwi	6	#NULL!	#NULL!	#NULL!	#NULL!	#NULL!	#NULL!		#NULL!	#NULL!	#NULL!	#NULL!	#NULL!	#NULL!	#NULL!	#NULL!	#NULL!	#NULL!	#NULL!	#NULL!		#NULL!
1	1	1	3	#NULL!	2	1	4	2	#NULL!	#NULL!	#NULL!	#NULL!	#NULL!	#NULL!	#NULL!	#NULL!	#NULL!	#NULL!	#NULL!	#NULL!	#NULL!	#NULL!	#NULL!	#NULL!	#NULL!	#NULL!		#NULL!	2	1	0	0	0	1	0	0	0	0	0	0	0	0	0	0	0	0	0		5
2	1	3	#NULL!	#NULL!	4	#NULL!	#NULL!	1	1	1	1	0	0	1	0	0	0	0	0	0	0	0	0	0	0	0		7	#NULL!	#NULL!	#NULL!	#NULL!	#NULL!	#NULL!		#NULL!	#NULL!	#NULL!	#NULL!	#NULL!	#NULL!	#NULL!	#NULL!	#NULL!	#NULL!	#NULL!	#NULL!		#NULL!
2	1	3	#NULL!	#NULL!	4	#NULL!	#NULL!	3	1	0	0	0	0	1	0	0	0	0	0	0	0	0	0	0	0	0		7	#NULL!	#NULL!	#NULL!	#NULL!	#NULL!	#NULL!		#NULL!	#NULL!	#NULL!	#NULL!	#NULL!	#NULL!	#NULL!	#NULL!	#NULL!	#NULL!	#NULL!	#NULL!		#NULL!
2	1	3	#NULL!	#NULL!	4	#NULL!	#NULL!	3	2	1	1	0	0	0	0	0	0	0	0	0	0	0	0	0	0	0		4	#NULL!	#NULL!	#NULL!	#NULL!	#NULL!	#NULL!		#NULL!	#NULL!	#NULL!	#NULL!	#NULL!	#NULL!	#NULL!	#NULL!	#NULL!	#NULL!	#NULL!	#NULL!		#NULL!
1	1	3	#NULL!	#NULL!	4	#NULL!	#NULL!	3	1	1	0	0	1	1	0	0	0	0	0	0	0	0	0	0	0	0		5	#NULL!	#NULL!	#NULL!	#NULL!	#NULL!	#NULL!		#NULL!	#NULL!	#NULL!	#NULL!	#NULL!	#NULL!	#NULL!	#NULL!	#NULL!	#NULL!	#NULL!	#NULL!		#NULL!
1	1	3	#NULL!	#NULL!	4	#NULL!	#NULL!	1	1	1	0	0	0	0	0	1	0	0	0	0	0	0	0	0	0	0		7	#NULL!	#NULL!	#NULL!	#NULL!	#NULL!	#NULL!		#NULL!	#NULL!	#NULL!	#NULL!	#NULL!	#NULL!	#NULL!	#NULL!	#NULL!	#NULL!	#NULL!	#NULL!		#NULL!
1	1	3	#NULL!	#NULL!	2	4	#NULL!	2	#NULL!	#NULL!	#NULL!	#NULL!	#NULL!	#NULL!	#NULL!	#NULL!	#NULL!	#NULL!	#NULL!	#NULL!	#NULL!	#NULL!	#NULL!	#NULL!	#NULL!	#NULL!		#NULL!	1	0	0	0	1	0	0	0	0	0	0	0	0	0	0	0	0	0	0		4
2	1	3	#NULL!	#NULL!	2	4	#NULL!	3	2	1	1	0	0	0	0	0	0	1	0	0	0	0	0	0	0	0		4	#NULL!	#NULL!	#NULL!	#NULL!	#NULL!	#NULL!		#NULL!	#NULL!	#NULL!	#NULL!	#NULL!	#NULL!	#NULL!	#NULL!	#NULL!	#NULL!	#NULL!	#NULL!		#NULL!
2	1	1	3	#NULL!	2	4	#NULL!	2	#NULL!	#NULL!	#NULL!	#NULL!	#NULL!	#NULL!	#NULL!	#NULL!	#NULL!	#NULL!	#NULL!	#NULL!	#NULL!	#NULL!	#NULL!	#NULL!	#NULL!	#NULL!		#NULL!	1	0	0	0	1	0	0	0	0	0	0	0	0	0	0	1	1	0	0		7
1	1	3	#NULL!	#NULL!	4	#NULL!	#NULL!	2	#NULL!	#NULL!	#NULL!	#NULL!	#NULL!	#NULL!	#NULL!	#NULL!	#NULL!	#NULL!	#NULL!	#NULL!	#NULL!	#NULL!	#NULL!	#NULL!	#NULL!	#NULL!		#NULL!	1	1	0	0	0	0	0	0	0	0	0	0	0	0	0	0	0	0	0		7
1	1	3	#NULL!	#NULL!	2	4	#NULL!	1	1	0	0	0	0	0	0	0	0	0	0	0	0	0	0	0	0	1	Kiwi	3	#NULL!	#NULL!	#NULL!	#NULL!	#NULL!	#NULL!		#NULL!	#NULL!	#NULL!	#NULL!	#NULL!	#NULL!	#NULL!	#NULL!	#NULL!	#NULL!	#NULL!	#NULL!		#NULL!
1	1	3	#NULL!	#NULL!	3	4	#NULL!	1	1	1	0	0	1	0	0	0	0	0	0	0	0	0	0	1	0	0		7	#NULL!	#NULL!	#NULL!	#NULL!	#NULL!	#NULL!		#NULL!	#NULL!	#NULL!	#NULL!	#NULL!	#NULL!	#NULL!	#NULL!	#NULL!	#NULL!	#NULL!	#NULL!		#NULL!
1	1	3	#NULL!	#NULL!	2	1	4	1	1	0	0	1	1	1	0	0	0	0	0	0	0	0	0	1	1	0		4	#NULL!	#NULL!	#NULL!	#NULL!	#NULL!	#NULL!		#NULL!	#NULL!	#NULL!	#NULL!	#NULL!	#NULL!	#NULL!	#NULL!	#NULL!	#NULL!	#NULL!	#NULL!		#NULL!
1	1	3	#NULL!	#NULL!	4	#NULL!	#NULL!	1	1	1	0	0	0	0	0	0	0	0	0	0	0	0	0	0	0	0		7	#NULL!	#NULL!	#NULL!	#NULL!	#NULL!	#NULL!		#NULL!	#NULL!	#NULL!	#NULL!	#NULL!	#NULL!	#NULL!	#NULL!	#NULL!	#NULL!	#NULL!	#NULL!		#NULL!
1	1	1	3	#NULL!	4	#NULL!	#NULL!	1	1	1	0	0	0	0	0	0	0	0	0	0	0	0	0	0	0	0		7	#NULL!	#NULL!	#NULL!	#NULL!	#NULL!	#NULL!		#NULL!	#NULL!	#NULL!	#NULL!	#NULL!	#NULL!	#NULL!	#NULL!	#NULL!	#NULL!	#NULL!	#NULL!		#NULL!
1	1	3	#NULL!	#NULL!	4	#NULL!	#NULL!	3	1	0	0	0	0	1	0	0	0	0	1	0	0	0	0	0	0	0		7	#NULL!	#NULL!	#NULL!	#NULL!	#NULL!	#NULL!		#NULL!	#NULL!	#NULL!	#NULL!	#NULL!	#NULL!	#NULL!	#NULL!	#NULL!	#NULL!	#NULL!	#NULL!		#NULL!
1	1	3	#NULL!	#NULL!	4	#NULL!	#NULL!	1	1	0	0	0	0	1	0	0	0	0	0	0	0	0	0	0	0	0		7	#NULL!	#NULL!	#NULL!	#NULL!	#NULL!	#NULL!		#NULL!	#NULL!	#NULL!	#NULL!	#NULL!	#NULL!	#NULL!	#NULL!	#NULL!	#NULL!	#NULL!	#NULL!		#NULL!
1	1	3	#NULL!	#NULL!	3	4	#NULL!	3	1	1	0	0	0	0	0	0	0	0	0	0	0	0	0	0	0	1	certain mushrooms	7	#NULL!	#NULL!	#NULL!	#NULL!	#NULL!	#NULL!		#NULL!	#NULL!	#NULL!	#NULL!	#NULL!	#NULL!	#NULL!	#NULL!	#NULL!	#NULL!	#NULL!	#NULL!		#NULL!
1	1	3	#NULL!	#NULL!	2	4	#NULL!	3	1	1	1	0	0	1	0	0	0	0	0	0	0	0	0	0	0	0		6	#NULL!	#NULL!	#NULL!	#NULL!	#NULL!	#NULL!		#NULL!	#NULL!	#NULL!	#NULL!	#NULL!	#NULL!	#NULL!	#NULL!	#NULL!	#NULL!	#NULL!	#NULL!		#NULL!
1	1	3	#NULL!	#NULL!	2	4	#NULL!	1	2	0	0	0	0	1	0	0	0	0	0	0	0	0	0	0	0	0		7	#NULL!	#NULL!	#NULL!	#NULL!	#NULL!	#NULL!		#NULL!	#NULL!	#NULL!	#NULL!	#NULL!	#NULL!	#NULL!	#NULL!	#NULL!	#NULL!	#NULL!	#NULL!		#NULL!
2	1	3	#NULL!	#NULL!	4	#NULL!	#NULL!	1	2	0	0	0	0	0	0	0	0	0	0	0	0	0	0	0	0	1	Black pepper	6	#NULL!	#NULL!	#NULL!	#NULL!	#NULL!	#NULL!		#NULL!	#NULL!	#NULL!	#NULL!	#NULL!	#NULL!	#NULL!	#NULL!	#NULL!	#NULL!	#NULL!	#NULL!		#NULL!
1	1	3	#NULL!	#NULL!	2	3	4	2	#NULL!	#NULL!	#NULL!	#NULL!	#NULL!	#NULL!	#NULL!	#NULL!	#NULL!	#NULL!	#NULL!	#NULL!	#NULL!	#NULL!	#NULL!	#NULL!	#NULL!	#NULL!		#NULL!	1	1	0	0	0	0	0	0	0	0	0	0	0	0	0	0	0	0	0		6
1	1	3	#NULL!	#NULL!	2	4	#NULL!	1	2	0	0	0	0	0	0	0	0	0	1	0	0	0	0	0	0	0		5	#NULL!	#NULL!	#NULL!	#NULL!	#NULL!	#NULL!		#NULL!	#NULL!	#NULL!	#NULL!	#NULL!	#NULL!	#NULL!	#NULL!	#NULL!	#NULL!	#NULL!	#NULL!		#NULL!
1	1	3	#NULL!	#NULL!	4	#NULL!	#NULL!	2	#NULL!	#NULL!	#NULL!	#NULL!	#NULL!	#NULL!	#NULL!	#NULL!	#NULL!	#NULL!	#NULL!	#NULL!	#NULL!	#NULL!	#NULL!	#NULL!	#NULL!	#NULL!		#NULL!	1	0	1	0	0	0	0	0	0	0	0	0	0	0	0	0	0	0	0		5
1	1	3	#NULL!	#NULL!	4	#NULL!	#NULL!	1	1	0	0	0	0	1	0	0	0	0	0	0	0	0	0	0	0	0		2	#NULL!	#NULL!	#NULL!	#NULL!	#NULL!	#NULL!		#NULL!	#NULL!	#NULL!	#NULL!	#NULL!	#NULL!	#NULL!	#NULL!	#NULL!	#NULL!	#NULL!	#NULL!		#NULL!
1	1	3	#NULL!	#NULL!	2	4	#NULL!	1	1	1	1	0	0	1	0	0	0	0	0	0	0	0	0	0	0	0		7	#NULL!	#NULL!	#NULL!	#NULL!	#NULL!	#NULL!		#NULL!	#NULL!	#NULL!	#NULL!	#NULL!	#NULL!	#NULL!	#NULL!	#NULL!	#NULL!	#NULL!	#NULL!		#NULL!
1	1	3	#NULL!	#NULL!	3	2	4	3	2	0	0	0	0	0	0	0	0	0	0	0	0	0	0	0	0	1	turkey and tomatoes	7	#NULL!	#NULL!	#NULL!	#NULL!	#NULL!	#NULL!		#NULL!	#NULL!	#NULL!	#NULL!	#NULL!	#NULL!	#NULL!	#NULL!	#NULL!	#NULL!	#NULL!	#NULL!		#NULL!
1	1	3	#NULL!	#NULL!	4	#NULL!	#NULL!	3	2	0	0	0	0	0	0	0	0	0	0	0	0	0	0	0	0	1	processed sugar	1	#NULL!	#NULL!	#NULL!	#NULL!	#NULL!	#NULL!		#NULL!	#NULL!	#NULL!	#NULL!	#NULL!	#NULL!	#NULL!	#NULL!	#NULL!	#NULL!	#NULL!	#NULL!		#NULL!
1	1	3	#NULL!	#NULL!	4	#NULL!	#NULL!	1	1	0	0	0	0	0	0	0	0	0	0	0	0	0	0	0	0	1	Peaches	1	#NULL!	#NULL!	#NULL!	#NULL!	#NULL!	#NULL!		#NULL!	#NULL!	#NULL!	#NULL!	#NULL!	#NULL!	#NULL!	#NULL!	#NULL!	#NULL!	#NULL!	#NULL!		#NULL!
2	1	3	#NULL!	#NULL!	4	#NULL!	#NULL!	2	#NULL!	#NULL!	#NULL!	#NULL!	#NULL!	#NULL!	#NULL!	#NULL!	#NULL!	#NULL!	#NULL!	#NULL!	#NULL!	#NULL!	#NULL!	#NULL!	#NULL!	#NULL!		#NULL!	1	0	0	0	0	1	0	0	0	0	0	0	0	0	0	0	0	0	0		7
1	1	3	#NULL!	#NULL!	3	2	4	3	2	0	0	0	0	1	0	0	0	0	0	0	0	0	0	0	1	0		7	#NULL!	#NULL!	#NULL!	#NULL!	#NULL!	#NULL!		#NULL!	#NULL!	#NULL!	#NULL!	#NULL!	#NULL!	#NULL!	#NULL!	#NULL!	#NULL!	#NULL!	#NULL!		#NULL!
2	1	3	#NULL!	#NULL!	4	#NULL!	#NULL!	1	2	0	0	0	0	0	0	0	0	0	0	0	0	0	0	0	0	1	Acid in tomatoes	6	#NULL!	#NULL!	#NULL!	#NULL!	#NULL!	#NULL!		#NULL!	#NULL!	#NULL!	#NULL!	#NULL!	#NULL!	#NULL!	#NULL!	#NULL!	#NULL!	#NULL!	#NULL!		#NULL!
1	1	3	#NULL!	#NULL!	4	#NULL!	#NULL!	3	2	1	0	0	0	0	0	1	0	0	0	0	0	1	0	0	0	0		7	#NULL!	#NULL!	#NULL!	#NULL!	#NULL!	#NULL!		#NULL!	#NULL!	#NULL!	#NULL!	#NULL!	#NULL!	#NULL!	#NULL!	#NULL!	#NULL!	#NULL!	#NULL!		#NULL!
1	1	3	#NULL!	#NULL!	4	#NULL!	#NULL!	1	2	1	0	0	0	0	0	0	0	0	0	0	0	0	0	1	0	0		4	#NULL!	#NULL!	#NULL!	#NULL!	#NULL!	#NULL!		#NULL!	#NULL!	#NULL!	#NULL!	#NULL!	#NULL!	#NULL!	#NULL!	#NULL!	#NULL!	#NULL!	#NULL!		#NULL!
2	1	3	#NULL!	#NULL!	4	#NULL!	#NULL!	3	1	1	0	0	0	1	0	0	0	0	0	0	0	0	0	0	0	1	cottonseed oil	5	#NULL!	#NULL!	#NULL!	#NULL!	#NULL!	#NULL!		#NULL!	#NULL!	#NULL!	#NULL!	#NULL!	#NULL!	#NULL!	#NULL!	#NULL!	#NULL!	#NULL!	#NULL!		#NULL!
2	1	3	#NULL!	#NULL!	2	4	#NULL!	3	1	1	0	0	0	0	0	0	0	0	0	0	0	0	0	0	0	1	Coconut	7	#NULL!	#NULL!	#NULL!	#NULL!	#NULL!	#NULL!		#NULL!	#NULL!	#NULL!	#NULL!	#NULL!	#NULL!	#NULL!	#NULL!	#NULL!	#NULL!	#NULL!	#NULL!		#NULL!
1	1	3	#NULL!	#NULL!	4	#NULL!	#NULL!	1	2	0	1	1	0	0	0	0	0	0	0	0	0	0	0	0	0	0		4	#NULL!	#NULL!	#NULL!	#NULL!	#NULL!	#NULL!		#NULL!	#NULL!	#NULL!	#NULL!	#NULL!	#NULL!	#NULL!	#NULL!	#NULL!	#NULL!	#NULL!	#NULL!		#NULL!
1	1	3	#NULL!	#NULL!	2	4	#NULL!	1	2	0	0	0	0	1	1	0	0	0	0	0	0	0	0	1	1	0		6	#NULL!	#NULL!	#NULL!	#NULL!	#NULL!	#NULL!		#NULL!	#NULL!	#NULL!	#NULL!	#NULL!	#NULL!	#NULL!	#NULL!	#NULL!	#NULL!	#NULL!	#NULL!		#NULL!
1	1	1	3	#NULL!	2	4	#NULL!	1	2	1	0	0	0	0	0	0	0	1	1	0	0	0	0	0	0	0		5	#NULL!	#NULL!	#NULL!	#NULL!	#NULL!	#NULL!		#NULL!	#NULL!	#NULL!	#NULL!	#NULL!	#NULL!	#NULL!	#NULL!	#NULL!	#NULL!	#NULL!	#NULL!		#NULL!
1	1	3	#NULL!	#NULL!	1	3	4	1	1	1	1	1	0	0	0	0	0	0	0	0	0	0	0	0	0	0		7	#NULL!	#NULL!	#NULL!	#NULL!	#NULL!	#NULL!		#NULL!	#NULL!	#NULL!	#NULL!	#NULL!	#NULL!	#NULL!	#NULL!	#NULL!	#NULL!	#NULL!	#NULL!		#NULL!
1	1	3	#NULL!	#NULL!	4	#NULL!	#NULL!	2	#NULL!	#NULL!	#NULL!	#NULL!	#NULL!	#NULL!	#NULL!	#NULL!	#NULL!	#NULL!	#NULL!	#NULL!	#NULL!	#NULL!	#NULL!	#NULL!	#NULL!	#NULL!		#NULL!	1	0	0	1	0	0	0	0	0	0	0	0	0	0	0	0	0	0	0		7
1	1	3	#NULL!	#NULL!	4	#NULL!	#NULL!	1	2	0	1	0	0	0	1	0	0	0	0	0	0	0	0	0	0	0		6	#NULL!	#NULL!	#NULL!	#NULL!	#NULL!	#NULL!		#NULL!	#NULL!	#NULL!	#NULL!	#NULL!	#NULL!	#NULL!	#NULL!	#NULL!	#NULL!	#NULL!	#NULL!		#NULL!
1	1	3	#NULL!	#NULL!	4	#NULL!	#NULL!	1	2	1	0	0	0	0	0	0	0	0	0	0	0	0	0	0	0	0		6	#NULL!	#NULL!	#NULL!	#NULL!	#NULL!	#NULL!		#NULL!	#NULL!	#NULL!	#NULL!	#NULL!	#NULL!	#NULL!	#NULL!	#NULL!	#NULL!	#NULL!	#NULL!		#NULL!
2	1	3	#NULL!	#NULL!	1	4	#NULL!	2	#NULL!	#NULL!	#NULL!	#NULL!	#NULL!	#NULL!	#NULL!	#NULL!	#NULL!	#NULL!	#NULL!	#NULL!	#NULL!	#NULL!	#NULL!	#NULL!	#NULL!	#NULL!		#NULL!	1	0	1	0	0	0	0	0	0	0	0	0	0	0	0	0	0	0	0		7
1	1	1	3	#NULL!	2	4	#NULL!	2	#NULL!	#NULL!	#NULL!	#NULL!	#NULL!	#NULL!	#NULL!	#NULL!	#NULL!	#NULL!	#NULL!	#NULL!	#NULL!	#NULL!	#NULL!	#NULL!	#NULL!	#NULL!		#NULL!	1	1	0	0	0	0	0	0	0	0	0	0	0	0	0	0	0	0	0		6
2	1	3	#NULL!	#NULL!	4	#NULL!	#NULL!	3	1	0	1	0	0	0	0	0	0	0	0	0	0	0	0	0	0	0		4	#NULL!	#NULL!	#NULL!	#NULL!	#NULL!	#NULL!		#NULL!	#NULL!	#NULL!	#NULL!	#NULL!	#NULL!	#NULL!	#NULL!	#NULL!	#NULL!	#NULL!	#NULL!		#NULL!
2	1	3	#NULL!	#NULL!	2	1	4	2	#NULL!	#NULL!	#NULL!	#NULL!	#NULL!	#NULL!	#NULL!	#NULL!	#NULL!	#NULL!	#NULL!	#NULL!	#NULL!	#NULL!	#NULL!	#NULL!	#NULL!	#NULL!		#NULL!	1	1	0	0	0	0	0	0	0	0	0	0	0	0	0	0	0	0	0		7
1	1	1	1	3	3	2	4	1	1	1	0	0	0	1	0	0	0	0	0	0	0	0	0	0	1	0		7	#NULL!	#NULL!	#NULL!	#NULL!	#NULL!	#NULL!		#NULL!	#NULL!	#NULL!	#NULL!	#NULL!	#NULL!	#NULL!	#NULL!	#NULL!	#NULL!	#NULL!	#NULL!		#NULL!
2	1	3	#NULL!	#NULL!	2	4	#NULL!	1	1	1	0	0	0	0	0	0	0	0	0	0	0	0	1	0	0	0		4	#NULL!	#NULL!	#NULL!	#NULL!	#NULL!	#NULL!		#NULL!	#NULL!	#NULL!	#NULL!	#NULL!	#NULL!	#NULL!	#NULL!	#NULL!	#NULL!	#NULL!	#NULL!		#NULL!
1	1	1	3	#NULL!	3	1	4	3	2	1	0	0	0	0	0	1	0	0	0	0	1	1	0	0	0	0		4	#NULL!	#NULL!	#NULL!	#NULL!	#NULL!	#NULL!		#NULL!	#NULL!	#NULL!	#NULL!	#NULL!	#NULL!	#NULL!	#NULL!	#NULL!	#NULL!	#NULL!	#NULL!		#NULL!
1	1	3	#NULL!	#NULL!	2	4	#NULL!	3	1	1	1	0	0	1	0	0	0	0	0	0	0	0	0	0	0	0		4	#NULL!	#NULL!	#NULL!	#NULL!	#NULL!	#NULL!		#NULL!	#NULL!	#NULL!	#NULL!	#NULL!	#NULL!	#NULL!	#NULL!	#NULL!	#NULL!	#NULL!	#NULL!		#NULL!
2	1	3	#NULL!	#NULL!	2	4	#NULL!	1	2	0	0	0	0	0	0	0	0	0	0	0	0	0	0	0	1	0		1	#NULL!	#NULL!	#NULL!	#NULL!	#NULL!	#NULL!		#NULL!	#NULL!	#NULL!	#NULL!	#NULL!	#NULL!	#NULL!	#NULL!	#NULL!	#NULL!	#NULL!	#NULL!		#NULL!
1	1	3	#NULL!	#NULL!	4	#NULL!	#NULL!	2	#NULL!	#NULL!	#NULL!	#NULL!	#NULL!	#NULL!	#NULL!	#NULL!	#NULL!	#NULL!	#NULL!	#NULL!	#NULL!	#NULL!	#NULL!	#NULL!	#NULL!	#NULL!		#NULL!	1	0	0	0	0	1	0	0	0	0	0	0	0	0	0	0	0	0	0		7
2	1	1	3	#NULL!	4	#NULL!	#NULL!	3	1	0	0	0	1	0	0	0	0	0	0	0	0	0	1	1	0	0		3	#NULL!	#NULL!	#NULL!	#NULL!	#NULL!	#NULL!		#NULL!	#NULL!	#NULL!	#NULL!	#NULL!	#NULL!	#NULL!	#NULL!	#NULL!	#NULL!	#NULL!	#NULL!		#NULL!
1	1	3	#NULL!	#NULL!	2	4	#NULL!	1	1	1	0	0	0	0	0	0	0	0	0	0	0	0	0	0	0	1	Mushrooms	6	#NULL!	#NULL!	#NULL!	#NULL!	#NULL!	#NULL!		#NULL!	#NULL!	#NULL!	#NULL!	#NULL!	#NULL!	#NULL!	#NULL!	#NULL!	#NULL!	#NULL!	#NULL!		#NULL!
1	1	3	#NULL!	#NULL!	4	#NULL!	#NULL!	1	2	1	0	0	0	0	0	0	0	0	0	0	0	0	0	0	0	0		6	#NULL!	#NULL!	#NULL!	#NULL!	#NULL!	#NULL!		#NULL!	#NULL!	#NULL!	#NULL!	#NULL!	#NULL!	#NULL!	#NULL!	#NULL!	#NULL!	#NULL!	#NULL!		#NULL!
2	1	3	#NULL!	#NULL!	4	#NULL!	#NULL!	1	2	0	1	0	0	0	0	0	0	0	0	0	0	0	0	0	0	0		7	#NULL!	#NULL!	#NULL!	#NULL!	#NULL!	#NULL!		#NULL!	#NULL!	#NULL!	#NULL!	#NULL!	#NULL!	#NULL!	#NULL!	#NULL!	#NULL!	#NULL!	#NULL!		#NULL!
1	1	3	#NULL!	#NULL!	2	4	#NULL!	3	1	0	0	0	1	1	0	0	1	0	0	0	0	1	0	0	0	0		5	#NULL!	#NULL!	#NULL!	#NULL!	#NULL!	#NULL!		#NULL!	#NULL!	#NULL!	#NULL!	#NULL!	#NULL!	#NULL!	#NULL!	#NULL!	#NULL!	#NULL!	#NULL!		#NULL!
2	1	3	#NULL!	#NULL!	1	4	#NULL!	2	#NULL!	#NULL!	#NULL!	#NULL!	#NULL!	#NULL!	#NULL!	#NULL!	#NULL!	#NULL!	#NULL!	#NULL!	#NULL!	#NULL!	#NULL!	#NULL!	#NULL!	#NULL!		#NULL!	1	1	0	0	0	0	0	0	0	0	0	0	0	0	0	1	0	0	0		7
1	1	3	#NULL!	#NULL!	4	#NULL!	#NULL!	1	1	1	1	1	0	1	1	0	1	0	1	1	0	1	1	0	0	0		7	#NULL!	#NULL!	#NULL!	#NULL!	#NULL!	#NULL!		#NULL!	#NULL!	#NULL!	#NULL!	#NULL!	#NULL!	#NULL!	#NULL!	#NULL!	#NULL!	#NULL!	#NULL!		#NULL!
1	1	1	3	#NULL!	4	#NULL!	#NULL!	3	2	1	0	0	0	0	0	0	0	0	0	0	0	0	0	0	0	0		3	#NULL!	#NULL!	#NULL!	#NULL!	#NULL!	#NULL!		#NULL!	#NULL!	#NULL!	#NULL!	#NULL!	#NULL!	#NULL!	#NULL!	#NULL!	#NULL!	#NULL!	#NULL!		#NULL!
1	1	1	3	#NULL!	1	4	#NULL!	1	1	0	0	0	0	0	0	1	0	0	0	0	0	0	0	0	0	0		6	#NULL!	#NULL!	#NULL!	#NULL!	#NULL!	#NULL!		#NULL!	#NULL!	#NULL!	#NULL!	#NULL!	#NULL!	#NULL!	#NULL!	#NULL!	#NULL!	#NULL!	#NULL!		#NULL!
1	1	3	#NULL!	#NULL!	1	3	4	1	1	1	0	1	1	1	0	0	0	0	0	0	0	0	0	0	1	0		5	#NULL!	#NULL!	#NULL!	#NULL!	#NULL!	#NULL!		#NULL!	#NULL!	#NULL!	#NULL!	#NULL!	#NULL!	#NULL!	#NULL!	#NULL!	#NULL!	#NULL!	#NULL!		#NULL!
1	1	3	#NULL!	#NULL!	2	4	#NULL!	2	#NULL!	#NULL!	#NULL!	#NULL!	#NULL!	#NULL!	#NULL!	#NULL!	#NULL!	#NULL!	#NULL!	#NULL!	#NULL!	#NULL!	#NULL!	#NULL!	#NULL!	#NULL!		#NULL!	2	1	1	0	0	0	0	0	0	0	0	0	0	0	0	0	0	0	0		5
2	1	1	3	#NULL!	1	3	4	2	#NULL!	#NULL!	#NULL!	#NULL!	#NULL!	#NULL!	#NULL!	#NULL!	#NULL!	#NULL!	#NULL!	#NULL!	#NULL!	#NULL!	#NULL!	#NULL!	#NULL!	#NULL!		#NULL!	1	1	0	0	0	0	0	0	0	0	0	0	0	0	0	0	0	0	0		4
1	1	3	#NULL!	#NULL!	2	4	#NULL!	2	#NULL!	#NULL!	#NULL!	#NULL!	#NULL!	#NULL!	#NULL!	#NULL!	#NULL!	#NULL!	#NULL!	#NULL!	#NULL!	#NULL!	#NULL!	#NULL!	#NULL!	#NULL!		#NULL!	1	0	0	0	0	1	0	0	0	0	0	0	0	0	0	0	0	0	0		2
1	1	1	3	#NULL!	2	3	4	2	#NULL!	#NULL!	#NULL!	#NULL!	#NULL!	#NULL!	#NULL!	#NULL!	#NULL!	#NULL!	#NULL!	#NULL!	#NULL!	#NULL!	#NULL!	#NULL!	#NULL!	#NULL!		#NULL!	1	1	1	0	0	0	0	0	0	0	0	0	0	0	0	0	0	0	0		7
1	1	3	#NULL!	#NULL!	2	4	#NULL!	1	1	1	0	0	0	0	0	0	0	0	0	0	0	0	0	0	0	0		6	#NULL!	#NULL!	#NULL!	#NULL!	#NULL!	#NULL!		#NULL!	#NULL!	#NULL!	#NULL!	#NULL!	#NULL!	#NULL!	#NULL!	#NULL!	#NULL!	#NULL!	#NULL!		#NULL!
1	1	3	#NULL!	#NULL!	2	4	#NULL!	1	2	1	0	1	0	0	0	0	0	0	0	0	0	0	0	0	0	0		6	#NULL!	#NULL!	#NULL!	#NULL!	#NULL!	#NULL!		#NULL!	#NULL!	#NULL!	#NULL!	#NULL!	#NULL!	#NULL!	#NULL!	#NULL!	#NULL!	#NULL!	#NULL!		#NULL!
1	1	4	1	3	4	#NULL!	#NULL!	1	1	0	0	1	0	0	1	0	0	0	0	0	0	0	0	0	1	0		5	#NULL!	#NULL!	#NULL!	#NULL!	#NULL!	#NULL!		#NULL!	#NULL!	#NULL!	#NULL!	#NULL!	#NULL!	#NULL!	#NULL!	#NULL!	#NULL!	#NULL!	#NULL!		#NULL!
1	1	3	#NULL!	#NULL!	2	3	4	3	1	1	0	0	0	0	0	0	0	0	0	0	0	0	0	0	0	0		7	#NULL!	#NULL!	#NULL!	#NULL!	#NULL!	#NULL!		#NULL!	#NULL!	#NULL!	#NULL!	#NULL!	#NULL!	#NULL!	#NULL!	#NULL!	#NULL!	#NULL!	#NULL!		#NULL!
1	1	1	1	3	1	3	4	3	2	1	0	0	0	0	0	0	0	0	0	0	0	0	0	0	0	0		5	#NULL!	#NULL!	#NULL!	#NULL!	#NULL!	#NULL!		#NULL!	#NULL!	#NULL!	#NULL!	#NULL!	#NULL!	#NULL!	#NULL!	#NULL!	#NULL!	#NULL!	#NULL!		#NULL!
1	1	3	#NULL!	#NULL!	3	1	4	1	1	1	0	0	0	0	0	0	0	0	0	0	0	0	0	0	0	0		6	#NULL!	#NULL!	#NULL!	#NULL!	#NULL!	#NULL!		#NULL!	#NULL!	#NULL!	#NULL!	#NULL!	#NULL!	#NULL!	#NULL!	#NULL!	#NULL!	#NULL!	#NULL!		#NULL!
1	1	3	#NULL!	#NULL!	4	#NULL!	#NULL!	1	1	1	0	0	1	0	0	0	0	0	1	0	0	0	0	0	0	0		5	#NULL!	#NULL!	#NULL!	#NULL!	#NULL!	#NULL!		#NULL!	#NULL!	#NULL!	#NULL!	#NULL!	#NULL!	#NULL!	#NULL!	#NULL!	#NULL!	#NULL!	#NULL!		#NULL!
2	1	3	#NULL!	#NULL!	4	#NULL!	#NULL!	2	#NULL!	#NULL!	#NULL!	#NULL!	#NULL!	#NULL!	#NULL!	#NULL!	#NULL!	#NULL!	#NULL!	#NULL!	#NULL!	#NULL!	#NULL!	#NULL!	#NULL!	#NULL!		#NULL!	1	0	0	0	0	1	0	0	0	0	0	0	0	0	0	0	0	0	0		7
2	1	1	3	#NULL!	4	#NULL!	#NULL!	2	#NULL!	#NULL!	#NULL!	#NULL!	#NULL!	#NULL!	#NULL!	#NULL!	#NULL!	#NULL!	#NULL!	#NULL!	#NULL!	#NULL!	#NULL!	#NULL!	#NULL!	#NULL!		#NULL!	2	1	0	0	0	0	0	0	0	0	0	0	0	0	0	0	0	0	0		5
1	1	3	#NULL!	#NULL!	4	#NULL!	#NULL!	1	2	1	0	0	0	1	0	1	0	0	0	0	0	0	0	0	0	0		5	#NULL!	#NULL!	#NULL!	#NULL!	#NULL!	#NULL!		#NULL!	#NULL!	#NULL!	#NULL!	#NULL!	#NULL!	#NULL!	#NULL!	#NULL!	#NULL!	#NULL!	#NULL!		#NULL!
2	1	3	#NULL!	#NULL!	2	1	4	2	#NULL!	#NULL!	#NULL!	#NULL!	#NULL!	#NULL!	#NULL!	#NULL!	#NULL!	#NULL!	#NULL!	#NULL!	#NULL!	#NULL!	#NULL!	#NULL!	#NULL!	#NULL!		#NULL!	1	1	1	0	1	0	0	0	0	0	0	0	0	0	0	0	0	0	0		2
1	1	3	#NULL!	#NULL!	4	#NULL!	#NULL!	1	1	0	0	0	0	0	0	0	0	0	0	0	0	0	0	1	0	0		3	#NULL!	#NULL!	#NULL!	#NULL!	#NULL!	#NULL!		#NULL!	#NULL!	#NULL!	#NULL!	#NULL!	#NULL!	#NULL!	#NULL!	#NULL!	#NULL!	#NULL!	#NULL!		#NULL!
2	1	3	#NULL!	#NULL!	1	3	4	2	#NULL!	#NULL!	#NULL!	#NULL!	#NULL!	#NULL!	#NULL!	#NULL!	#NULL!	#NULL!	#NULL!	#NULL!	#NULL!	#NULL!	#NULL!	#NULL!	#NULL!	#NULL!		#NULL!	1	0	0	0	1	0	0	0	0	0	0	0	0	0	0	0	1	0	0		5
1	1	1	3	#NULL!	2	1	4	1	1	1	0	0	1	0	1	0	0	0	0	0	0	0	0	1	0	0		7	#NULL!	#NULL!	#NULL!	#NULL!	#NULL!	#NULL!		#NULL!	#NULL!	#NULL!	#NULL!	#NULL!	#NULL!	#NULL!	#NULL!	#NULL!	#NULL!	#NULL!	#NULL!		#NULL!
2	1	3	#NULL!	#NULL!	4	#NULL!	#NULL!	1	2	0	0	0	0	1	0	0	0	0	0	0	0	0	0	0	0	0		7	#NULL!	#NULL!	#NULL!	#NULL!	#NULL!	#NULL!		#NULL!	#NULL!	#NULL!	#NULL!	#NULL!	#NULL!	#NULL!	#NULL!	#NULL!	#NULL!	#NULL!	#NULL!		#NULL!
1	1	3	#NULL!	#NULL!	1	3	4	1	2	0	1	0	0	0	0	0	0	0	0	0	0	0	0	1	0	0		4	#NULL!	#NULL!	#NULL!	#NULL!	#NULL!	#NULL!		#NULL!	#NULL!	#NULL!	#NULL!	#NULL!	#NULL!	#NULL!	#NULL!	#NULL!	#NULL!	#NULL!	#NULL!		#NULL!
1	1	3	#NULL!	#NULL!	4	#NULL!	#NULL!	2	#NULL!	#NULL!	#NULL!	#NULL!	#NULL!	#NULL!	#NULL!	#NULL!	#NULL!	#NULL!	#NULL!	#NULL!	#NULL!	#NULL!	#NULL!	#NULL!	#NULL!	#NULL!		#NULL!	1	0	0	0	1	0	1	0	0	0	0	0	0	0	0	1	1	0	0		3
1	1	3	#NULL!	#NULL!	4	#NULL!	#NULL!	1	1	0	0	0	0	1	0	0	0	0	0	0	0	0	0	0	0	0		7	#NULL!	#NULL!	#NULL!	#NULL!	#NULL!	#NULL!		#NULL!	#NULL!	#NULL!	#NULL!	#NULL!	#NULL!	#NULL!	#NULL!	#NULL!	#NULL!	#NULL!	#NULL!		#NULL!
1	1	1	3	#NULL!	4	#NULL!	#NULL!	1	1	1	0	0	0	0	0	0	0	0	0	0	0	0	0	0	0	0		5	#NULL!	#NULL!	#NULL!	#NULL!	#NULL!	#NULL!		#NULL!	#NULL!	#NULL!	#NULL!	#NULL!	#NULL!	#NULL!	#NULL!	#NULL!	#NULL!	#NULL!	#NULL!		#NULL!
1	1	3	#NULL!	#NULL!	4	#NULL!	#NULL!	2	#NULL!	#NULL!	#NULL!	#NULL!	#NULL!	#NULL!	#NULL!	#NULL!	#NULL!	#NULL!	#NULL!	#NULL!	#NULL!	#NULL!	#NULL!	#NULL!	#NULL!	#NULL!		#NULL!	1	0	0	0	0	0	0	0	0	0	1	0	0	0	0	0	0	0	0		4
1	1	3	#NULL!	#NULL!	1	2	4	1	1	1	1	0	0	1	0	0	0	0	0	0	0	0	0	0	0	0		6	#NULL!	#NULL!	#NULL!	#NULL!	#NULL!	#NULL!		#NULL!	#NULL!	#NULL!	#NULL!	#NULL!	#NULL!	#NULL!	#NULL!	#NULL!	#NULL!	#NULL!	#NULL!		#NULL!
1	1	3	#NULL!	#NULL!	4	#NULL!	#NULL!	1	1	0	0	1	1	1	0	0	0	0	0	0	0	0	0	1	1	0		7	#NULL!	#NULL!	#NULL!	#NULL!	#NULL!	#NULL!		#NULL!	#NULL!	#NULL!	#NULL!	#NULL!	#NULL!	#NULL!	#NULL!	#NULL!	#NULL!	#NULL!	#NULL!		#NULL!
1	1	3	#NULL!	#NULL!	2	4	#NULL!	2	#NULL!	#NULL!	#NULL!	#NULL!	#NULL!	#NULL!	#NULL!	#NULL!	#NULL!	#NULL!	#NULL!	#NULL!	#NULL!	#NULL!	#NULL!	#NULL!	#NULL!	#NULL!		#NULL!	1	1	0	0	0	0	0	0	0	1	0	0	0	1	0	0	0	0	0		4
1	1	3	#NULL!	#NULL!	2	4	#NULL!	1	1	0	0	1	0	0	0	0	0	0	0	0	0	0	0	0	0	0		6	#NULL!	#NULL!	#NULL!	#NULL!	#NULL!	#NULL!		#NULL!	#NULL!	#NULL!	#NULL!	#NULL!	#NULL!	#NULL!	#NULL!	#NULL!	#NULL!	#NULL!	#NULL!		#NULL!
1	1	1	4	3	4	#NULL!	#NULL!	1	2	0	0	1	0	0	0	0	0	1	0	0	0	0	0	0	0	1	bacon	5	#NULL!	#NULL!	#NULL!	#NULL!	#NULL!	#NULL!		#NULL!	#NULL!	#NULL!	#NULL!	#NULL!	#NULL!	#NULL!	#NULL!	#NULL!	#NULL!	#NULL!	#NULL!		#NULL!
1	1	3	#NULL!	#NULL!	2	4	#NULL!	1	1	1	0	0	1	0	0	0	0	0	0	0	0	0	0	0	0	0		3	#NULL!	#NULL!	#NULL!	#NULL!	#NULL!	#NULL!		#NULL!	#NULL!	#NULL!	#NULL!	#NULL!	#NULL!	#NULL!	#NULL!	#NULL!	#NULL!	#NULL!	#NULL!		#NULL!
1	1	1	3	#NULL!	2	4	#NULL!	1	1	1	1	0	0	0	0	0	1	0	0	0	0	0	1	0	0	0		7	#NULL!	#NULL!	#NULL!	#NULL!	#NULL!	#NULL!		#NULL!	#NULL!	#NULL!	#NULL!	#NULL!	#NULL!	#NULL!	#NULL!	#NULL!	#NULL!	#NULL!	#NULL!		#NULL!
2	1	3	#NULL!	#NULL!	4	#NULL!	#NULL!	2	#NULL!	#NULL!	#NULL!	#NULL!	#NULL!	#NULL!	#NULL!	#NULL!	#NULL!	#NULL!	#NULL!	#NULL!	#NULL!	#NULL!	#NULL!	#NULL!	#NULL!	#NULL!		#NULL!	1	1	1	0	0	0	0	0	0	0	0	0	0	0	1	0	0	0	0		2
1	1	3	#NULL!	#NULL!	4	#NULL!	#NULL!	1	2	1	0	0	0	0	0	0	0	1	0	0	0	0	0	0	0	0		5	#NULL!	#NULL!	#NULL!	#NULL!	#NULL!	#NULL!		#NULL!	#NULL!	#NULL!	#NULL!	#NULL!	#NULL!	#NULL!	#NULL!	#NULL!	#NULL!	#NULL!	#NULL!		#NULL!
1	1	1	3	#NULL!	2	4	#NULL!	1	2	1	0	0	0	0	0	0	0	0	0	0	0	0	0	0	0	0		7	#NULL!	#NULL!	#NULL!	#NULL!	#NULL!	#NULL!		#NULL!	#NULL!	#NULL!	#NULL!	#NULL!	#NULL!	#NULL!	#NULL!	#NULL!	#NULL!	#NULL!	#NULL!		#NULL!
1	1	3	#NULL!	#NULL!	2	4	#NULL!	2	#NULL!	#NULL!	#NULL!	#NULL!	#NULL!	#NULL!	#NULL!	#NULL!	#NULL!	#NULL!	#NULL!	#NULL!	#NULL!	#NULL!	#NULL!	#NULL!	#NULL!	#NULL!		#NULL!	1	1	0	0	0	0	0	0	0	0	0	0	0	0	0	0	0	0	0		5
2	1	3	#NULL!	#NULL!	4	#NULL!	#NULL!	2	#NULL!	#NULL!	#NULL!	#NULL!	#NULL!	#NULL!	#NULL!	#NULL!	#NULL!	#NULL!	#NULL!	#NULL!	#NULL!	#NULL!	#NULL!	#NULL!	#NULL!	#NULL!		#NULL!	1	1	0	0	0	0	0	0	0	0	0	0	0	0	0	0	0	0	0		6
1	1	3	#NULL!	#NULL!	1	2	4	1	1	0	1	0	0	0	0	0	0	0	0	0	0	0	0	0	0	0		6	#NULL!	#NULL!	#NULL!	#NULL!	#NULL!	#NULL!		#NULL!	#NULL!	#NULL!	#NULL!	#NULL!	#NULL!	#NULL!	#NULL!	#NULL!	#NULL!	#NULL!	#NULL!		#NULL!
2	1	3	#NULL!	#NULL!	4	#NULL!	#NULL!	2	#NULL!	#NULL!	#NULL!	#NULL!	#NULL!	#NULL!	#NULL!	#NULL!	#NULL!	#NULL!	#NULL!	#NULL!	#NULL!	#NULL!	#NULL!	#NULL!	#NULL!	#NULL!		#NULL!	1	0	0	0	0	1	0	0	0	0	0	0	0	0	0	1	0	0	0		4
1	1	1	3	#NULL!	2	1	4	1	2	1	0	0	0	0	0	0	0	0	0	0	0	0	0	0	0	0		4	#NULL!	#NULL!	#NULL!	#NULL!	#NULL!	#NULL!		#NULL!	#NULL!	#NULL!	#NULL!	#NULL!	#NULL!	#NULL!	#NULL!	#NULL!	#NULL!	#NULL!	#NULL!		#NULL!
1	1	1	3	#NULL!	1	2	4	1	1	1	1	0	0	0	0	0	0	0	0	0	0	0	0	0	0	0		7	#NULL!	#NULL!	#NULL!	#NULL!	#NULL!	#NULL!		#NULL!	#NULL!	#NULL!	#NULL!	#NULL!	#NULL!	#NULL!	#NULL!	#NULL!	#NULL!	#NULL!	#NULL!		#NULL!
1	1	3	#NULL!	#NULL!	4	#NULL!	#NULL!	2	#NULL!	#NULL!	#NULL!	#NULL!	#NULL!	#NULL!	#NULL!	#NULL!	#NULL!	#NULL!	#NULL!	#NULL!	#NULL!	#NULL!	#NULL!	#NULL!	#NULL!	#NULL!		#NULL!	1	0	0	0	1	0	0	0	0	0	0	0	0	0	0	0	0	0	0		4
1	1	3	#NULL!	#NULL!	4	#NULL!	#NULL!	2	#NULL!	#NULL!	#NULL!	#NULL!	#NULL!	#NULL!	#NULL!	#NULL!	#NULL!	#NULL!	#NULL!	#NULL!	#NULL!	#NULL!	#NULL!	#NULL!	#NULL!	#NULL!		#NULL!	1	1	0	1	0	0	0	0	0	0	0	0	0	0	0	0	0	0	0		6
2	1	3	#NULL!	#NULL!	1	4	#NULL!	3	2	1	0	1	0	0	0	0	0	0	0	0	0	0	0	0	0	0		5	#NULL!	#NULL!	#NULL!	#NULL!	#NULL!	#NULL!		#NULL!	#NULL!	#NULL!	#NULL!	#NULL!	#NULL!	#NULL!	#NULL!	#NULL!	#NULL!	#NULL!	#NULL!		#NULL!
1	1	3	#NULL!	#NULL!	1	4	#NULL!	3	1	0	0	0	1	1	0	0	0	0	0	0	0	0	0	1	1	0		6	#NULL!	#NULL!	#NULL!	#NULL!	#NULL!	#NULL!		#NULL!	#NULL!	#NULL!	#NULL!	#NULL!	#NULL!	#NULL!	#NULL!	#NULL!	#NULL!	#NULL!	#NULL!		#NULL!
1	1	3	#NULL!	#NULL!	2	3	4	2	#NULL!	#NULL!	#NULL!	#NULL!	#NULL!	#NULL!	#NULL!	#NULL!	#NULL!	#NULL!	#NULL!	#NULL!	#NULL!	#NULL!	#NULL!	#NULL!	#NULL!	#NULL!		#NULL!	1	0	1	0	1	0	0	1	0	0	1	0	0	0	0	0	1	1	0		6
1	1	1	3	#NULL!	2	4	#NULL!	1	1	1	0	0	0	0	0	0	0	0	0	0	0	0	0	0	0	0		3	#NULL!	#NULL!	#NULL!	#NULL!	#NULL!	#NULL!		#NULL!	#NULL!	#NULL!	#NULL!	#NULL!	#NULL!	#NULL!	#NULL!	#NULL!	#NULL!	#NULL!	#NULL!		#NULL!
2	1	3	#NULL!	#NULL!	2	3	4	2	#NULL!	#NULL!	#NULL!	#NULL!	#NULL!	#NULL!	#NULL!	#NULL!	#NULL!	#NULL!	#NULL!	#NULL!	#NULL!	#NULL!	#NULL!	#NULL!	#NULL!	#NULL!		#NULL!	2	1	0	0	0	0	0	0	0	0	0	0	0	0	0	0	0	0	0		6
1	1	3	#NULL!	#NULL!	4	#NULL!	#NULL!	3	2	0	0	0	0	1	0	1	0	0	0	0	0	0	0	0	0	0		6	#NULL!	#NULL!	#NULL!	#NULL!	#NULL!	#NULL!		#NULL!	#NULL!	#NULL!	#NULL!	#NULL!	#NULL!	#NULL!	#NULL!	#NULL!	#NULL!	#NULL!	#NULL!		#NULL!
1	1	3	#NULL!	#NULL!	2	4	#NULL!	2	#NULL!	#NULL!	#NULL!	#NULL!	#NULL!	#NULL!	#NULL!	#NULL!	#NULL!	#NULL!	#NULL!	#NULL!	#NULL!	#NULL!	#NULL!	#NULL!	#NULL!	#NULL!		#NULL!	1	1	0	0	1	0	0	0	0	1	0	0	1	1	0	0	0	0	0		6
1	1	3	#NULL!	#NULL!	4	#NULL!	#NULL!	1	1	1	1	0	1	1	0	1	0	0	1	0	1	1	0	1	0	0		7	#NULL!	#NULL!	#NULL!	#NULL!	#NULL!	#NULL!		#NULL!	#NULL!	#NULL!	#NULL!	#NULL!	#NULL!	#NULL!	#NULL!	#NULL!	#NULL!	#NULL!	#NULL!		#NULL!
1	1	3	#NULL!	#NULL!	2	4	#NULL!	3	1	1	1	0	0	0	0	0	0	0	0	0	0	0	0	0	0	0		6	#NULL!	#NULL!	#NULL!	#NULL!	#NULL!	#NULL!		#NULL!	#NULL!	#NULL!	#NULL!	#NULL!	#NULL!	#NULL!	#NULL!	#NULL!	#NULL!	#NULL!	#NULL!		#NULL!
1	1	3	#NULL!	#NULL!	1	3	4	3	1	1	1	0	1	1	0	0	0	0	0	0	0	0	1	0	0	0		6	#NULL!	#NULL!	#NULL!	#NULL!	#NULL!	#NULL!		#NULL!	#NULL!	#NULL!	#NULL!	#NULL!	#NULL!	#NULL!	#NULL!	#NULL!	#NULL!	#NULL!	#NULL!		#NULL!
1	1	3	#NULL!	#NULL!	4	#NULL!	#NULL!	2	#NULL!	#NULL!	#NULL!	#NULL!	#NULL!	#NULL!	#NULL!	#NULL!	#NULL!	#NULL!	#NULL!	#NULL!	#NULL!	#NULL!	#NULL!	#NULL!	#NULL!	#NULL!		#NULL!	1	1	0	0	0	0	0	0	0	0	0	0	0	0	0	0	0	0	0		7
1	1	3	#NULL!	#NULL!	2	4	#NULL!	3	2	1	1	1	0	0	0	0	0	0	0	0	0	0	0	0	0	0		5	#NULL!	#NULL!	#NULL!	#NULL!	#NULL!	#NULL!		#NULL!	#NULL!	#NULL!	#NULL!	#NULL!	#NULL!	#NULL!	#NULL!	#NULL!	#NULL!	#NULL!	#NULL!		#NULL!
1	1	3	#NULL!	#NULL!	2	4	#NULL!	3	2	0	0	0	0	0	0	0	0	0	0	0	0	0	1	0	0	0		6	#NULL!	#NULL!	#NULL!	#NULL!	#NULL!	#NULL!		#NULL!	#NULL!	#NULL!	#NULL!	#NULL!	#NULL!	#NULL!	#NULL!	#NULL!	#NULL!	#NULL!	#NULL!		#NULL!
2	1	3	#NULL!	#NULL!	4	#NULL!	#NULL!	2	#NULL!	#NULL!	#NULL!	#NULL!	#NULL!	#NULL!	#NULL!	#NULL!	#NULL!	#NULL!	#NULL!	#NULL!	#NULL!	#NULL!	#NULL!	#NULL!	#NULL!	#NULL!		#NULL!	2	1	0	0	0	0	0	0	0	0	0	0	0	0	0	0	0	0	0		5
2	1	2	1	3	2	1	4	1	2	1	0	0	0	0	1	0	0	0	0	0	0	0	0	0	0	0		5	#NULL!	#NULL!	#NULL!	#NULL!	#NULL!	#NULL!		#NULL!	#NULL!	#NULL!	#NULL!	#NULL!	#NULL!	#NULL!	#NULL!	#NULL!	#NULL!	#NULL!	#NULL!		#NULL!
1	1	3	#NULL!	#NULL!	4	#NULL!	#NULL!	1	2	0	0	0	0	0	0	0	0	1	0	0	0	0	0	1	0	0		4	#NULL!	#NULL!	#NULL!	#NULL!	#NULL!	#NULL!		#NULL!	#NULL!	#NULL!	#NULL!	#NULL!	#NULL!	#NULL!	#NULL!	#NULL!	#NULL!	#NULL!	#NULL!		#NULL!
1	1	3	#NULL!	#NULL!	2	4	#NULL!	1	2	1	0	0	0	0	0	0	0	0	0	0	0	0	0	0	0	0		4	#NULL!	#NULL!	#NULL!	#NULL!	#NULL!	#NULL!		#NULL!	#NULL!	#NULL!	#NULL!	#NULL!	#NULL!	#NULL!	#NULL!	#NULL!	#NULL!	#NULL!	#NULL!		#NULL!
1	1	3	#NULL!	#NULL!	2	4	#NULL!	1	2	0	0	0	0	1	0	0	0	0	0	0	0	0	0	0	0	0		2	#NULL!	#NULL!	#NULL!	#NULL!	#NULL!	#NULL!		#NULL!	#NULL!	#NULL!	#NULL!	#NULL!	#NULL!	#NULL!	#NULL!	#NULL!	#NULL!	#NULL!	#NULL!		#NULL!
1	1	3	#NULL!	#NULL!	2	3	4	2	#NULL!	#NULL!	#NULL!	#NULL!	#NULL!	#NULL!	#NULL!	#NULL!	#NULL!	#NULL!	#NULL!	#NULL!	#NULL!	#NULL!	#NULL!	#NULL!	#NULL!	#NULL!		#NULL!	1	0	0	0	0	0	0	0	0	0	0	0	0	0	0	0	0	0	1	Citrus fruits	3
1	1	3	#NULL!	#NULL!	2	4	#NULL!	3	1	0	1	0	1	0	0	0	0	1	0	0	0	0	0	1	0	0		4	#NULL!	#NULL!	#NULL!	#NULL!	#NULL!	#NULL!		#NULL!	#NULL!	#NULL!	#NULL!	#NULL!	#NULL!	#NULL!	#NULL!	#NULL!	#NULL!	#NULL!	#NULL!		#NULL!
1	1	3	#NULL!	#NULL!	1	4	#NULL!	3	1	0	0	0	1	0	0	0	0	0	0	0	0	0	0	0	0	0		7	#NULL!	#NULL!	#NULL!	#NULL!	#NULL!	#NULL!		#NULL!	#NULL!	#NULL!	#NULL!	#NULL!	#NULL!	#NULL!	#NULL!	#NULL!	#NULL!	#NULL!	#NULL!		#NULL!
1	1	3	#NULL!	#NULL!	4	#NULL!	#NULL!	2	#NULL!	#NULL!	#NULL!	#NULL!	#NULL!	#NULL!	#NULL!	#NULL!	#NULL!	#NULL!	#NULL!	#NULL!	#NULL!	#NULL!	#NULL!	#NULL!	#NULL!	#NULL!		#NULL!	1	0	1	0	0	0	0	0	0	0	1	1	0	0	0	0	0	0	0		4
2	1	3	#NULL!	#NULL!	4	#NULL!	#NULL!	1	1	0	0	0	0	0	0	0	0	0	0	0	0	0	0	0	0	1	Peppers	7	#NULL!	#NULL!	#NULL!	#NULL!	#NULL!	#NULL!		#NULL!	#NULL!	#NULL!	#NULL!	#NULL!	#NULL!	#NULL!	#NULL!	#NULL!	#NULL!	#NULL!	#NULL!		#NULL!
1	1	3	#NULL!	#NULL!	3	1	4	3	1	1	0	0	0	0	0	0	0	0	0	0	0	0	0	0	0	1	nickel	3	#NULL!	#NULL!	#NULL!	#NULL!	#NULL!	#NULL!		#NULL!	#NULL!	#NULL!	#NULL!	#NULL!	#NULL!	#NULL!	#NULL!	#NULL!	#NULL!	#NULL!	#NULL!		#NULL!
1	1	3	#NULL!	#NULL!	3	1	4	2	#NULL!	#NULL!	#NULL!	#NULL!	#NULL!	#NULL!	#NULL!	#NULL!	#NULL!	#NULL!	#NULL!	#NULL!	#NULL!	#NULL!	#NULL!	#NULL!	#NULL!	#NULL!		#NULL!	1	0	0	0	0	0	0	0	0	0	0	0	0	0	0	0	0	0	1	Cinnamon	5
1	1	1	3	#NULL!	2	1	4	1	2	1	0	0	0	0	0	1	0	0	0	0	0	0	1	0	0	0		7	#NULL!	#NULL!	#NULL!	#NULL!	#NULL!	#NULL!		#NULL!	#NULL!	#NULL!	#NULL!	#NULL!	#NULL!	#NULL!	#NULL!	#NULL!	#NULL!	#NULL!	#NULL!		#NULL!
2	1	3	#NULL!	#NULL!	4	#NULL!	#NULL!	1	1	0	0	0	0	1	0	0	0	0	0	0	0	0	0	0	0	0		7	#NULL!	#NULL!	#NULL!	#NULL!	#NULL!	#NULL!		#NULL!	#NULL!	#NULL!	#NULL!	#NULL!	#NULL!	#NULL!	#NULL!	#NULL!	#NULL!	#NULL!	#NULL!		#NULL!
2	1	3	#NULL!	#NULL!	2	4	#NULL!	1	2	1	0	1	0	0	0	0	0	0	0	0	0	0	0	0	0	0		6	#NULL!	#NULL!	#NULL!	#NULL!	#NULL!	#NULL!		#NULL!	#NULL!	#NULL!	#NULL!	#NULL!	#NULL!	#NULL!	#NULL!	#NULL!	#NULL!	#NULL!	#NULL!		#NULL!
1	1	3	#NULL!	#NULL!	4	#NULL!	#NULL!	2	#NULL!	#NULL!	#NULL!	#NULL!	#NULL!	#NULL!	#NULL!	#NULL!	#NULL!	#NULL!	#NULL!	#NULL!	#NULL!	#NULL!	#NULL!	#NULL!	#NULL!	#NULL!		#NULL!	1	0	0	1	1	0	0	0	0	0	0	0	0	0	0	1	1	0	0		7
2	1	3	#NULL!	#NULL!	4	#NULL!	#NULL!	3	1	0	0	0	0	0	0	0	0	0	0	0	0	0	1	0	0	0		6	#NULL!	#NULL!	#NULL!	#NULL!	#NULL!	#NULL!		#NULL!	#NULL!	#NULL!	#NULL!	#NULL!	#NULL!	#NULL!	#NULL!	#NULL!	#NULL!	#NULL!	#NULL!		#NULL!
1	1	3	#NULL!	#NULL!	4	#NULL!	#NULL!	1	1	1	0	0	0	0	0	0	0	0	0	0	0	0	0	0	0	0		1	#NULL!	#NULL!	#NULL!	#NULL!	#NULL!	#NULL!		#NULL!	#NULL!	#NULL!	#NULL!	#NULL!	#NULL!	#NULL!	#NULL!	#NULL!	#NULL!	#NULL!	#NULL!		#NULL!
2	1	3	#NULL!	#NULL!	4	#NULL!	#NULL!	2	#NULL!	#NULL!	#NULL!	#NULL!	#NULL!	#NULL!	#NULL!	#NULL!	#NULL!	#NULL!	#NULL!	#NULL!	#NULL!	#NULL!	#NULL!	#NULL!	#NULL!	#NULL!		#NULL!	2	0	0	0	0	0	0	0	0	0	0	0	0	0	0	0	0	0	1	Mangoes	7
2	1	3	#NULL!	#NULL!	4	#NULL!	#NULL!	2	#NULL!	#NULL!	#NULL!	#NULL!	#NULL!	#NULL!	#NULL!	#NULL!	#NULL!	#NULL!	#NULL!	#NULL!	#NULL!	#NULL!	#NULL!	#NULL!	#NULL!	#NULL!		#NULL!	1	1	1	0	0	0	0	0	0	0	0	0	0	0	0	0	0	0	0		7
1	1	3	#NULL!	#NULL!	2	2	4	2	#NULL!	#NULL!	#NULL!	#NULL!	#NULL!	#NULL!	#NULL!	#NULL!	#NULL!	#NULL!	#NULL!	#NULL!	#NULL!	#NULL!	#NULL!	#NULL!	#NULL!	#NULL!		#NULL!	1	0	0	0	1	0	0	0	0	0	0	0	0	0	0	0	0	0	0		3
1	1	1	3	#NULL!	1	3	4	3	2	1	0	0	0	0	0	0	0	0	0	0	0	0	0	0	0	0		1	#NULL!	#NULL!	#NULL!	#NULL!	#NULL!	#NULL!		#NULL!	#NULL!	#NULL!	#NULL!	#NULL!	#NULL!	#NULL!	#NULL!	#NULL!	#NULL!	#NULL!	#NULL!		#NULL!
1	1	3	#NULL!	#NULL!	4	#NULL!	#NULL!	1	2	0	1	0	0	0	0	0	0	0	0	0	0	0	1	0	1	0		5	#NULL!	#NULL!	#NULL!	#NULL!	#NULL!	#NULL!		#NULL!	#NULL!	#NULL!	#NULL!	#NULL!	#NULL!	#NULL!	#NULL!	#NULL!	#NULL!	#NULL!	#NULL!		#NULL!
1	1	1	3	#NULL!	4	#NULL!	#NULL!	1	2	1	0	0	0	0	0	0	0	0	0	0	0	0	0	0	0	0		5	#NULL!	#NULL!	#NULL!	#NULL!	#NULL!	#NULL!		#NULL!	#NULL!	#NULL!	#NULL!	#NULL!	#NULL!	#NULL!	#NULL!	#NULL!	#NULL!	#NULL!	#NULL!		#NULL!
1	1	3	#NULL!	#NULL!	4	#NULL!	#NULL!	2	#NULL!	#NULL!	#NULL!	#NULL!	#NULL!	#NULL!	#NULL!	#NULL!	#NULL!	#NULL!	#NULL!	#NULL!	#NULL!	#NULL!	#NULL!	#NULL!	#NULL!	#NULL!		#NULL!	1	1	0	0	0	0	0	1	0	0	0	0	0	1	0	0	0	0	0		4
1	1	1	3	#NULL!	1	4	#NULL!	2	#NULL!	#NULL!	#NULL!	#NULL!	#NULL!	#NULL!	#NULL!	#NULL!	#NULL!	#NULL!	#NULL!	#NULL!	#NULL!	#NULL!	#NULL!	#NULL!	#NULL!	#NULL!		#NULL!	1	0	1	0	0	0	0	0	0	0	0	0	0	0	0	0	0	0	0		4
1	1	1	3	#NULL!	2	4	#NULL!	3	1	1	0	1	0	0	0	0	0	0	0	0	0	0	0	0	0	0		5	#NULL!	#NULL!	#NULL!	#NULL!	#NULL!	#NULL!		#NULL!	#NULL!	#NULL!	#NULL!	#NULL!	#NULL!	#NULL!	#NULL!	#NULL!	#NULL!	#NULL!	#NULL!		#NULL!
1	1	3	#NULL!	#NULL!	2	4	#NULL!	2	#NULL!	#NULL!	#NULL!	#NULL!	#NULL!	#NULL!	#NULL!	#NULL!	#NULL!	#NULL!	#NULL!	#NULL!	#NULL!	#NULL!	#NULL!	#NULL!	#NULL!	#NULL!		#NULL!	1	0	1	0	0	0	0	1	0	0	0	0	0	0	1	0	0	0	0		5
1	1	3	#NULL!	#NULL!	2	4	#NULL!	2	#NULL!	#NULL!	#NULL!	#NULL!	#NULL!	#NULL!	#NULL!	#NULL!	#NULL!	#NULL!	#NULL!	#NULL!	#NULL!	#NULL!	#NULL!	#NULL!	#NULL!	#NULL!		#NULL!	1	0	0	1	1	1	0	0	0	0	0	0	0	0	0	1	1	1	0		7
1	1	3	#NULL!	#NULL!	4	#NULL!	#NULL!	1	2	0	0	0	0	1	0	0	0	0	0	0	0	0	0	0	0	0		1	#NULL!	#NULL!	#NULL!	#NULL!	#NULL!	#NULL!		#NULL!	#NULL!	#NULL!	#NULL!	#NULL!	#NULL!	#NULL!	#NULL!	#NULL!	#NULL!	#NULL!	#NULL!		#NULL!
2	1	3	#NULL!	#NULL!	1	3	4	1	2	0	0	0	0	0	0	0	0	0	0	0	0	0	0	0	0	1	Grape	1	#NULL!	#NULL!	#NULL!	#NULL!	#NULL!	#NULL!		#NULL!	#NULL!	#NULL!	#NULL!	#NULL!	#NULL!	#NULL!	#NULL!	#NULL!	#NULL!	#NULL!	#NULL!		#NULL!
1	1	1	3	#NULL!	1	2	4	2	#NULL!	#NULL!	#NULL!	#NULL!	#NULL!	#NULL!	#NULL!	#NULL!	#NULL!	#NULL!	#NULL!	#NULL!	#NULL!	#NULL!	#NULL!	#NULL!	#NULL!	#NULL!		#NULL!	1	1	0	1	0	0	0	0	0	0	0	0	0	0	0	0	0	0	0		7
1	1	3	#NULL!	#NULL!	2	4	#NULL!	2	#NULL!	#NULL!	#NULL!	#NULL!	#NULL!	#NULL!	#NULL!	#NULL!	#NULL!	#NULL!	#NULL!	#NULL!	#NULL!	#NULL!	#NULL!	#NULL!	#NULL!	#NULL!		#NULL!	2	1	0	0	0	0	0	0	1	0	0	0	0	0	0	0	0	0	0		2
2	1	3	#NULL!	#NULL!	2	4	#NULL!	2	#NULL!	#NULL!	#NULL!	#NULL!	#NULL!	#NULL!	#NULL!	#NULL!	#NULL!	#NULL!	#NULL!	#NULL!	#NULL!	#NULL!	#NULL!	#NULL!	#NULL!	#NULL!		#NULL!	1	1	1	0	0	0	0	0	0	0	0	0	0	0	0	0	0	0	0		6
1	1	3	#NULL!	#NULL!	2	4	#NULL!	2	#NULL!	#NULL!	#NULL!	#NULL!	#NULL!	#NULL!	#NULL!	#NULL!	#NULL!	#NULL!	#NULL!	#NULL!	#NULL!	#NULL!	#NULL!	#NULL!	#NULL!	#NULL!		#NULL!	2	0	1	0	0	0	0	0	1	0	0	0	0	0	0	0	0	0	0		1
1	1	3	#NULL!	#NULL!	2	3	4	2	#NULL!	#NULL!	#NULL!	#NULL!	#NULL!	#NULL!	#NULL!	#NULL!	#NULL!	#NULL!	#NULL!	#NULL!	#NULL!	#NULL!	#NULL!	#NULL!	#NULL!	#NULL!		#NULL!	2	0	0	0	1	0	0	0	0	0	0	0	0	0	0	0	1	0	0		7
1	1	3	#NULL!	#NULL!	2	4	#NULL!	1	2	0	0	0	1	0	1	0	0	0	0	1	0	0	1	0	0	0		5	#NULL!	#NULL!	#NULL!	#NULL!	#NULL!	#NULL!		#NULL!	#NULL!	#NULL!	#NULL!	#NULL!	#NULL!	#NULL!	#NULL!	#NULL!	#NULL!	#NULL!	#NULL!		#NULL!
1	1	3	#NULL!	#NULL!	4	#NULL!	#NULL!	1	1	0	0	0	0	1	0	0	1	0	0	0	0	0	0	0	0	0		4	#NULL!	#NULL!	#NULL!	#NULL!	#NULL!	#NULL!		#NULL!	#NULL!	#NULL!	#NULL!	#NULL!	#NULL!	#NULL!	#NULL!	#NULL!	#NULL!	#NULL!	#NULL!		#NULL!
1	1	1	3	#NULL!	3	1	4	1	1	1	1	1	0	0	0	0	0	0	0	0	0	0	0	0	0	0		6	#NULL!	#NULL!	#NULL!	#NULL!	#NULL!	#NULL!		#NULL!	#NULL!	#NULL!	#NULL!	#NULL!	#NULL!	#NULL!	#NULL!	#NULL!	#NULL!	#NULL!	#NULL!		#NULL!
1	1	3	#NULL!	#NULL!	4	#NULL!	#NULL!	3	1	1	1	0	1	0	0	0	0	0	0	0	0	0	0	0	0	0		7	#NULL!	#NULL!	#NULL!	#NULL!	#NULL!	#NULL!		#NULL!	#NULL!	#NULL!	#NULL!	#NULL!	#NULL!	#NULL!	#NULL!	#NULL!	#NULL!	#NULL!	#NULL!		#NULL!
1	1	3	#NULL!	#NULL!	4	#NULL!	#NULL!	1	1	1	1	0	1	0	0	0	0	0	0	0	0	0	0	0	0	0		6	#NULL!	#NULL!	#NULL!	#NULL!	#NULL!	#NULL!		#NULL!	#NULL!	#NULL!	#NULL!	#NULL!	#NULL!	#NULL!	#NULL!	#NULL!	#NULL!	#NULL!	#NULL!		#NULL!
1	1	3	#NULL!	#NULL!	2	1	4	1	1	1	0	0	0	1	0	0	0	0	0	0	0	0	0	0	0	0		7	#NULL!	#NULL!	#NULL!	#NULL!	#NULL!	#NULL!		#NULL!	#NULL!	#NULL!	#NULL!	#NULL!	#NULL!	#NULL!	#NULL!	#NULL!	#NULL!	#NULL!	#NULL!		#NULL!
2	1	3	#NULL!	#NULL!	4	#NULL!	#NULL!	1	1	0	1	0	0	0	0	0	0	0	0	0	0	0	0	0	0	0		7	#NULL!	#NULL!	#NULL!	#NULL!	#NULL!	#NULL!		#NULL!	#NULL!	#NULL!	#NULL!	#NULL!	#NULL!	#NULL!	#NULL!	#NULL!	#NULL!	#NULL!	#NULL!		#NULL!
1	1	3	#NULL!	#NULL!	1	1	4	3	1	0	0	0	0	0	0	0	0	0	0	0	0	0	0	0	0	1	Fruits	3	#NULL!	#NULL!	#NULL!	#NULL!	#NULL!	#NULL!		#NULL!	#NULL!	#NULL!	#NULL!	#NULL!	#NULL!	#NULL!	#NULL!	#NULL!	#NULL!	#NULL!	#NULL!		#NULL!
1	1	3	#NULL!	#NULL!	2	4	#NULL!	1	1	0	0	0	0	1	0	0	0	0	0	0	0	0	0	0	0	0		7	#NULL!	#NULL!	#NULL!	#NULL!	#NULL!	#NULL!		#NULL!	#NULL!	#NULL!	#NULL!	#NULL!	#NULL!	#NULL!	#NULL!	#NULL!	#NULL!	#NULL!	#NULL!		#NULL!
1	1	3	#NULL!	#NULL!	2	3	4	3	1	1	0	0	0	0	0	0	0	0	0	0	0	0	0	0	0	0		3	#NULL!	#NULL!	#NULL!	#NULL!	#NULL!	#NULL!		#NULL!	#NULL!	#NULL!	#NULL!	#NULL!	#NULL!	#NULL!	#NULL!	#NULL!	#NULL!	#NULL!	#NULL!		#NULL!
1	1	3	#NULL!	#NULL!	4	#NULL!	#NULL!	1	1	1	0	0	0	0	0	0	0	1	0	0	0	0	0	0	0	0		5	#NULL!	#NULL!	#NULL!	#NULL!	#NULL!	#NULL!		#NULL!	#NULL!	#NULL!	#NULL!	#NULL!	#NULL!	#NULL!	#NULL!	#NULL!	#NULL!	#NULL!	#NULL!		#NULL!
2	1	3	#NULL!	#NULL!	3	2	4	2	#NULL!	#NULL!	#NULL!	#NULL!	#NULL!	#NULL!	#NULL!	#NULL!	#NULL!	#NULL!	#NULL!	#NULL!	#NULL!	#NULL!	#NULL!	#NULL!	#NULL!	#NULL!		#NULL!	1	1	0	0	1	0	0	0	0	0	0	0	0	0	0	0	0	0	0		5
1	1	3	#NULL!	#NULL!	2	4	#NULL!	3	1	0	0	0	0	1	0	0	0	0	0	0	0	0	0	0	1	0		7	#NULL!	#NULL!	#NULL!	#NULL!	#NULL!	#NULL!		#NULL!	#NULL!	#NULL!	#NULL!	#NULL!	#NULL!	#NULL!	#NULL!	#NULL!	#NULL!	#NULL!	#NULL!		#NULL!
1	1	3	#NULL!	#NULL!	2	4	#NULL!	1	1	0	0	0	0	0	0	0	0	0	0	0	0	0	0	0	1	0		7	#NULL!	#NULL!	#NULL!	#NULL!	#NULL!	#NULL!		#NULL!	#NULL!	#NULL!	#NULL!	#NULL!	#NULL!	#NULL!	#NULL!	#NULL!	#NULL!	#NULL!	#NULL!		#NULL!
1	1	3	#NULL!	#NULL!	2	4	#NULL!	3	1	1	1	0	0	0	0	0	0	1	0	0	0	0	0	0	0	0		5	#NULL!	#NULL!	#NULL!	#NULL!	#NULL!	#NULL!		#NULL!	#NULL!	#NULL!	#NULL!	#NULL!	#NULL!	#NULL!	#NULL!	#NULL!	#NULL!	#NULL!	#NULL!		#NULL!
1	1	3	#NULL!	#NULL!	2	4	#NULL!	1	2	0	0	0	1	0	0	0	0	0	0	0	0	0	0	0	0	0		3	#NULL!	#NULL!	#NULL!	#NULL!	#NULL!	#NULL!		#NULL!	#NULL!	#NULL!	#NULL!	#NULL!	#NULL!	#NULL!	#NULL!	#NULL!	#NULL!	#NULL!	#NULL!		#NULL!
1	1	3	#NULL!	#NULL!	2	3	4	2	#NULL!	#NULL!	#NULL!	#NULL!	#NULL!	#NULL!	#NULL!	#NULL!	#NULL!	#NULL!	#NULL!	#NULL!	#NULL!	#NULL!	#NULL!	#NULL!	#NULL!	#NULL!		#NULL!	1	0	0	0	0	0	0	0	0	0	0	0	0	0	0	1	1	1	0		2
2	1	1	3	#NULL!	2	4	#NULL!	1	1	1	0	0	0	0	0	0	0	0	0	0	0	0	0	0	0	0		6	#NULL!	#NULL!	#NULL!	#NULL!	#NULL!	#NULL!		#NULL!	#NULL!	#NULL!	#NULL!	#NULL!	#NULL!	#NULL!	#NULL!	#NULL!	#NULL!	#NULL!	#NULL!		#NULL!
1	1	3	#NULL!	#NULL!	2	4	#NULL!	1	2	0	0	0	1	0	0	0	0	0	0	0	0	0	0	0	0	1	Fruits	7	#NULL!	#NULL!	#NULL!	#NULL!	#NULL!	#NULL!		#NULL!	#NULL!	#NULL!	#NULL!	#NULL!	#NULL!	#NULL!	#NULL!	#NULL!	#NULL!	#NULL!	#NULL!		#NULL!
2	1	3	#NULL!	#NULL!	2	3	4	3	1	0	1	0	0	0	0	0	0	0	0	0	0	0	0	0	0	0		7	#NULL!	#NULL!	#NULL!	#NULL!	#NULL!	#NULL!		#NULL!	#NULL!	#NULL!	#NULL!	#NULL!	#NULL!	#NULL!	#NULL!	#NULL!	#NULL!	#NULL!	#NULL!		#NULL!
2	1	3	#NULL!	#NULL!	1	3	4	2	#NULL!	#NULL!	#NULL!	#NULL!	#NULL!	#NULL!	#NULL!	#NULL!	#NULL!	#NULL!	#NULL!	#NULL!	#NULL!	#NULL!	#NULL!	#NULL!	#NULL!	#NULL!		#NULL!	1	0	0	0	0	0	0	0	0	0	0	0	0	0	0	1	0	0	0		1
1	1	1	3	#NULL!	1	4	#NULL!	1	1	1	0	0	0	0	1	1	0	0	1	0	0	0	1	1	0	0		5	#NULL!	#NULL!	#NULL!	#NULL!	#NULL!	#NULL!		#NULL!	#NULL!	#NULL!	#NULL!	#NULL!	#NULL!	#NULL!	#NULL!	#NULL!	#NULL!	#NULL!	#NULL!		#NULL!
1	1	3	#NULL!	#NULL!	1	3	4	3	2	1	0	0	0	0	0	0	0	0	0	0	0	0	0	0	0	0		7	#NULL!	#NULL!	#NULL!	#NULL!	#NULL!	#NULL!		#NULL!	#NULL!	#NULL!	#NULL!	#NULL!	#NULL!	#NULL!	#NULL!	#NULL!	#NULL!	#NULL!	#NULL!		#NULL!
2	1	3	#NULL!	#NULL!	4	#NULL!	#NULL!	3	1	1	0	0	0	0	0	0	0	1	1	0	0	0	0	0	0	0		3	#NULL!	#NULL!	#NULL!	#NULL!	#NULL!	#NULL!		#NULL!	#NULL!	#NULL!	#NULL!	#NULL!	#NULL!	#NULL!	#NULL!	#NULL!	#NULL!	#NULL!	#NULL!		#NULL!
1	1	3	#NULL!	#NULL!	2	4	#NULL!	1	2	0	0	1	0	0	0	0	0	1	0	0	0	0	0	0	0	1	Strawberries	3	#NULL!	#NULL!	#NULL!	#NULL!	#NULL!	#NULL!		#NULL!	#NULL!	#NULL!	#NULL!	#NULL!	#NULL!	#NULL!	#NULL!	#NULL!	#NULL!	#NULL!	#NULL!		#NULL!
1	1	3	#NULL!	#NULL!	2	4	#NULL!	2	#NULL!	#NULL!	#NULL!	#NULL!	#NULL!	#NULL!	#NULL!	#NULL!	#NULL!	#NULL!	#NULL!	#NULL!	#NULL!	#NULL!	#NULL!	#NULL!	#NULL!	#NULL!		#NULL!	1	0	1	1	0	0	0	1	1	0	0	1	1	1	0	0	0	0	0		7
2	1	3	#NULL!	#NULL!	4	#NULL!	#NULL!	3	2	0	0	0	0	0	0	0	0	1	0	0	0	0	0	0	0	1	chickpeas	5	#NULL!	#NULL!	#NULL!	#NULL!	#NULL!	#NULL!		#NULL!	#NULL!	#NULL!	#NULL!	#NULL!	#NULL!	#NULL!	#NULL!	#NULL!	#NULL!	#NULL!	#NULL!		#NULL!
1	1	3	#NULL!	#NULL!	3	4	#NULL!	1	1	0	1	0	0	0	0	0	0	0	0	0	0	0	0	0	0	0		4	#NULL!	#NULL!	#NULL!	#NULL!	#NULL!	#NULL!		#NULL!	#NULL!	#NULL!	#NULL!	#NULL!	#NULL!	#NULL!	#NULL!	#NULL!	#NULL!	#NULL!	#NULL!		#NULL!
1	1	3	#NULL!	#NULL!	4	#NULL!	#NULL!	2	#NULL!	#NULL!	#NULL!	#NULL!	#NULL!	#NULL!	#NULL!	#NULL!	#NULL!	#NULL!	#NULL!	#NULL!	#NULL!	#NULL!	#NULL!	#NULL!	#NULL!	#NULL!		#NULL!	1	0	0	0	1	0	0	0	0	0	0	0	0	0	0	0	1	0	0		4
1	1	3	#NULL!	#NULL!	4	#NULL!	#NULL!	2	#NULL!	#NULL!	#NULL!	#NULL!	#NULL!	#NULL!	#NULL!	#NULL!	#NULL!	#NULL!	#NULL!	#NULL!	#NULL!	#NULL!	#NULL!	#NULL!	#NULL!	#NULL!		#NULL!	2	1	0	0	0	0	0	0	0	0	0	0	0	0	0	0	0	0	0		5
2	1	3	#NULL!	#NULL!	4	#NULL!	#NULL!	2	#NULL!	#NULL!	#NULL!	#NULL!	#NULL!	#NULL!	#NULL!	#NULL!	#NULL!	#NULL!	#NULL!	#NULL!	#NULL!	#NULL!	#NULL!	#NULL!	#NULL!	#NULL!		#NULL!	2	1	0	0	0	0	0	0	0	0	0	0	0	0	0	0	0	0	0		5
1	1	3	#NULL!	#NULL!	4	#NULL!	#NULL!	1	2	1	0	0	0	0	0	0	0	0	0	0	0	0	0	0	0	0		4	#NULL!	#NULL!	#NULL!	#NULL!	#NULL!	#NULL!		#NULL!	#NULL!	#NULL!	#NULL!	#NULL!	#NULL!	#NULL!	#NULL!	#NULL!	#NULL!	#NULL!	#NULL!		#NULL!
1	1	3	#NULL!	#NULL!	4	#NULL!	#NULL!	3	1	1	0	0	0	0	0	0	0	0	0	0	0	0	0	0	0	0		4	#NULL!	#NULL!	#NULL!	#NULL!	#NULL!	#NULL!		#NULL!	#NULL!	#NULL!	#NULL!	#NULL!	#NULL!	#NULL!	#NULL!	#NULL!	#NULL!	#NULL!	#NULL!		#NULL!
1	1	3	#NULL!	#NULL!	4	#NULL!	#NULL!	2	#NULL!	#NULL!	#NULL!	#NULL!	#NULL!	#NULL!	#NULL!	#NULL!	#NULL!	#NULL!	#NULL!	#NULL!	#NULL!	#NULL!	#NULL!	#NULL!	#NULL!	#NULL!		#NULL!	2	0	1	0	0	0	0	0	0	0	0	0	0	1	0	0	0	0	0		5
1	1	3	#NULL!	#NULL!	4	#NULL!	#NULL!	2	#NULL!	#NULL!	#NULL!	#NULL!	#NULL!	#NULL!	#NULL!	#NULL!	#NULL!	#NULL!	#NULL!	#NULL!	#NULL!	#NULL!	#NULL!	#NULL!	#NULL!	#NULL!		#NULL!	1	1	0	0	0	0	0	0	0	0	0	0	0	0	0	0	0	0	0		7
2	1	3	#NULL!	#NULL!	3	2	4	2	#NULL!	#NULL!	#NULL!	#NULL!	#NULL!	#NULL!	#NULL!	#NULL!	#NULL!	#NULL!	#NULL!	#NULL!	#NULL!	#NULL!	#NULL!	#NULL!	#NULL!	#NULL!		#NULL!	1	0	0	0	0	0	0	0	0	0	0	0	0	0	0	0	1	0	0		4
1	1	3	#NULL!	#NULL!	2	4	#NULL!	1	1	1	0	1	0	0	0	0	0	0	0	0	0	0	0	0	0	0		7	#NULL!	#NULL!	#NULL!	#NULL!	#NULL!	#NULL!		#NULL!	#NULL!	#NULL!	#NULL!	#NULL!	#NULL!	#NULL!	#NULL!	#NULL!	#NULL!	#NULL!	#NULL!		#NULL!
2	1	3	#NULL!	#NULL!	4	#NULL!	#NULL!	1	1	1	0	0	0	0	0	0	0	0	0	0	0	0	0	0	0	0		6	#NULL!	#NULL!	#NULL!	#NULL!	#NULL!	#NULL!		#NULL!	#NULL!	#NULL!	#NULL!	#NULL!	#NULL!	#NULL!	#NULL!	#NULL!	#NULL!	#NULL!	#NULL!		#NULL!
1	1	3	#NULL!	#NULL!	4	#NULL!	#NULL!	1	1	0	0	0	0	1	0	0	0	0	0	0	0	0	0	0	1	0		7	#NULL!	#NULL!	#NULL!	#NULL!	#NULL!	#NULL!		#NULL!	#NULL!	#NULL!	#NULL!	#NULL!	#NULL!	#NULL!	#NULL!	#NULL!	#NULL!	#NULL!	#NULL!		#NULL!
1	1	1	3	#NULL!	4	#NULL!	#NULL!	3	1	0	1	0	1	0	0	1	0	0	0	0	0	0	0	1	1	0		4	#NULL!	#NULL!	#NULL!	#NULL!	#NULL!	#NULL!		#NULL!	#NULL!	#NULL!	#NULL!	#NULL!	#NULL!	#NULL!	#NULL!	#NULL!	#NULL!	#NULL!	#NULL!		#NULL!
2	1	3	#NULL!	#NULL!	4	#NULL!	#NULL!	3	2	1	0	0	0	0	0	0	0	0	0	0	0	0	0	0	0	0		5	#NULL!	#NULL!	#NULL!	#NULL!	#NULL!	#NULL!		#NULL!	#NULL!	#NULL!	#NULL!	#NULL!	#NULL!	#NULL!	#NULL!	#NULL!	#NULL!	#NULL!	#NULL!		#NULL!
2	1	3	#NULL!	#NULL!	4	#NULL!	#NULL!	1	1	0	0	0	1	1	0	0	0	0	0	0	0	0	0	1	1	0		7	#NULL!	#NULL!	#NULL!	#NULL!	#NULL!	#NULL!		#NULL!	#NULL!	#NULL!	#NULL!	#NULL!	#NULL!	#NULL!	#NULL!	#NULL!	#NULL!	#NULL!	#NULL!		#NULL!
1	1	3	#NULL!	#NULL!	4	#NULL!	#NULL!	1	1	0	0	0	1	0	0	0	0	0	0	0	0	0	0	0	0	0		6	#NULL!	#NULL!	#NULL!	#NULL!	#NULL!	#NULL!		#NULL!	#NULL!	#NULL!	#NULL!	#NULL!	#NULL!	#NULL!	#NULL!	#NULL!	#NULL!	#NULL!	#NULL!		#NULL!
1	1	3	#NULL!	#NULL!	2	1	4	1	2	1	1	0	0	0	0	0	0	0	0	0	0	0	0	0	0	0		2	#NULL!	#NULL!	#NULL!	#NULL!	#NULL!	#NULL!		#NULL!	#NULL!	#NULL!	#NULL!	#NULL!	#NULL!	#NULL!	#NULL!	#NULL!	#NULL!	#NULL!	#NULL!		#NULL!
1	1	3	#NULL!	#NULL!	4	#NULL!	#NULL!	1	1	0	1	0	0	0	0	0	0	0	0	0	0	0	0	0	0	0		7	#NULL!	#NULL!	#NULL!	#NULL!	#NULL!	#NULL!		#NULL!	#NULL!	#NULL!	#NULL!	#NULL!	#NULL!	#NULL!	#NULL!	#NULL!	#NULL!	#NULL!	#NULL!		#NULL!
2	1	3	#NULL!	#NULL!	4	#NULL!	#NULL!	1	1	1	0	0	0	0	0	0	0	0	0	0	0	0	0	0	0	1	Mushrooms	5	#NULL!	#NULL!	#NULL!	#NULL!	#NULL!	#NULL!		#NULL!	#NULL!	#NULL!	#NULL!	#NULL!	#NULL!	#NULL!	#NULL!	#NULL!	#NULL!	#NULL!	#NULL!		#NULL!
1	1	3	#NULL!	#NULL!	2	4	#NULL!	2	#NULL!	#NULL!	#NULL!	#NULL!	#NULL!	#NULL!	#NULL!	#NULL!	#NULL!	#NULL!	#NULL!	#NULL!	#NULL!	#NULL!	#NULL!	#NULL!	#NULL!	#NULL!		#NULL!	1	0	1	0	0	0	0	0	0	0	0	0	0	0	0	0	0	0	0		7
2	1	1	2	3	2	4	#NULL!	1	1	0	0	0	0	1	0	0	1	0	0	0	0	0	0	1	1	0		6	#NULL!	#NULL!	#NULL!	#NULL!	#NULL!	#NULL!		#NULL!	#NULL!	#NULL!	#NULL!	#NULL!	#NULL!	#NULL!	#NULL!	#NULL!	#NULL!	#NULL!	#NULL!		#NULL!
1	1	3	#NULL!	#NULL!	2	4	#NULL!	3	1	1	0	0	1	1	0	0	0	0	0	0	0	0	0	1	1	0		6	#NULL!	#NULL!	#NULL!	#NULL!	#NULL!	#NULL!		#NULL!	#NULL!	#NULL!	#NULL!	#NULL!	#NULL!	#NULL!	#NULL!	#NULL!	#NULL!	#NULL!	#NULL!		#NULL!
1	1	3	#NULL!	#NULL!	4	#NULL!	#NULL!	3	1	0	0	0	1	0	0	0	0	0	0	0	0	0	0	0	0	0		4	#NULL!	#NULL!	#NULL!	#NULL!	#NULL!	#NULL!		#NULL!	#NULL!	#NULL!	#NULL!	#NULL!	#NULL!	#NULL!	#NULL!	#NULL!	#NULL!	#NULL!	#NULL!		#NULL!
1	1	3	#NULL!	#NULL!	4	#NULL!	#NULL!	2	#NULL!	#NULL!	#NULL!	#NULL!	#NULL!	#NULL!	#NULL!	#NULL!	#NULL!	#NULL!	#NULL!	#NULL!	#NULL!	#NULL!	#NULL!	#NULL!	#NULL!	#NULL!		#NULL!	2	1	0	0	0	0	0	0	0	0	0	0	0	0	0	0	0	0	0		3
1	1	3	#NULL!	#NULL!	4	#NULL!	#NULL!	2	#NULL!	#NULL!	#NULL!	#NULL!	#NULL!	#NULL!	#NULL!	#NULL!	#NULL!	#NULL!	#NULL!	#NULL!	#NULL!	#NULL!	#NULL!	#NULL!	#NULL!	#NULL!		#NULL!	1	0	1	0	0	0	0	0	0	0	0	0	0	0	0	0	0	0	0		7
2	1	3	#NULL!	#NULL!	1	4	#NULL!	1	1	0	0	0	1	0	0	0	0	0	0	0	0	0	0	0	0	0		4	#NULL!	#NULL!	#NULL!	#NULL!	#NULL!	#NULL!		#NULL!	#NULL!	#NULL!	#NULL!	#NULL!	#NULL!	#NULL!	#NULL!	#NULL!	#NULL!	#NULL!	#NULL!		#NULL!
1	1	3	#NULL!	#NULL!	1	4	#NULL!	2	#NULL!	#NULL!	#NULL!	#NULL!	#NULL!	#NULL!	#NULL!	#NULL!	#NULL!	#NULL!	#NULL!	#NULL!	#NULL!	#NULL!	#NULL!	#NULL!	#NULL!	#NULL!		#NULL!	1	1	0	0	0	1	0	0	0	0	0	0	0	0	0	0	0	0	0		3
2	1	3	#NULL!	#NULL!	2	4	#NULL!	1	1	0	0	0	0	0	0	0	0	1	0	0	0	0	0	0	0	1	salt	6	#NULL!	#NULL!	#NULL!	#NULL!	#NULL!	#NULL!		#NULL!	#NULL!	#NULL!	#NULL!	#NULL!	#NULL!	#NULL!	#NULL!	#NULL!	#NULL!	#NULL!	#NULL!		#NULL!
1	1	3	#NULL!	#NULL!	2	4	#NULL!	1	1	1	1	0	0	0	0	0	0	0	0	0	0	0	0	0	0	0		4	#NULL!	#NULL!	#NULL!	#NULL!	#NULL!	#NULL!		#NULL!	#NULL!	#NULL!	#NULL!	#NULL!	#NULL!	#NULL!	#NULL!	#NULL!	#NULL!	#NULL!	#NULL!		#NULL!
1	1	3	#NULL!	#NULL!	4	#NULL!	#NULL!	1	1	1	0	0	0	0	0	0	0	0	0	0	0	0	0	0	0	0		7	#NULL!	#NULL!	#NULL!	#NULL!	#NULL!	#NULL!		#NULL!	#NULL!	#NULL!	#NULL!	#NULL!	#NULL!	#NULL!	#NULL!	#NULL!	#NULL!	#NULL!	#NULL!		#NULL!
1	1	3	#NULL!	#NULL!	4	#NULL!	#NULL!	1	1	1	0	0	1	0	0	0	0	0	0	0	0	0	0	0	0	0		5	#NULL!	#NULL!	#NULL!	#NULL!	#NULL!	#NULL!		#NULL!	#NULL!	#NULL!	#NULL!	#NULL!	#NULL!	#NULL!	#NULL!	#NULL!	#NULL!	#NULL!	#NULL!		#NULL!
1	1	3	#NULL!	#NULL!	2	4	#NULL!	2	#NULL!	#NULL!	#NULL!	#NULL!	#NULL!	#NULL!	#NULL!	#NULL!	#NULL!	#NULL!	#NULL!	#NULL!	#NULL!	#NULL!	#NULL!	#NULL!	#NULL!	#NULL!		#NULL!	1	1	0	0	0	0	0	0	0	0	0	0	0	0	0	0	0	0	0		5
1	1	3	#NULL!	#NULL!	1	4	#NULL!	1	1	1	0	1	0	1	0	0	1	0	0	0	0	1	0	0	0	1	Pork	7	#NULL!	#NULL!	#NULL!	#NULL!	#NULL!	#NULL!		#NULL!	#NULL!	#NULL!	#NULL!	#NULL!	#NULL!	#NULL!	#NULL!	#NULL!	#NULL!	#NULL!	#NULL!		#NULL!
1	1	3	#NULL!	#NULL!	2	4	#NULL!	1	2	1	0	0	0	0	0	0	0	0	0	0	0	0	0	0	0	0		5	#NULL!	#NULL!	#NULL!	#NULL!	#NULL!	#NULL!		#NULL!	#NULL!	#NULL!	#NULL!	#NULL!	#NULL!	#NULL!	#NULL!	#NULL!	#NULL!	#NULL!	#NULL!		#NULL!
2	1	3	#NULL!	#NULL!	2	4	#NULL!	2	#NULL!	#NULL!	#NULL!	#NULL!	#NULL!	#NULL!	#NULL!	#NULL!	#NULL!	#NULL!	#NULL!	#NULL!	#NULL!	#NULL!	#NULL!	#NULL!	#NULL!	#NULL!		#NULL!	1	0	0	0	0	1	0	0	0	0	0	0	0	0	0	0	0	1	0		7
1	1	3	#NULL!	#NULL!	4	#NULL!	#NULL!	3	2	0	0	0	0	0	0	0	0	0	0	0	0	0	0	0	0	1	yautia	7	#NULL!	#NULL!	#NULL!	#NULL!	#NULL!	#NULL!		#NULL!	#NULL!	#NULL!	#NULL!	#NULL!	#NULL!	#NULL!	#NULL!	#NULL!	#NULL!	#NULL!	#NULL!		#NULL!
1	1	3	#NULL!	#NULL!	2	2	4	2	#NULL!	#NULL!	#NULL!	#NULL!	#NULL!	#NULL!	#NULL!	#NULL!	#NULL!	#NULL!	#NULL!	#NULL!	#NULL!	#NULL!	#NULL!	#NULL!	#NULL!	#NULL!		#NULL!	1	1	0	0	0	1	0	1	0	0	0	0	0	0	0	0	0	0	0		3
1	1	3	#NULL!	#NULL!	4	#NULL!	#NULL!	1	2	0	0	1	1	0	0	0	0	1	0	0	0	0	0	0	1	1	garlic	7	#NULL!	#NULL!	#NULL!	#NULL!	#NULL!	#NULL!		#NULL!	#NULL!	#NULL!	#NULL!	#NULL!	#NULL!	#NULL!	#NULL!	#NULL!	#NULL!	#NULL!	#NULL!		#NULL!
1	1	3	#NULL!	#NULL!	1	3	4	2	#NULL!	#NULL!	#NULL!	#NULL!	#NULL!	#NULL!	#NULL!	#NULL!	#NULL!	#NULL!	#NULL!	#NULL!	#NULL!	#NULL!	#NULL!	#NULL!	#NULL!	#NULL!		#NULL!	1	0	0	0	1	0	0	0	1	0	0	0	0	0	0	0	0	0	1	Garlic	5
1	1	3	#NULL!	#NULL!	4	#NULL!	#NULL!	2	#NULL!	#NULL!	#NULL!	#NULL!	#NULL!	#NULL!	#NULL!	#NULL!	#NULL!	#NULL!	#NULL!	#NULL!	#NULL!	#NULL!	#NULL!	#NULL!	#NULL!	#NULL!		#NULL!	2	0	1	0	0	0	0	0	0	0	1	0	1	0	0	0	0	0	0		5
1	1	3	#NULL!	#NULL!	4	#NULL!	#NULL!	3	1	1	0	0	0	0	0	0	0	1	0	0	0	0	0	0	0	0		4	#NULL!	#NULL!	#NULL!	#NULL!	#NULL!	#NULL!		#NULL!	#NULL!	#NULL!	#NULL!	#NULL!	#NULL!	#NULL!	#NULL!	#NULL!	#NULL!	#NULL!	#NULL!		#NULL!
2	1	3	#NULL!	#NULL!	3	2	4	1	1	1	0	1	1	0	0	0	0	0	0	0	0	0	0	1	0	0		7	#NULL!	#NULL!	#NULL!	#NULL!	#NULL!	#NULL!		#NULL!	#NULL!	#NULL!	#NULL!	#NULL!	#NULL!	#NULL!	#NULL!	#NULL!	#NULL!	#NULL!	#NULL!		#NULL!
2	1	1	3	#NULL!	3	2	4	2	#NULL!	#NULL!	#NULL!	#NULL!	#NULL!	#NULL!	#NULL!	#NULL!	#NULL!	#NULL!	#NULL!	#NULL!	#NULL!	#NULL!	#NULL!	#NULL!	#NULL!	#NULL!		#NULL!	2	1	0	0	0	0	0	0	0	0	0	0	0	0	0	0	0	0	0		4
1	1	3	#NULL!	#NULL!	2	4	#NULL!	1	1	1	0	0	0	0	0	0	0	0	0	0	0	0	0	0	0	1	nutrasweet,artificial sweeteners	6	#NULL!	#NULL!	#NULL!	#NULL!	#NULL!	#NULL!		#NULL!	#NULL!	#NULL!	#NULL!	#NULL!	#NULL!	#NULL!	#NULL!	#NULL!	#NULL!	#NULL!	#NULL!		#NULL!
1	1	3	#NULL!	#NULL!	1	4	#NULL!	1	1	0	0	0	0	0	0	0	0	1	0	0	0	0	1	0	0	0		2	#NULL!	#NULL!	#NULL!	#NULL!	#NULL!	#NULL!		#NULL!	#NULL!	#NULL!	#NULL!	#NULL!	#NULL!	#NULL!	#NULL!	#NULL!	#NULL!	#NULL!	#NULL!		#NULL!
1	1	1	3	#NULL!	2	4	#NULL!	2	#NULL!	#NULL!	#NULL!	#NULL!	#NULL!	#NULL!	#NULL!	#NULL!	#NULL!	#NULL!	#NULL!	#NULL!	#NULL!	#NULL!	#NULL!	#NULL!	#NULL!	#NULL!		#NULL!	1	1	0	0	0	0	0	0	0	0	0	0	0	0	0	0	1	0	1	dairy	5
1	1	3	#NULL!	#NULL!	4	#NULL!	#NULL!	1	2	0	0	0	0	1	0	0	0	0	0	0	0	0	0	0	0	0		4	#NULL!	#NULL!	#NULL!	#NULL!	#NULL!	#NULL!		#NULL!	#NULL!	#NULL!	#NULL!	#NULL!	#NULL!	#NULL!	#NULL!	#NULL!	#NULL!	#NULL!	#NULL!		#NULL!
2	1	3	#NULL!	#NULL!	4	#NULL!	#NULL!	1	1	1	0	0	0	0	0	0	0	0	0	0	0	1	0	0	0	0		6	#NULL!	#NULL!	#NULL!	#NULL!	#NULL!	#NULL!		#NULL!	#NULL!	#NULL!	#NULL!	#NULL!	#NULL!	#NULL!	#NULL!	#NULL!	#NULL!	#NULL!	#NULL!		#NULL!
2	1	3	#NULL!	#NULL!	1	2	4	1	1	0	0	0	0	0	0	0	0	0	0	0	0	0	0	0	0	1	Mold	1	#NULL!	#NULL!	#NULL!	#NULL!	#NULL!	#NULL!		#NULL!	#NULL!	#NULL!	#NULL!	#NULL!	#NULL!	#NULL!	#NULL!	#NULL!	#NULL!	#NULL!	#NULL!		#NULL!
1	1	3	#NULL!	#NULL!	1	4	#NULL!	1	1	0	0	0	0	0	0	0	0	0	0	0	0	0	0	0	0	1	Tomato	7	#NULL!	#NULL!	#NULL!	#NULL!	#NULL!	#NULL!		#NULL!	#NULL!	#NULL!	#NULL!	#NULL!	#NULL!	#NULL!	#NULL!	#NULL!	#NULL!	#NULL!	#NULL!		#NULL!
1	1	3	#NULL!	#NULL!	2	4	#NULL!	1	1	0	0	0	0	0	0	0	0	0	0	0	0	0	0	1	0	0		6	#NULL!	#NULL!	#NULL!	#NULL!	#NULL!	#NULL!		#NULL!	#NULL!	#NULL!	#NULL!	#NULL!	#NULL!	#NULL!	#NULL!	#NULL!	#NULL!	#NULL!	#NULL!		#NULL!
1	1	3	#NULL!	#NULL!	1	4	#NULL!	3	2	0	0	0	0	0	0	0	0	0	0	0	0	0	0	0	0	1	food dyes	7	#NULL!	#NULL!	#NULL!	#NULL!	#NULL!	#NULL!		#NULL!	#NULL!	#NULL!	#NULL!	#NULL!	#NULL!	#NULL!	#NULL!	#NULL!	#NULL!	#NULL!	#NULL!		#NULL!
1	1	3	#NULL!	#NULL!	2	3	4	1	1	0	1	0	0	0	0	0	0	0	0	0	0	0	0	0	0	0		2	#NULL!	#NULL!	#NULL!	#NULL!	#NULL!	#NULL!		#NULL!	#NULL!	#NULL!	#NULL!	#NULL!	#NULL!	#NULL!	#NULL!	#NULL!	#NULL!	#NULL!	#NULL!		#NULL!
1	1	3	#NULL!	#NULL!	3	1	4	1	1	0	1	0	0	1	0	0	0	0	0	0	0	0	0	0	0	0		7	#NULL!	#NULL!	#NULL!	#NULL!	#NULL!	#NULL!		#NULL!	#NULL!	#NULL!	#NULL!	#NULL!	#NULL!	#NULL!	#NULL!	#NULL!	#NULL!	#NULL!	#NULL!		#NULL!
1	1	3	#NULL!	#NULL!	4	#NULL!	#NULL!	1	1	0	1	0	0	0	0	0	0	0	0	0	0	0	0	0	0	1	banana	6	#NULL!	#NULL!	#NULL!	#NULL!	#NULL!	#NULL!		#NULL!	#NULL!	#NULL!	#NULL!	#NULL!	#NULL!	#NULL!	#NULL!	#NULL!	#NULL!	#NULL!	#NULL!		#NULL!
1	1	3	#NULL!	#NULL!	4	#NULL!	#NULL!	1	1	1	0	1	1	0	0	0	0	0	0	0	0	0	0	0	0	0		4	#NULL!	#NULL!	#NULL!	#NULL!	#NULL!	#NULL!		#NULL!	#NULL!	#NULL!	#NULL!	#NULL!	#NULL!	#NULL!	#NULL!	#NULL!	#NULL!	#NULL!	#NULL!		#NULL!
1	1	3	#NULL!	#NULL!	4	#NULL!	#NULL!	1	2	0	0	0	0	0	0	1	0	0	0	0	0	1	0	0	0	1	mushrooms	5	#NULL!	#NULL!	#NULL!	#NULL!	#NULL!	#NULL!		#NULL!	#NULL!	#NULL!	#NULL!	#NULL!	#NULL!	#NULL!	#NULL!	#NULL!	#NULL!	#NULL!	#NULL!		#NULL!
1	1	3	#NULL!	#NULL!	3	1	4	2	#NULL!	#NULL!	#NULL!	#NULL!	#NULL!	#NULL!	#NULL!	#NULL!	#NULL!	#NULL!	#NULL!	#NULL!	#NULL!	#NULL!	#NULL!	#NULL!	#NULL!	#NULL!		#NULL!	2	0	0	0	1	0	0	0	0	0	0	0	0	0	0	0	0	0	0		7
1	1	3	#NULL!	#NULL!	4	#NULL!	#NULL!	3	1	1	1	0	0	1	0	0	0	0	0	0	0	0	0	0	0	0		2	#NULL!	#NULL!	#NULL!	#NULL!	#NULL!	#NULL!		#NULL!	#NULL!	#NULL!	#NULL!	#NULL!	#NULL!	#NULL!	#NULL!	#NULL!	#NULL!	#NULL!	#NULL!		#NULL!
1	1	3	#NULL!	#NULL!	2	1	4	1	1	0	0	0	1	0	0	0	0	0	0	0	0	0	0	0	0	0		6	#NULL!	#NULL!	#NULL!	#NULL!	#NULL!	#NULL!		#NULL!	#NULL!	#NULL!	#NULL!	#NULL!	#NULL!	#NULL!	#NULL!	#NULL!	#NULL!	#NULL!	#NULL!		#NULL!
1	1	3	#NULL!	#NULL!	2	1	4	3	1	0	0	0	0	1	0	0	0	1	0	0	0	0	0	0	0	0		3	#NULL!	#NULL!	#NULL!	#NULL!	#NULL!	#NULL!		#NULL!	#NULL!	#NULL!	#NULL!	#NULL!	#NULL!	#NULL!	#NULL!	#NULL!	#NULL!	#NULL!	#NULL!		#NULL!
1	1	3	#NULL!	#NULL!	1	4	#NULL!	3	1	0	1	1	0	0	0	1	0	1	0	0	0	0	0	0	0	0		6	#NULL!	#NULL!	#NULL!	#NULL!	#NULL!	#NULL!		#NULL!	#NULL!	#NULL!	#NULL!	#NULL!	#NULL!	#NULL!	#NULL!	#NULL!	#NULL!	#NULL!	#NULL!		#NULL!
1	1	3	#NULL!	#NULL!	4	#NULL!	#NULL!	1	1	1	1	0	0	0	0	0	0	0	0	0	0	0	0	0	0	0		7	#NULL!	#NULL!	#NULL!	#NULL!	#NULL!	#NULL!		#NULL!	#NULL!	#NULL!	#NULL!	#NULL!	#NULL!	#NULL!	#NULL!	#NULL!	#NULL!	#NULL!	#NULL!		#NULL!
1	1	3	#NULL!	#NULL!	1	3	4	1	2	0	0	0	0	0	0	0	0	1	0	0	0	0	0	0	0	0		6	#NULL!	#NULL!	#NULL!	#NULL!	#NULL!	#NULL!		#NULL!	#NULL!	#NULL!	#NULL!	#NULL!	#NULL!	#NULL!	#NULL!	#NULL!	#NULL!	#NULL!	#NULL!		#NULL!
1	1	3	#NULL!	#NULL!	2	4	#NULL!	1	1	1	1	0	0	0	0	0	1	1	0	0	0	0	0	0	0	0		6	#NULL!	#NULL!	#NULL!	#NULL!	#NULL!	#NULL!		#NULL!	#NULL!	#NULL!	#NULL!	#NULL!	#NULL!	#NULL!	#NULL!	#NULL!	#NULL!	#NULL!	#NULL!		#NULL!
1	1	3	#NULL!	#NULL!	1	3	4	2	#NULL!	#NULL!	#NULL!	#NULL!	#NULL!	#NULL!	#NULL!	#NULL!	#NULL!	#NULL!	#NULL!	#NULL!	#NULL!	#NULL!	#NULL!	#NULL!	#NULL!	#NULL!		#NULL!	1	0	0	0	0	0	0	0	0	0	0	0	0	0	0	0	0	0	1	saccharine	1
1	1	3	#NULL!	#NULL!	2	4	#NULL!	1	1	1	0	0	0	0	0	0	0	0	0	0	0	0	0	0	0	0		6	#NULL!	#NULL!	#NULL!	#NULL!	#NULL!	#NULL!		#NULL!	#NULL!	#NULL!	#NULL!	#NULL!	#NULL!	#NULL!	#NULL!	#NULL!	#NULL!	#NULL!	#NULL!		#NULL!
1	1	3	#NULL!	#NULL!	4	#NULL!	#NULL!	1	2	0	0	0	0	0	0	0	0	0	0	0	0	1	0	0	0	1	Foods with acid	6	#NULL!	#NULL!	#NULL!	#NULL!	#NULL!	#NULL!		#NULL!	#NULL!	#NULL!	#NULL!	#NULL!	#NULL!	#NULL!	#NULL!	#NULL!	#NULL!	#NULL!	#NULL!		#NULL!
1	1	3	#NULL!	#NULL!	1	4	#NULL!	1	1	1	0	0	1	1	0	0	0	1	0	0	0	0	0	1	0	0		3	#NULL!	#NULL!	#NULL!	#NULL!	#NULL!	#NULL!		#NULL!	#NULL!	#NULL!	#NULL!	#NULL!	#NULL!	#NULL!	#NULL!	#NULL!	#NULL!	#NULL!	#NULL!		#NULL!
2	1	3	#NULL!	#NULL!	2	4	#NULL!	1	1	1	0	0	0	0	0	0	0	0	0	0	0	0	0	0	0	0		2	#NULL!	#NULL!	#NULL!	#NULL!	#NULL!	#NULL!		#NULL!	#NULL!	#NULL!	#NULL!	#NULL!	#NULL!	#NULL!	#NULL!	#NULL!	#NULL!	#NULL!	#NULL!		#NULL!
1	1	1	3	#NULL!	1	4	#NULL!	2	#NULL!	#NULL!	#NULL!	#NULL!	#NULL!	#NULL!	#NULL!	#NULL!	#NULL!	#NULL!	#NULL!	#NULL!	#NULL!	#NULL!	#NULL!	#NULL!	#NULL!	#NULL!		#NULL!	2	1	1	1	0	0	0	0	0	0	1	0	0	0	0	0	0	0	0		1
2	1	3	#NULL!	#NULL!	4	#NULL!	#NULL!	1	2	0	0	0	0	0	0	0	0	0	0	0	0	0	0	0	1	0		7	#NULL!	#NULL!	#NULL!	#NULL!	#NULL!	#NULL!		#NULL!	#NULL!	#NULL!	#NULL!	#NULL!	#NULL!	#NULL!	#NULL!	#NULL!	#NULL!	#NULL!	#NULL!		#NULL!
2	1	3	#NULL!	#NULL!	4	#NULL!	#NULL!	2	#NULL!	#NULL!	#NULL!	#NULL!	#NULL!	#NULL!	#NULL!	#NULL!	#NULL!	#NULL!	#NULL!	#NULL!	#NULL!	#NULL!	#NULL!	#NULL!	#NULL!	#NULL!		#NULL!	2	0	0	0	0	0	0	0	0	0	0	0	0	0	0	0	0	0	1	Red dye #40	5
1	1	1	3	#NULL!	4	#NULL!	#NULL!	1	2	1	0	1	0	0	0	0	0	0	0	0	0	0	0	0	0	0		7	#NULL!	#NULL!	#NULL!	#NULL!	#NULL!	#NULL!		#NULL!	#NULL!	#NULL!	#NULL!	#NULL!	#NULL!	#NULL!	#NULL!	#NULL!	#NULL!	#NULL!	#NULL!		#NULL!
1	1	3	#NULL!	#NULL!	4	#NULL!	#NULL!	3	1	0	0	0	0	0	0	0	0	0	1	0	0	0	0	0	0	1	nutmeg, pepper	5	#NULL!	#NULL!	#NULL!	#NULL!	#NULL!	#NULL!		#NULL!	#NULL!	#NULL!	#NULL!	#NULL!	#NULL!	#NULL!	#NULL!	#NULL!	#NULL!	#NULL!	#NULL!		#NULL!
1	1	3	#NULL!	#NULL!	4	#NULL!	#NULL!	1	2	1	0	0	0	0	0	1	0	0	0	0	0	0	0	0	0	1	Malt	4	#NULL!	#NULL!	#NULL!	#NULL!	#NULL!	#NULL!		#NULL!	#NULL!	#NULL!	#NULL!	#NULL!	#NULL!	#NULL!	#NULL!	#NULL!	#NULL!	#NULL!	#NULL!		#NULL!
1	1	1	3	#NULL!	2	4	#NULL!	3	1	1	0	0	0	0	0	0	0	1	0	0	0	0	0	0	0	0		1	#NULL!	#NULL!	#NULL!	#NULL!	#NULL!	#NULL!		#NULL!	#NULL!	#NULL!	#NULL!	#NULL!	#NULL!	#NULL!	#NULL!	#NULL!	#NULL!	#NULL!	#NULL!		#NULL!
1	1	3	#NULL!	#NULL!	4	#NULL!	#NULL!	1	2	1	0	1	0	0	0	0	0	0	0	0	0	0	0	0	0	0		6	#NULL!	#NULL!	#NULL!	#NULL!	#NULL!	#NULL!		#NULL!	#NULL!	#NULL!	#NULL!	#NULL!	#NULL!	#NULL!	#NULL!	#NULL!	#NULL!	#NULL!	#NULL!		#NULL!
1	1	3	#NULL!	#NULL!	1	4	#NULL!	2	#NULL!	#NULL!	#NULL!	#NULL!	#NULL!	#NULL!	#NULL!	#NULL!	#NULL!	#NULL!	#NULL!	#NULL!	#NULL!	#NULL!	#NULL!	#NULL!	#NULL!	#NULL!		#NULL!	1	0	1	0	0	0	0	0	0	0	0	0	0	0	0	0	0	0	0		5
1	1	1	3	#NULL!	3	4	#NULL!	1	2	1	0	0	0	0	0	0	0	0	0	0	0	0	0	0	0	0		5	#NULL!	#NULL!	#NULL!	#NULL!	#NULL!	#NULL!		#NULL!	#NULL!	#NULL!	#NULL!	#NULL!	#NULL!	#NULL!	#NULL!	#NULL!	#NULL!	#NULL!	#NULL!		#NULL!
1	1	3	#NULL!	#NULL!	4	#NULL!	#NULL!	1	1	1	0	0	0	0	0	1	0	0	0	0	0	0	0	0	0	0		6	#NULL!	#NULL!	#NULL!	#NULL!	#NULL!	#NULL!		#NULL!	#NULL!	#NULL!	#NULL!	#NULL!	#NULL!	#NULL!	#NULL!	#NULL!	#NULL!	#NULL!	#NULL!		#NULL!
1	1	1	3	#NULL!	4	#NULL!	#NULL!	3	1	0	0	0	0	0	0	1	0	1	0	0	0	1	0	0	0	0		6	#NULL!	#NULL!	#NULL!	#NULL!	#NULL!	#NULL!		#NULL!	#NULL!	#NULL!	#NULL!	#NULL!	#NULL!	#NULL!	#NULL!	#NULL!	#NULL!	#NULL!	#NULL!		#NULL!
1	1	3	#NULL!	#NULL!	2	4	#NULL!	1	1	1	1	0	1	0	0	0	0	0	0	0	0	0	0	0	0	0		7	#NULL!	#NULL!	#NULL!	#NULL!	#NULL!	#NULL!		#NULL!	#NULL!	#NULL!	#NULL!	#NULL!	#NULL!	#NULL!	#NULL!	#NULL!	#NULL!	#NULL!	#NULL!		#NULL!
1	1	3	#NULL!	#NULL!	4	#NULL!	#NULL!	3	1	0	1	0	0	0	0	0	0	0	0	0	0	0	0	0	0	0		7	#NULL!	#NULL!	#NULL!	#NULL!	#NULL!	#NULL!		#NULL!	#NULL!	#NULL!	#NULL!	#NULL!	#NULL!	#NULL!	#NULL!	#NULL!	#NULL!	#NULL!	#NULL!		#NULL!
1	1	3	#NULL!	#NULL!	4	#NULL!	#NULL!	3	1	1	1	0	0	1	0	0	0	0	0	0	0	1	0	0	0	1	Yeast	5	#NULL!	#NULL!	#NULL!	#NULL!	#NULL!	#NULL!		#NULL!	#NULL!	#NULL!	#NULL!	#NULL!	#NULL!	#NULL!	#NULL!	#NULL!	#NULL!	#NULL!	#NULL!		#NULL!
1	1	3	#NULL!	#NULL!	2	4	#NULL!	1	1	0	0	0	0	1	0	0	0	0	0	0	0	0	0	0	1	0		7	#NULL!	#NULL!	#NULL!	#NULL!	#NULL!	#NULL!		#NULL!	#NULL!	#NULL!	#NULL!	#NULL!	#NULL!	#NULL!	#NULL!	#NULL!	#NULL!	#NULL!	#NULL!		#NULL!
1	1	3	#NULL!	#NULL!	4	#NULL!	#NULL!	1	1	1	0	0	0	0	0	0	0	0	0	0	0	0	0	0	0	0		5	#NULL!	#NULL!	#NULL!	#NULL!	#NULL!	#NULL!		#NULL!	#NULL!	#NULL!	#NULL!	#NULL!	#NULL!	#NULL!	#NULL!	#NULL!	#NULL!	#NULL!	#NULL!		#NULL!
1	1	3	#NULL!	#NULL!	4	#NULL!	#NULL!	1	1	0	0	0	0	1	0	0	0	0	0	0	0	0	0	0	0	0		7	#NULL!	#NULL!	#NULL!	#NULL!	#NULL!	#NULL!		#NULL!	#NULL!	#NULL!	#NULL!	#NULL!	#NULL!	#NULL!	#NULL!	#NULL!	#NULL!	#NULL!	#NULL!		#NULL!
1	1	3	#NULL!	#NULL!	2	4	#NULL!	1	2	1	0	0	1	0	0	0	0	0	0	0	0	0	0	0	0	0		1	#NULL!	#NULL!	#NULL!	#NULL!	#NULL!	#NULL!		#NULL!	#NULL!	#NULL!	#NULL!	#NULL!	#NULL!	#NULL!	#NULL!	#NULL!	#NULL!	#NULL!	#NULL!		#NULL!
1	1	3	#NULL!	#NULL!	4	#NULL!	#NULL!	1	1	0	1	1	0	0	0	0	0	0	0	0	0	0	0	0	0	1	Cow milk	6	#NULL!	#NULL!	#NULL!	#NULL!	#NULL!	#NULL!		#NULL!	#NULL!	#NULL!	#NULL!	#NULL!	#NULL!	#NULL!	#NULL!	#NULL!	#NULL!	#NULL!	#NULL!		#NULL!
1	1	3	#NULL!	#NULL!	1	2	4	2	#NULL!	#NULL!	#NULL!	#NULL!	#NULL!	#NULL!	#NULL!	#NULL!	#NULL!	#NULL!	#NULL!	#NULL!	#NULL!	#NULL!	#NULL!	#NULL!	#NULL!	#NULL!		#NULL!	1	1	1	0	0	0	0	0	0	1	1	0	0	0	0	0	0	0	0		3
2	1	3	#NULL!	#NULL!	2	4	#NULL!	3	1	1	0	0	0	0	0	0	0	0	0	0	0	0	0	0	0	0		7	#NULL!	#NULL!	#NULL!	#NULL!	#NULL!	#NULL!		#NULL!	#NULL!	#NULL!	#NULL!	#NULL!	#NULL!	#NULL!	#NULL!	#NULL!	#NULL!	#NULL!	#NULL!		#NULL!
1	1	3	#NULL!	#NULL!	4	#NULL!	#NULL!	2	#NULL!	#NULL!	#NULL!	#NULL!	#NULL!	#NULL!	#NULL!	#NULL!	#NULL!	#NULL!	#NULL!	#NULL!	#NULL!	#NULL!	#NULL!	#NULL!	#NULL!	#NULL!		#NULL!	2	0	1	0	0	0	0	0	0	0	0	0	0	0	0	0	0	0	0		4
1	1	3	#NULL!	#NULL!	4	#NULL!	#NULL!	2	#NULL!	#NULL!	#NULL!	#NULL!	#NULL!	#NULL!	#NULL!	#NULL!	#NULL!	#NULL!	#NULL!	#NULL!	#NULL!	#NULL!	#NULL!	#NULL!	#NULL!	#NULL!		#NULL!	2	0	0	0	0	0	0	1	0	0	0	0	0	0	0	0	0	0	0		3
1	1	3	#NULL!	#NULL!	4	#NULL!	#NULL!	1	1	1	0	0	0	0	0	0	0	0	0	0	0	0	0	0	0	0		4	#NULL!	#NULL!	#NULL!	#NULL!	#NULL!	#NULL!		#NULL!	#NULL!	#NULL!	#NULL!	#NULL!	#NULL!	#NULL!	#NULL!	#NULL!	#NULL!	#NULL!	#NULL!		#NULL!
1	1	1	3	#NULL!	4	#NULL!	#NULL!	1	1	1	0	0	0	0	0	0	0	0	0	0	0	0	0	0	0	0		5	#NULL!	#NULL!	#NULL!	#NULL!	#NULL!	#NULL!		#NULL!	#NULL!	#NULL!	#NULL!	#NULL!	#NULL!	#NULL!	#NULL!	#NULL!	#NULL!	#NULL!	#NULL!		#NULL!
2	1	3	#NULL!	#NULL!	4	#NULL!	#NULL!	2	#NULL!	#NULL!	#NULL!	#NULL!	#NULL!	#NULL!	#NULL!	#NULL!	#NULL!	#NULL!	#NULL!	#NULL!	#NULL!	#NULL!	#NULL!	#NULL!	#NULL!	#NULL!		#NULL!	1	0	0	0	0	0	0	0	0	0	0	0	0	0	0	1	1	0	0		5
1	1	3	#NULL!	#NULL!	4	#NULL!	#NULL!	1	1	0	1	0	0	0	0	0	0	0	0	0	0	0	0	0	0	0		5	#NULL!	#NULL!	#NULL!	#NULL!	#NULL!	#NULL!		#NULL!	#NULL!	#NULL!	#NULL!	#NULL!	#NULL!	#NULL!	#NULL!	#NULL!	#NULL!	#NULL!	#NULL!		#NULL!
1	1	3	#NULL!	#NULL!	4	#NULL!	#NULL!	1	1	1	1	1	0	1	0	1	1	1	1	1	1	0	1	0	1	0		7	#NULL!	#NULL!	#NULL!	#NULL!	#NULL!	#NULL!		#NULL!	#NULL!	#NULL!	#NULL!	#NULL!	#NULL!	#NULL!	#NULL!	#NULL!	#NULL!	#NULL!	#NULL!		#NULL!
1	1	3	#NULL!	#NULL!	2	4	#NULL!	2	#NULL!	#NULL!	#NULL!	#NULL!	#NULL!	#NULL!	#NULL!	#NULL!	#NULL!	#NULL!	#NULL!	#NULL!	#NULL!	#NULL!	#NULL!	#NULL!	#NULL!	#NULL!		#NULL!	1	0	1	0	0	0	0	0	0	0	0	0	0	0	0	0	0	0	0		2
1	1	3	#NULL!	#NULL!	2	4	#NULL!	1	1	1	0	0	0	1	0	0	0	0	0	0	0	0	0	0	1	1	Colby jack cheese	6	#NULL!	#NULL!	#NULL!	#NULL!	#NULL!	#NULL!		#NULL!	#NULL!	#NULL!	#NULL!	#NULL!	#NULL!	#NULL!	#NULL!	#NULL!	#NULL!	#NULL!	#NULL!		#NULL!
1	1	3	#NULL!	#NULL!	3	2	4	3	2	1	0	0	0	0	0	0	0	0	0	0	0	0	0	0	0	1	avocado	3	#NULL!	#NULL!	#NULL!	#NULL!	#NULL!	#NULL!		#NULL!	#NULL!	#NULL!	#NULL!	#NULL!	#NULL!	#NULL!	#NULL!	#NULL!	#NULL!	#NULL!	#NULL!		#NULL!
2	1	3	#NULL!	#NULL!	2	2	4	3	2	1	1	0	0	0	0	0	0	0	0	0	0	0	1	0	0	0		5	#NULL!	#NULL!	#NULL!	#NULL!	#NULL!	#NULL!		#NULL!	#NULL!	#NULL!	#NULL!	#NULL!	#NULL!	#NULL!	#NULL!	#NULL!	#NULL!	#NULL!	#NULL!		#NULL!
1	1	3	#NULL!	#NULL!	4	#NULL!	#NULL!	2	#NULL!	#NULL!	#NULL!	#NULL!	#NULL!	#NULL!	#NULL!	#NULL!	#NULL!	#NULL!	#NULL!	#NULL!	#NULL!	#NULL!	#NULL!	#NULL!	#NULL!	#NULL!		#NULL!	1	0	1	0	0	0	0	0	0	0	0	0	0	0	0	0	0	0	0		6
1	1	1	3	#NULL!	4	#NULL!	#NULL!	2	#NULL!	#NULL!	#NULL!	#NULL!	#NULL!	#NULL!	#NULL!	#NULL!	#NULL!	#NULL!	#NULL!	#NULL!	#NULL!	#NULL!	#NULL!	#NULL!	#NULL!	#NULL!		#NULL!	1	0	0	0	1	0	0	0	0	0	0	0	0	0	0	0	0	0	0		7
1	1	3	#NULL!	#NULL!	2	4	#NULL!	3	1	1	1	0	0	0	0	1	0	0	0	0	0	0	0	0	0	0		6	#NULL!	#NULL!	#NULL!	#NULL!	#NULL!	#NULL!		#NULL!	#NULL!	#NULL!	#NULL!	#NULL!	#NULL!	#NULL!	#NULL!	#NULL!	#NULL!	#NULL!	#NULL!		#NULL!
2	1	3	#NULL!	#NULL!	1	4	#NULL!	1	1	0	0	0	0	0	0	0	1	0	0	0	0	0	0	0	0	0		7	#NULL!	#NULL!	#NULL!	#NULL!	#NULL!	#NULL!		#NULL!	#NULL!	#NULL!	#NULL!	#NULL!	#NULL!	#NULL!	#NULL!	#NULL!	#NULL!	#NULL!	#NULL!		#NULL!
1	1	1	3	#NULL!	4	#NULL!	#NULL!	1	2	0	0	0	0	0	1	0	0	0	0	0	0	0	0	0	0	0		6	#NULL!	#NULL!	#NULL!	#NULL!	#NULL!	#NULL!		#NULL!	#NULL!	#NULL!	#NULL!	#NULL!	#NULL!	#NULL!	#NULL!	#NULL!	#NULL!	#NULL!	#NULL!		#NULL!
1	1	1	3	#NULL!	1	2	4	1	2	1	0	0	0	0	0	0	0	0	0	0	0	0	0	0	0	0		1	#NULL!	#NULL!	#NULL!	#NULL!	#NULL!	#NULL!		#NULL!	#NULL!	#NULL!	#NULL!	#NULL!	#NULL!	#NULL!	#NULL!	#NULL!	#NULL!	#NULL!	#NULL!		#NULL!
1	1	3	#NULL!	#NULL!	4	#NULL!	#NULL!	2	#NULL!	#NULL!	#NULL!	#NULL!	#NULL!	#NULL!	#NULL!	#NULL!	#NULL!	#NULL!	#NULL!	#NULL!	#NULL!	#NULL!	#NULL!	#NULL!	#NULL!	#NULL!		#NULL!	1	0	0	0	0	1	0	0	0	0	0	0	0	0	0	0	0	0	0		6
1	1	3	#NULL!	#NULL!	4	#NULL!	#NULL!	3	1	1	1	0	0	0	0	0	0	0	0	0	0	0	0	0	0	0		6	#NULL!	#NULL!	#NULL!	#NULL!	#NULL!	#NULL!		#NULL!	#NULL!	#NULL!	#NULL!	#NULL!	#NULL!	#NULL!	#NULL!	#NULL!	#NULL!	#NULL!	#NULL!		#NULL!
2	1	3	#NULL!	#NULL!	4	#NULL!	#NULL!	2	#NULL!	#NULL!	#NULL!	#NULL!	#NULL!	#NULL!	#NULL!	#NULL!	#NULL!	#NULL!	#NULL!	#NULL!	#NULL!	#NULL!	#NULL!	#NULL!	#NULL!	#NULL!		#NULL!	2	1	0	0	0	1	0	0	0	0	0	0	0	0	0	0	0	0	0		6
1	1	3	#NULL!	#NULL!	1	4	#NULL!	3	1	0	1	0	1	0	0	0	0	0	0	0	0	0	0	0	0	1	mushrooms	7	#NULL!	#NULL!	#NULL!	#NULL!	#NULL!	#NULL!		#NULL!	#NULL!	#NULL!	#NULL!	#NULL!	#NULL!	#NULL!	#NULL!	#NULL!	#NULL!	#NULL!	#NULL!		#NULL!
1	1	3	#NULL!	#NULL!	4	#NULL!	#NULL!	2	#NULL!	#NULL!	#NULL!	#NULL!	#NULL!	#NULL!	#NULL!	#NULL!	#NULL!	#NULL!	#NULL!	#NULL!	#NULL!	#NULL!	#NULL!	#NULL!	#NULL!	#NULL!		#NULL!	1	0	0	0	1	0	0	0	0	0	0	0	0	0	0	0	0	0	0		7
1	1	3	#NULL!	#NULL!	4	#NULL!	#NULL!	2	#NULL!	#NULL!	#NULL!	#NULL!	#NULL!	#NULL!	#NULL!	#NULL!	#NULL!	#NULL!	#NULL!	#NULL!	#NULL!	#NULL!	#NULL!	#NULL!	#NULL!	#NULL!		#NULL!	1	1	0	0	1	0	0	0	0	0	0	0	0	0	0	1	1	0	0		7
1	1	3	#NULL!	#NULL!	4	#NULL!	#NULL!	2	#NULL!	#NULL!	#NULL!	#NULL!	#NULL!	#NULL!	#NULL!	#NULL!	#NULL!	#NULL!	#NULL!	#NULL!	#NULL!	#NULL!	#NULL!	#NULL!	#NULL!	#NULL!		#NULL!	1	0	0	0	0	1	0	0	0	0	0	0	0	0	0	0	0	0	0		6
1	1	3	#NULL!	#NULL!	2	3	4	2	#NULL!	#NULL!	#NULL!	#NULL!	#NULL!	#NULL!	#NULL!	#NULL!	#NULL!	#NULL!	#NULL!	#NULL!	#NULL!	#NULL!	#NULL!	#NULL!	#NULL!	#NULL!		#NULL!	1	1	0	0	0	0	0	0	0	0	0	0	0	0	0	0	0	0	0		7
1	1	1	3	#NULL!	1	3	4	1	1	1	0	0	0	0	0	0	0	1	0	0	0	0	0	0	0	0		5	#NULL!	#NULL!	#NULL!	#NULL!	#NULL!	#NULL!		#NULL!	#NULL!	#NULL!	#NULL!	#NULL!	#NULL!	#NULL!	#NULL!	#NULL!	#NULL!	#NULL!	#NULL!		#NULL!
1	1	3	#NULL!	#NULL!	2	4	#NULL!	2	#NULL!	#NULL!	#NULL!	#NULL!	#NULL!	#NULL!	#NULL!	#NULL!	#NULL!	#NULL!	#NULL!	#NULL!	#NULL!	#NULL!	#NULL!	#NULL!	#NULL!	#NULL!		#NULL!	1	0	0	0	0	0	0	0	0	0	0	1	0	0	0	1	0	0	0		3
1	1	3	#NULL!	#NULL!	2	1	4	1	1	1	1	0	1	0	0	1	0	0	0	0	0	0	0	1	0	1	Histamine	5	#NULL!	#NULL!	#NULL!	#NULL!	#NULL!	#NULL!		#NULL!	#NULL!	#NULL!	#NULL!	#NULL!	#NULL!	#NULL!	#NULL!	#NULL!	#NULL!	#NULL!	#NULL!		#NULL!
1	1	3	#NULL!	#NULL!	2	1	4	2	#NULL!	#NULL!	#NULL!	#NULL!	#NULL!	#NULL!	#NULL!	#NULL!	#NULL!	#NULL!	#NULL!	#NULL!	#NULL!	#NULL!	#NULL!	#NULL!	#NULL!	#NULL!		#NULL!	1	0	0	0	1	0	0	0	0	0	0	0	0	0	0	0	0	0	0		3
1	1	3	#NULL!	#NULL!	2	4	#NULL!	3	2	1	0	0	0	0	0	0	0	0	0	0	0	0	0	0	0	0		5	#NULL!	#NULL!	#NULL!	#NULL!	#NULL!	#NULL!		#NULL!	#NULL!	#NULL!	#NULL!	#NULL!	#NULL!	#NULL!	#NULL!	#NULL!	#NULL!	#NULL!	#NULL!		#NULL!
1	1	3	#NULL!	#NULL!	2	4	#NULL!	1	1	1	0	0	0	0	0	0	0	0	0	0	0	0	0	0	0	0		5	#NULL!	#NULL!	#NULL!	#NULL!	#NULL!	#NULL!		#NULL!	#NULL!	#NULL!	#NULL!	#NULL!	#NULL!	#NULL!	#NULL!	#NULL!	#NULL!	#NULL!	#NULL!		#NULL!
1	1	3	#NULL!	#NULL!	1	4	#NULL!	1	1	0	0	0	0	1	0	0	1	0	0	0	0	0	0	0	0	0		4	#NULL!	#NULL!	#NULL!	#NULL!	#NULL!	#NULL!		#NULL!	#NULL!	#NULL!	#NULL!	#NULL!	#NULL!	#NULL!	#NULL!	#NULL!	#NULL!	#NULL!	#NULL!		#NULL!
1	1	3	#NULL!	#NULL!	4	#NULL!	#NULL!	1	1	0	0	0	0	0	0	0	0	0	0	0	0	0	0	0	1	1	Taking Ls	7	#NULL!	#NULL!	#NULL!	#NULL!	#NULL!	#NULL!		#NULL!	#NULL!	#NULL!	#NULL!	#NULL!	#NULL!	#NULL!	#NULL!	#NULL!	#NULL!	#NULL!	#NULL!		#NULL!
1	1	3	#NULL!	#NULL!	2	4	#NULL!	2	#NULL!	#NULL!	#NULL!	#NULL!	#NULL!	#NULL!	#NULL!	#NULL!	#NULL!	#NULL!	#NULL!	#NULL!	#NULL!	#NULL!	#NULL!	#NULL!	#NULL!	#NULL!		#NULL!	1	1	0	0	1	1	0	0	0	0	0	0	0	0	0	0	1	1	0		7
2	1	3	#NULL!	#NULL!	4	#NULL!	#NULL!	1	1	0	0	0	1	0	0	0	0	0	0	0	0	0	0	0	0	0		7	#NULL!	#NULL!	#NULL!	#NULL!	#NULL!	#NULL!		#NULL!	#NULL!	#NULL!	#NULL!	#NULL!	#NULL!	#NULL!	#NULL!	#NULL!	#NULL!	#NULL!	#NULL!		#NULL!
1	1	1	3	#NULL!	1	4	#NULL!	1	2	1	1	0	1	0	0	0	0	0	0	0	0	0	0	0	0	0		7	#NULL!	#NULL!	#NULL!	#NULL!	#NULL!	#NULL!		#NULL!	#NULL!	#NULL!	#NULL!	#NULL!	#NULL!	#NULL!	#NULL!	#NULL!	#NULL!	#NULL!	#NULL!		#NULL!
1	1	3	#NULL!	#NULL!	2	1	4	2	#NULL!	#NULL!	#NULL!	#NULL!	#NULL!	#NULL!	#NULL!	#NULL!	#NULL!	#NULL!	#NULL!	#NULL!	#NULL!	#NULL!	#NULL!	#NULL!	#NULL!	#NULL!		#NULL!	1	1	1	0	1	0	0	0	0	0	0	0	0	0	1	0	0	0	0		7
2	1	3	#NULL!	#NULL!	4	#NULL!	#NULL!	2	#NULL!	#NULL!	#NULL!	#NULL!	#NULL!	#NULL!	#NULL!	#NULL!	#NULL!	#NULL!	#NULL!	#NULL!	#NULL!	#NULL!	#NULL!	#NULL!	#NULL!	#NULL!		#NULL!	1	1	0	0	0	0	0	0	0	0	0	0	0	0	0	0	0	0	0		7
2	1	3	#NULL!	#NULL!	2	3	4	2	#NULL!	#NULL!	#NULL!	#NULL!	#NULL!	#NULL!	#NULL!	#NULL!	#NULL!	#NULL!	#NULL!	#NULL!	#NULL!	#NULL!	#NULL!	#NULL!	#NULL!	#NULL!		#NULL!	1	1	0	0	0	0	0	0	0	0	0	0	0	0	0	0	0	0	0		3
1	1	1	3	#NULL!	4	#NULL!	#NULL!	2	#NULL!	#NULL!	#NULL!	#NULL!	#NULL!	#NULL!	#NULL!	#NULL!	#NULL!	#NULL!	#NULL!	#NULL!	#NULL!	#NULL!	#NULL!	#NULL!	#NULL!	#NULL!		#NULL!	1	0	0	0	0	0	0	0	1	0	0	0	0	0	0	0	0	0	0		7
1	1	3	#NULL!	#NULL!	2	4	#NULL!	1	1	0	1	0	0	0	0	0	0	0	0	0	0	0	0	0	0	0		4	#NULL!	#NULL!	#NULL!	#NULL!	#NULL!	#NULL!		#NULL!	#NULL!	#NULL!	#NULL!	#NULL!	#NULL!	#NULL!	#NULL!	#NULL!	#NULL!	#NULL!	#NULL!		#NULL!
1	1	3	#NULL!	#NULL!	4	#NULL!	#NULL!	1	1	1	0	0	0	0	0	1	1	0	1	0	0	0	0	0	0	0		3	#NULL!	#NULL!	#NULL!	#NULL!	#NULL!	#NULL!		#NULL!	#NULL!	#NULL!	#NULL!	#NULL!	#NULL!	#NULL!	#NULL!	#NULL!	#NULL!	#NULL!	#NULL!		#NULL!
1	1	3	#NULL!	#NULL!	4	#NULL!	#NULL!	2	#NULL!	#NULL!	#NULL!	#NULL!	#NULL!	#NULL!	#NULL!	#NULL!	#NULL!	#NULL!	#NULL!	#NULL!	#NULL!	#NULL!	#NULL!	#NULL!	#NULL!	#NULL!		#NULL!	1	0	0	0	1	0	0	0	0	0	0	0	0	0	0	0	0	0	0		6
2	1	3	#NULL!	#NULL!	1	4	#NULL!	3	1	0	0	0	1	0	0	0	0	0	0	0	0	0	0	0	0	0		2	#NULL!	#NULL!	#NULL!	#NULL!	#NULL!	#NULL!		#NULL!	#NULL!	#NULL!	#NULL!	#NULL!	#NULL!	#NULL!	#NULL!	#NULL!	#NULL!	#NULL!	#NULL!		#NULL!
1	1	4	3	#NULL!	4	#NULL!	#NULL!	1	1	1	0	0	0	0	0	0	0	0	0	0	0	0	0	0	0	0		7	#NULL!	#NULL!	#NULL!	#NULL!	#NULL!	#NULL!		#NULL!	#NULL!	#NULL!	#NULL!	#NULL!	#NULL!	#NULL!	#NULL!	#NULL!	#NULL!	#NULL!	#NULL!		#NULL!
1	1	1	3	#NULL!	1	3	4	1	1	1	0	0	0	0	0	0	0	0	0	0	0	0	0	0	0	0		6	#NULL!	#NULL!	#NULL!	#NULL!	#NULL!	#NULL!		#NULL!	#NULL!	#NULL!	#NULL!	#NULL!	#NULL!	#NULL!	#NULL!	#NULL!	#NULL!	#NULL!	#NULL!		#NULL!
1	1	3	#NULL!	#NULL!	4	#NULL!	#NULL!	1	1	0	0	0	0	1	0	0	0	0	0	0	0	0	0	0	1	0		6	#NULL!	#NULL!	#NULL!	#NULL!	#NULL!	#NULL!		#NULL!	#NULL!	#NULL!	#NULL!	#NULL!	#NULL!	#NULL!	#NULL!	#NULL!	#NULL!	#NULL!	#NULL!		#NULL!
1	1	3	#NULL!	#NULL!	4	#NULL!	#NULL!	3	2	0	0	0	0	0	0	0	0	0	0	0	0	0	0	1	0	0		3	#NULL!	#NULL!	#NULL!	#NULL!	#NULL!	#NULL!		#NULL!	#NULL!	#NULL!	#NULL!	#NULL!	#NULL!	#NULL!	#NULL!	#NULL!	#NULL!	#NULL!	#NULL!		#NULL!
1	1	3	#NULL!	#NULL!	4	#NULL!	#NULL!	1	2	1	0	0	0	0	0	0	0	0	0	0	0	0	0	1	0	0		7	#NULL!	#NULL!	#NULL!	#NULL!	#NULL!	#NULL!		#NULL!	#NULL!	#NULL!	#NULL!	#NULL!	#NULL!	#NULL!	#NULL!	#NULL!	#NULL!	#NULL!	#NULL!		#NULL!
1	1	3	#NULL!	#NULL!	1	3	4	1	1	0	0	0	1	1	0	0	0	0	0	0	0	0	0	1	0	0		7	#NULL!	#NULL!	#NULL!	#NULL!	#NULL!	#NULL!		#NULL!	#NULL!	#NULL!	#NULL!	#NULL!	#NULL!	#NULL!	#NULL!	#NULL!	#NULL!	#NULL!	#NULL!		#NULL!
1	1	3	#NULL!	#NULL!	1	4	#NULL!	1	2	0	1	1	0	0	0	0	0	1	0	0	0	0	1	0	0	0		4	#NULL!	#NULL!	#NULL!	#NULL!	#NULL!	#NULL!		#NULL!	#NULL!	#NULL!	#NULL!	#NULL!	#NULL!	#NULL!	#NULL!	#NULL!	#NULL!	#NULL!	#NULL!		#NULL!
1	1	3	#NULL!	#NULL!	4	#NULL!	#NULL!	1	1	1	0	0	0	0	0	0	0	0	0	0	0	0	0	0	0	0		6	#NULL!	#NULL!	#NULL!	#NULL!	#NULL!	#NULL!		#NULL!	#NULL!	#NULL!	#NULL!	#NULL!	#NULL!	#NULL!	#NULL!	#NULL!	#NULL!	#NULL!	#NULL!		#NULL!
1	1	3	#NULL!	#NULL!	2	4	#NULL!	3	1	0	0	0	1	1	0	0	0	0	0	0	0	0	0	1	1	0		7	#NULL!	#NULL!	#NULL!	#NULL!	#NULL!	#NULL!		#NULL!	#NULL!	#NULL!	#NULL!	#NULL!	#NULL!	#NULL!	#NULL!	#NULL!	#NULL!	#NULL!	#NULL!		#NULL!
2	1	3	#NULL!	#NULL!	4	#NULL!	#NULL!	1	2	0	0	0	1	0	0	0	0	0	0	0	0	0	0	0	0	0		4	#NULL!	#NULL!	#NULL!	#NULL!	#NULL!	#NULL!		#NULL!	#NULL!	#NULL!	#NULL!	#NULL!	#NULL!	#NULL!	#NULL!	#NULL!	#NULL!	#NULL!	#NULL!		#NULL!
1	1	3	#NULL!	#NULL!	3	4	#NULL!	2	#NULL!	#NULL!	#NULL!	#NULL!	#NULL!	#NULL!	#NULL!	#NULL!	#NULL!	#NULL!	#NULL!	#NULL!	#NULL!	#NULL!	#NULL!	#NULL!	#NULL!	#NULL!		#NULL!	1	1	0	0	0	0	0	0	0	0	0	0	0	0	0	0	0	0	0		3
1	1	3	#NULL!	#NULL!	4	#NULL!	#NULL!	1	1	1	0	0	0	0	0	0	0	0	0	0	0	0	0	0	0	0		5	#NULL!	#NULL!	#NULL!	#NULL!	#NULL!	#NULL!		#NULL!	#NULL!	#NULL!	#NULL!	#NULL!	#NULL!	#NULL!	#NULL!	#NULL!	#NULL!	#NULL!	#NULL!		#NULL!
2	1	3	#NULL!	#NULL!	2	4	#NULL!	1	1	0	1	0	0	0	0	0	0	0	0	0	0	0	0	0	0	0		6	#NULL!	#NULL!	#NULL!	#NULL!	#NULL!	#NULL!		#NULL!	#NULL!	#NULL!	#NULL!	#NULL!	#NULL!	#NULL!	#NULL!	#NULL!	#NULL!	#NULL!	#NULL!		#NULL!
1	1	3	#NULL!	#NULL!	4	#NULL!	#NULL!	3	1	1	0	0	0	1	0	0	0	0	0	0	0	0	0	0	0	0		5	#NULL!	#NULL!	#NULL!	#NULL!	#NULL!	#NULL!		#NULL!	#NULL!	#NULL!	#NULL!	#NULL!	#NULL!	#NULL!	#NULL!	#NULL!	#NULL!	#NULL!	#NULL!		#NULL!
1	1	3	#NULL!	#NULL!	4	#NULL!	#NULL!	2	#NULL!	#NULL!	#NULL!	#NULL!	#NULL!	#NULL!	#NULL!	#NULL!	#NULL!	#NULL!	#NULL!	#NULL!	#NULL!	#NULL!	#NULL!	#NULL!	#NULL!	#NULL!		#NULL!	1	0	0	0	0	1	0	0	0	0	0	0	0	0	0	0	0	0	0		7
2	1	1	3	#NULL!	3	1	4	3	1	1	0	0	0	1	0	0	0	0	0	0	0	0	0	0	0	0		4	#NULL!	#NULL!	#NULL!	#NULL!	#NULL!	#NULL!		#NULL!	#NULL!	#NULL!	#NULL!	#NULL!	#NULL!	#NULL!	#NULL!	#NULL!	#NULL!	#NULL!	#NULL!		#NULL!
1	1	3	#NULL!	#NULL!	2	4	#NULL!	1	1	1	0	0	1	0	0	0	0	0	0	0	0	0	0	0	0	0		6	#NULL!	#NULL!	#NULL!	#NULL!	#NULL!	#NULL!		#NULL!	#NULL!	#NULL!	#NULL!	#NULL!	#NULL!	#NULL!	#NULL!	#NULL!	#NULL!	#NULL!	#NULL!		#NULL!
2	1	3	#NULL!	#NULL!	4	#NULL!	#NULL!	2	#NULL!	#NULL!	#NULL!	#NULL!	#NULL!	#NULL!	#NULL!	#NULL!	#NULL!	#NULL!	#NULL!	#NULL!	#NULL!	#NULL!	#NULL!	#NULL!	#NULL!	#NULL!		#NULL!	1	0	0	1	0	1	0	0	1	0	0	0	0	0	0	0	0	1	0		1
2	1	3	#NULL!	#NULL!	4	#NULL!	#NULL!	1	2	1	0	0	0	0	0	0	0	0	0	0	0	0	0	0	0	0		4	#NULL!	#NULL!	#NULL!	#NULL!	#NULL!	#NULL!		#NULL!	#NULL!	#NULL!	#NULL!	#NULL!	#NULL!	#NULL!	#NULL!	#NULL!	#NULL!	#NULL!	#NULL!		#NULL!
1	1	3	#NULL!	#NULL!	4	#NULL!	#NULL!	1	1	0	1	0	0	0	0	0	0	0	0	0	0	0	0	0	0	0		7	#NULL!	#NULL!	#NULL!	#NULL!	#NULL!	#NULL!		#NULL!	#NULL!	#NULL!	#NULL!	#NULL!	#NULL!	#NULL!	#NULL!	#NULL!	#NULL!	#NULL!	#NULL!		#NULL!
2	1	3	#NULL!	#NULL!	2	4	#NULL!	1	1	0	0	0	0	0	0	0	0	0	0	0	0	0	0	1	0	1	Buckwheat	4	#NULL!	#NULL!	#NULL!	#NULL!	#NULL!	#NULL!		#NULL!	#NULL!	#NULL!	#NULL!	#NULL!	#NULL!	#NULL!	#NULL!	#NULL!	#NULL!	#NULL!	#NULL!		#NULL!
2	1	3	#NULL!	#NULL!	4	#NULL!	#NULL!	3	1	1	0	0	0	0	0	0	1	1	0	0	0	0	0	0	0	1	horseradish	6	#NULL!	#NULL!	#NULL!	#NULL!	#NULL!	#NULL!		#NULL!	#NULL!	#NULL!	#NULL!	#NULL!	#NULL!	#NULL!	#NULL!	#NULL!	#NULL!	#NULL!	#NULL!		#NULL!
1	1	1	3	#NULL!	4	#NULL!	#NULL!	2	#NULL!	#NULL!	#NULL!	#NULL!	#NULL!	#NULL!	#NULL!	#NULL!	#NULL!	#NULL!	#NULL!	#NULL!	#NULL!	#NULL!	#NULL!	#NULL!	#NULL!	#NULL!		#NULL!	2	0	0	0	0	0	0	0	0	0	0	0	0	0	0	0	0	0	1	Cantaloupe	7
1	1	3	#NULL!	#NULL!	4	#NULL!	#NULL!	2	#NULL!	#NULL!	#NULL!	#NULL!	#NULL!	#NULL!	#NULL!	#NULL!	#NULL!	#NULL!	#NULL!	#NULL!	#NULL!	#NULL!	#NULL!	#NULL!	#NULL!	#NULL!		#NULL!	1	1	0	1	0	0	0	0	0	1	0	0	0	0	0	1	0	0	0		5
1	1	3	#NULL!	#NULL!	4	#NULL!	#NULL!	3	1	0	0	0	0	0	0	1	0	0	0	0	0	0	0	0	0	0		4	#NULL!	#NULL!	#NULL!	#NULL!	#NULL!	#NULL!		#NULL!	#NULL!	#NULL!	#NULL!	#NULL!	#NULL!	#NULL!	#NULL!	#NULL!	#NULL!	#NULL!	#NULL!		#NULL!
1	1	3	#NULL!	#NULL!	4	#NULL!	#NULL!	3	1	1	1	0	0	0	0	0	0	0	0	0	0	0	0	0	0	0		6	#NULL!	#NULL!	#NULL!	#NULL!	#NULL!	#NULL!		#NULL!	#NULL!	#NULL!	#NULL!	#NULL!	#NULL!	#NULL!	#NULL!	#NULL!	#NULL!	#NULL!	#NULL!		#NULL!
1	1	3	#NULL!	#NULL!	1	4	#NULL!	1	1	0	1	0	0	0	0	0	0	0	0	0	0	0	0	0	0	0		4	#NULL!	#NULL!	#NULL!	#NULL!	#NULL!	#NULL!		#NULL!	#NULL!	#NULL!	#NULL!	#NULL!	#NULL!	#NULL!	#NULL!	#NULL!	#NULL!	#NULL!	#NULL!		#NULL!
2	1	3	#NULL!	#NULL!	3	2	4	2	#NULL!	#NULL!	#NULL!	#NULL!	#NULL!	#NULL!	#NULL!	#NULL!	#NULL!	#NULL!	#NULL!	#NULL!	#NULL!	#NULL!	#NULL!	#NULL!	#NULL!	#NULL!		#NULL!	2	1	0	0	0	0	0	0	0	1	0	0	0	0	0	0	0	0	0		3
1	1	1	3	#NULL!	2	4	#NULL!	2	#NULL!	#NULL!	#NULL!	#NULL!	#NULL!	#NULL!	#NULL!	#NULL!	#NULL!	#NULL!	#NULL!	#NULL!	#NULL!	#NULL!	#NULL!	#NULL!	#NULL!	#NULL!		#NULL!	2	1	0	0	0	0	0	0	0	0	0	0	0	0	0	0	0	0	0		5
1	1	3	#NULL!	#NULL!	2	4	#NULL!	1	1	0	1	0	0	0	0	0	0	0	0	0	0	0	0	0	0	0		5	#NULL!	#NULL!	#NULL!	#NULL!	#NULL!	#NULL!		#NULL!	#NULL!	#NULL!	#NULL!	#NULL!	#NULL!	#NULL!	#NULL!	#NULL!	#NULL!	#NULL!	#NULL!		#NULL!
1	1	3	#NULL!	#NULL!	3	1	4	2	#NULL!	#NULL!	#NULL!	#NULL!	#NULL!	#NULL!	#NULL!	#NULL!	#NULL!	#NULL!	#NULL!	#NULL!	#NULL!	#NULL!	#NULL!	#NULL!	#NULL!	#NULL!		#NULL!	1	1	0	0	0	0	0	1	0	0	0	0	0	0	0	0	0	0	0		5
1	1	3	#NULL!	#NULL!	2	4	#NULL!	1	1	1	0	0	0	0	0	0	0	0	1	0	0	0	0	0	0	0		3	#NULL!	#NULL!	#NULL!	#NULL!	#NULL!	#NULL!		#NULL!	#NULL!	#NULL!	#NULL!	#NULL!	#NULL!	#NULL!	#NULL!	#NULL!	#NULL!	#NULL!	#NULL!		#NULL!
2	1	3	#NULL!	#NULL!	2	4	#NULL!	1	1	1	1	0	0	0	0	0	0	0	0	0	0	0	0	0	0	0		4	#NULL!	#NULL!	#NULL!	#NULL!	#NULL!	#NULL!		#NULL!	#NULL!	#NULL!	#NULL!	#NULL!	#NULL!	#NULL!	#NULL!	#NULL!	#NULL!	#NULL!	#NULL!		#NULL!
1	1	3	#NULL!	#NULL!	2	4	#NULL!	2	#NULL!	#NULL!	#NULL!	#NULL!	#NULL!	#NULL!	#NULL!	#NULL!	#NULL!	#NULL!	#NULL!	#NULL!	#NULL!	#NULL!	#NULL!	#NULL!	#NULL!	#NULL!		#NULL!	2	0	0	0	1	1	0	0	0	0	0	0	0	0	0	1	1	0	0		5
1	1	3	#NULL!	#NULL!	4	#NULL!	#NULL!	1	2	1	0	0	0	0	0	0	0	0	0	0	0	0	0	0	0	0		4	#NULL!	#NULL!	#NULL!	#NULL!	#NULL!	#NULL!		#NULL!	#NULL!	#NULL!	#NULL!	#NULL!	#NULL!	#NULL!	#NULL!	#NULL!	#NULL!	#NULL!	#NULL!		#NULL!
1	1	3	#NULL!	#NULL!	4	#NULL!	#NULL!	1	1	0	0	0	0	0	0	0	0	0	0	0	0	0	0	0	0	1	Strawberries	7	#NULL!	#NULL!	#NULL!	#NULL!	#NULL!	#NULL!		#NULL!	#NULL!	#NULL!	#NULL!	#NULL!	#NULL!	#NULL!	#NULL!	#NULL!	#NULL!	#NULL!	#NULL!		#NULL!
1	1	4	3	#NULL!	2	4	#NULL!	1	1	1	0	0	0	0	0	0	0	0	0	0	0	1	0	0	0	0		5	#NULL!	#NULL!	#NULL!	#NULL!	#NULL!	#NULL!		#NULL!	#NULL!	#NULL!	#NULL!	#NULL!	#NULL!	#NULL!	#NULL!	#NULL!	#NULL!	#NULL!	#NULL!		#NULL!
2	1	3	#NULL!	#NULL!	2	4	#NULL!	2	#NULL!	#NULL!	#NULL!	#NULL!	#NULL!	#NULL!	#NULL!	#NULL!	#NULL!	#NULL!	#NULL!	#NULL!	#NULL!	#NULL!	#NULL!	#NULL!	#NULL!	#NULL!		#NULL!	1	0	0	0	1	0	1	0	0	0	0	0	0	0	0	0	1	0	0		5
1	1	1	3	#NULL!	2	4	#NULL!	2	#NULL!	#NULL!	#NULL!	#NULL!	#NULL!	#NULL!	#NULL!	#NULL!	#NULL!	#NULL!	#NULL!	#NULL!	#NULL!	#NULL!	#NULL!	#NULL!	#NULL!	#NULL!		#NULL!	1	0	0	0	0	1	0	0	0	0	0	0	0	0	0	0	0	0	0		6
1	1	3	#NULL!	#NULL!	4	#NULL!	#NULL!	3	1	0	0	0	0	1	0	0	1	0	0	0	0	0	0	1	1	0		7	#NULL!	#NULL!	#NULL!	#NULL!	#NULL!	#NULL!		#NULL!	#NULL!	#NULL!	#NULL!	#NULL!	#NULL!	#NULL!	#NULL!	#NULL!	#NULL!	#NULL!	#NULL!		#NULL!
1	1	3	#NULL!	#NULL!	2	4	#NULL!	2	#NULL!	#NULL!	#NULL!	#NULL!	#NULL!	#NULL!	#NULL!	#NULL!	#NULL!	#NULL!	#NULL!	#NULL!	#NULL!	#NULL!	#NULL!	#NULL!	#NULL!	#NULL!		#NULL!	2	0	0	0	1	0	0	0	0	0	0	0	0	0	0	0	0	0	0		7
1	1	3	#NULL!	#NULL!	4	#NULL!	#NULL!	1	1	1	0	0	0	0	0	0	0	0	1	0	0	0	0	0	0	0		6	#NULL!	#NULL!	#NULL!	#NULL!	#NULL!	#NULL!		#NULL!	#NULL!	#NULL!	#NULL!	#NULL!	#NULL!	#NULL!	#NULL!	#NULL!	#NULL!	#NULL!	#NULL!		#NULL!
2	1	3	#NULL!	#NULL!	2	4	#NULL!	1	1	0	0	0	1	0	0	0	0	0	0	0	0	0	0	1	0	0		7	#NULL!	#NULL!	#NULL!	#NULL!	#NULL!	#NULL!		#NULL!	#NULL!	#NULL!	#NULL!	#NULL!	#NULL!	#NULL!	#NULL!	#NULL!	#NULL!	#NULL!	#NULL!		#NULL!
1	1	3	#NULL!	#NULL!	4	#NULL!	#NULL!	1	1	1	1	0	0	0	0	0	0	0	0	0	0	0	0	0	0	0		7	#NULL!	#NULL!	#NULL!	#NULL!	#NULL!	#NULL!		#NULL!	#NULL!	#NULL!	#NULL!	#NULL!	#NULL!	#NULL!	#NULL!	#NULL!	#NULL!	#NULL!	#NULL!		#NULL!
2	1	3	#NULL!	#NULL!	4	#NULL!	#NULL!	3	1	1	0	0	0	0	0	0	0	0	0	0	0	0	0	0	0	0		6	#NULL!	#NULL!	#NULL!	#NULL!	#NULL!	#NULL!		#NULL!	#NULL!	#NULL!	#NULL!	#NULL!	#NULL!	#NULL!	#NULL!	#NULL!	#NULL!	#NULL!	#NULL!		#NULL!
2	1	3	#NULL!	#NULL!	4	#NULL!	#NULL!	1	2	0	0	0	0	0	0	0	0	0	0	0	0	0	0	0	0	1	mango, avocado, cucumber, melons	4	#NULL!	#NULL!	#NULL!	#NULL!	#NULL!	#NULL!		#NULL!	#NULL!	#NULL!	#NULL!	#NULL!	#NULL!	#NULL!	#NULL!	#NULL!	#NULL!	#NULL!	#NULL!		#NULL!
1	1	3	#NULL!	#NULL!	4	#NULL!	#NULL!	1	1	0	1	0	0	0	0	0	0	0	0	0	0	0	0	0	0	0		7	#NULL!	#NULL!	#NULL!	#NULL!	#NULL!	#NULL!		#NULL!	#NULL!	#NULL!	#NULL!	#NULL!	#NULL!	#NULL!	#NULL!	#NULL!	#NULL!	#NULL!	#NULL!		#NULL!
1	1	3	#NULL!	#NULL!	1	3	4	1	2	0	0	0	0	1	0	0	0	0	0	0	0	0	0	0	0	0		5	#NULL!	#NULL!	#NULL!	#NULL!	#NULL!	#NULL!		#NULL!	#NULL!	#NULL!	#NULL!	#NULL!	#NULL!	#NULL!	#NULL!	#NULL!	#NULL!	#NULL!	#NULL!		#NULL!
1	1	3	#NULL!	#NULL!	4	#NULL!	#NULL!	1	1	1	1	0	0	0	0	0	0	0	0	0	0	0	0	0	0	0		5	#NULL!	#NULL!	#NULL!	#NULL!	#NULL!	#NULL!		#NULL!	#NULL!	#NULL!	#NULL!	#NULL!	#NULL!	#NULL!	#NULL!	#NULL!	#NULL!	#NULL!	#NULL!		#NULL!
1	1	3	#NULL!	#NULL!	4	#NULL!	#NULL!	1	2	0	0	0	0	0	0	1	0	0	0	0	0	0	0	0	0	0		2	#NULL!	#NULL!	#NULL!	#NULL!	#NULL!	#NULL!		#NULL!	#NULL!	#NULL!	#NULL!	#NULL!	#NULL!	#NULL!	#NULL!	#NULL!	#NULL!	#NULL!	#NULL!		#NULL!
1	1	3	#NULL!	#NULL!	2	4	#NULL!	1	1	0	0	0	0	0	0	0	0	0	0	0	0	0	0	0	0	1	Dye	2	#NULL!	#NULL!	#NULL!	#NULL!	#NULL!	#NULL!		#NULL!	#NULL!	#NULL!	#NULL!	#NULL!	#NULL!	#NULL!	#NULL!	#NULL!	#NULL!	#NULL!	#NULL!		#NULL!
1	1	3	#NULL!	#NULL!	4	#NULL!	#NULL!	1	1	0	0	0	0	1	0	0	0	0	0	1	0	1	0	0	0	0		7	#NULL!	#NULL!	#NULL!	#NULL!	#NULL!	#NULL!		#NULL!	#NULL!	#NULL!	#NULL!	#NULL!	#NULL!	#NULL!	#NULL!	#NULL!	#NULL!	#NULL!	#NULL!		#NULL!
1	1	3	#NULL!	#NULL!	4	#NULL!	#NULL!	2	#NULL!	#NULL!	#NULL!	#NULL!	#NULL!	#NULL!	#NULL!	#NULL!	#NULL!	#NULL!	#NULL!	#NULL!	#NULL!	#NULL!	#NULL!	#NULL!	#NULL!	#NULL!		#NULL!	1	1	0	0	0	0	0	0	0	0	0	0	0	0	0	0	0	0	0		7
1	1	3	#NULL!	#NULL!	1	3	4	1	1	0	1	0	0	0	0	0	0	0	0	0	0	0	0	0	0	0		7	#NULL!	#NULL!	#NULL!	#NULL!	#NULL!	#NULL!		#NULL!	#NULL!	#NULL!	#NULL!	#NULL!	#NULL!	#NULL!	#NULL!	#NULL!	#NULL!	#NULL!	#NULL!		#NULL!
2	1	3	#NULL!	#NULL!	2	4	#NULL!	2	#NULL!	#NULL!	#NULL!	#NULL!	#NULL!	#NULL!	#NULL!	#NULL!	#NULL!	#NULL!	#NULL!	#NULL!	#NULL!	#NULL!	#NULL!	#NULL!	#NULL!	#NULL!		#NULL!	1	0	0	0	0	0	0	0	0	0	0	0	0	0	0	1	0	0	0		7
1	1	3	#NULL!	#NULL!	4	#NULL!	#NULL!	1	1	1	0	0	0	0	0	0	0	0	1	0	0	0	0	0	0	0		6	#NULL!	#NULL!	#NULL!	#NULL!	#NULL!	#NULL!		#NULL!	#NULL!	#NULL!	#NULL!	#NULL!	#NULL!	#NULL!	#NULL!	#NULL!	#NULL!	#NULL!	#NULL!		#NULL!
1	1	3	#NULL!	#NULL!	4	#NULL!	#NULL!	1	2	1	0	0	0	0	0	0	0	0	0	0	0	0	0	0	0	0		5	#NULL!	#NULL!	#NULL!	#NULL!	#NULL!	#NULL!		#NULL!	#NULL!	#NULL!	#NULL!	#NULL!	#NULL!	#NULL!	#NULL!	#NULL!	#NULL!	#NULL!	#NULL!		#NULL!
1	1	3	#NULL!	#NULL!	2	4	#NULL!	1	1	1	1	0	0	0	0	0	0	0	0	0	0	0	0	0	0	0		3	#NULL!	#NULL!	#NULL!	#NULL!	#NULL!	#NULL!		#NULL!	#NULL!	#NULL!	#NULL!	#NULL!	#NULL!	#NULL!	#NULL!	#NULL!	#NULL!	#NULL!	#NULL!		#NULL!
1	1	3	#NULL!	#NULL!	3	1	4	2	#NULL!	#NULL!	#NULL!	#NULL!	#NULL!	#NULL!	#NULL!	#NULL!	#NULL!	#NULL!	#NULL!	#NULL!	#NULL!	#NULL!	#NULL!	#NULL!	#NULL!	#NULL!		#NULL!	1	1	0	0	0	0	0	0	0	0	0	0	0	0	0	0	1	0	0		7
1	1	3	#NULL!	#NULL!	4	#NULL!	#NULL!	2	#NULL!	#NULL!	#NULL!	#NULL!	#NULL!	#NULL!	#NULL!	#NULL!	#NULL!	#NULL!	#NULL!	#NULL!	#NULL!	#NULL!	#NULL!	#NULL!	#NULL!	#NULL!		#NULL!	1	1	0	0	0	0	0	0	0	0	0	0	0	0	0	1	0	0	0		7
1	1	3	#NULL!	#NULL!	2	1	4	1	1	0	1	0	0	0	0	0	0	0	0	0	0	0	0	0	0	0		6	#NULL!	#NULL!	#NULL!	#NULL!	#NULL!	#NULL!		#NULL!	#NULL!	#NULL!	#NULL!	#NULL!	#NULL!	#NULL!	#NULL!	#NULL!	#NULL!	#NULL!	#NULL!		#NULL!
1	1	3	#NULL!	#NULL!	2	4	#NULL!	3	1	0	0	0	1	1	0	0	0	0	0	0	0	0	0	1	0	0		7	#NULL!	#NULL!	#NULL!	#NULL!	#NULL!	#NULL!		#NULL!	#NULL!	#NULL!	#NULL!	#NULL!	#NULL!	#NULL!	#NULL!	#NULL!	#NULL!	#NULL!	#NULL!		#NULL!
1	1	3	#NULL!	#NULL!	2	3	4	2	#NULL!	#NULL!	#NULL!	#NULL!	#NULL!	#NULL!	#NULL!	#NULL!	#NULL!	#NULL!	#NULL!	#NULL!	#NULL!	#NULL!	#NULL!	#NULL!	#NULL!	#NULL!		#NULL!	1	0	0	0	1	0	0	0	0	0	0	0	0	0	0	0	0	1	0		1
1	1	3	#NULL!	#NULL!	2	4	#NULL!	1	1	1	0	0	0	0	0	0	0	0	0	0	0	0	0	0	0	0		3	#NULL!	#NULL!	#NULL!	#NULL!	#NULL!	#NULL!		#NULL!	#NULL!	#NULL!	#NULL!	#NULL!	#NULL!	#NULL!	#NULL!	#NULL!	#NULL!	#NULL!	#NULL!		#NULL!
2	1	3	#NULL!	#NULL!	2	4	#NULL!	1	1	1	0	0	0	1	0	1	0	0	0	0	0	1	0	1	0	1	cantaloupe, pears, strawberries, mangoes	7	#NULL!	#NULL!	#NULL!	#NULL!	#NULL!	#NULL!		#NULL!	#NULL!	#NULL!	#NULL!	#NULL!	#NULL!	#NULL!	#NULL!	#NULL!	#NULL!	#NULL!	#NULL!		#NULL!
1	1	3	#NULL!	#NULL!	2	4	#NULL!	2	#NULL!	#NULL!	#NULL!	#NULL!	#NULL!	#NULL!	#NULL!	#NULL!	#NULL!	#NULL!	#NULL!	#NULL!	#NULL!	#NULL!	#NULL!	#NULL!	#NULL!	#NULL!		#NULL!	1	1	0	0	0	0	0	0	0	0	0	0	0	0	0	0	0	0	0		5
1	1	1	3	#NULL!	4	#NULL!	#NULL!	2	#NULL!	#NULL!	#NULL!	#NULL!	#NULL!	#NULL!	#NULL!	#NULL!	#NULL!	#NULL!	#NULL!	#NULL!	#NULL!	#NULL!	#NULL!	#NULL!	#NULL!	#NULL!		#NULL!	1	0	0	0	1	0	0	0	0	0	0	0	0	0	0	0	1	0	0		7
1	1	3	#NULL!	#NULL!	1	2	4	2	#NULL!	#NULL!	#NULL!	#NULL!	#NULL!	#NULL!	#NULL!	#NULL!	#NULL!	#NULL!	#NULL!	#NULL!	#NULL!	#NULL!	#NULL!	#NULL!	#NULL!	#NULL!		#NULL!	1	1	1	0	1	0	0	0	0	0	0	0	0	0	0	0	0	0	0		4
1	1	3	#NULL!	#NULL!	4	#NULL!	#NULL!	3	1	0	1	0	0	1	0	0	0	0	0	0	0	0	0	0	0	0		5	#NULL!	#NULL!	#NULL!	#NULL!	#NULL!	#NULL!		#NULL!	#NULL!	#NULL!	#NULL!	#NULL!	#NULL!	#NULL!	#NULL!	#NULL!	#NULL!	#NULL!	#NULL!		#NULL!
1	1	3	#NULL!	#NULL!	2	1	4	1	2	0	0	0	0	0	0	0	0	0	0	0	0	1	0	0	0	1	Green Peppers	7	#NULL!	#NULL!	#NULL!	#NULL!	#NULL!	#NULL!		#NULL!	#NULL!	#NULL!	#NULL!	#NULL!	#NULL!	#NULL!	#NULL!	#NULL!	#NULL!	#NULL!	#NULL!		#NULL!
1	1	3	#NULL!	#NULL!	2	4	#NULL!	2	#NULL!	#NULL!	#NULL!	#NULL!	#NULL!	#NULL!	#NULL!	#NULL!	#NULL!	#NULL!	#NULL!	#NULL!	#NULL!	#NULL!	#NULL!	#NULL!	#NULL!	#NULL!		#NULL!	2	0	0	0	1	0	0	0	0	0	0	0	0	0	0	0	0	0	0		5
1	1	1	3	#NULL!	1	3	4	1	1	1	1	0	0	0	1	1	0	0	1	1	0	0	1	0	0	0		4	#NULL!	#NULL!	#NULL!	#NULL!	#NULL!	#NULL!		#NULL!	#NULL!	#NULL!	#NULL!	#NULL!	#NULL!	#NULL!	#NULL!	#NULL!	#NULL!	#NULL!	#NULL!		#NULL!
1	1	3	#NULL!	#NULL!	1	4	#NULL!	1	1	1	1	0	0	0	0	0	0	1	0	0	0	0	0	0	1	0		3	#NULL!	#NULL!	#NULL!	#NULL!	#NULL!	#NULL!		#NULL!	#NULL!	#NULL!	#NULL!	#NULL!	#NULL!	#NULL!	#NULL!	#NULL!	#NULL!	#NULL!	#NULL!		#NULL!
1	1	1	3	#NULL!	2	4	#NULL!	1	2	1	0	0	0	0	0	0	0	0	0	0	0	0	0	0	0	0		6	#NULL!	#NULL!	#NULL!	#NULL!	#NULL!	#NULL!		#NULL!	#NULL!	#NULL!	#NULL!	#NULL!	#NULL!	#NULL!	#NULL!	#NULL!	#NULL!	#NULL!	#NULL!		#NULL!
1	1	3	#NULL!	#NULL!	4	#NULL!	#NULL!	3	1	0	0	0	0	1	0	0	0	1	1	0	0	0	0	0	0	0		5	#NULL!	#NULL!	#NULL!	#NULL!	#NULL!	#NULL!		#NULL!	#NULL!	#NULL!	#NULL!	#NULL!	#NULL!	#NULL!	#NULL!	#NULL!	#NULL!	#NULL!	#NULL!		#NULL!
1	1	3	#NULL!	#NULL!	2	4	#NULL!	3	1	1	0	0	0	1	1	1	1	0	1	1	1	1	0	0	0	0		7	#NULL!	#NULL!	#NULL!	#NULL!	#NULL!	#NULL!		#NULL!	#NULL!	#NULL!	#NULL!	#NULL!	#NULL!	#NULL!	#NULL!	#NULL!	#NULL!	#NULL!	#NULL!		#NULL!
1	1	3	#NULL!	#NULL!	4	#NULL!	#NULL!	2	#NULL!	#NULL!	#NULL!	#NULL!	#NULL!	#NULL!	#NULL!	#NULL!	#NULL!	#NULL!	#NULL!	#NULL!	#NULL!	#NULL!	#NULL!	#NULL!	#NULL!	#NULL!		#NULL!	1	0	0	0	1	1	0	1	0	0	0	0	0	1	0	1	1	0	0		7
1	1	3	#NULL!	#NULL!	3	4	#NULL!	3	2	1	0	0	1	0	0	0	0	0	0	0	0	0	0	1	0	0		6	#NULL!	#NULL!	#NULL!	#NULL!	#NULL!	#NULL!		#NULL!	#NULL!	#NULL!	#NULL!	#NULL!	#NULL!	#NULL!	#NULL!	#NULL!	#NULL!	#NULL!	#NULL!		#NULL!
1	1	3	#NULL!	#NULL!	2	4	#NULL!	1	1	1	0	0	0	0	0	0	0	0	0	0	0	0	0	0	0	0		6	#NULL!	#NULL!	#NULL!	#NULL!	#NULL!	#NULL!		#NULL!	#NULL!	#NULL!	#NULL!	#NULL!	#NULL!	#NULL!	#NULL!	#NULL!	#NULL!	#NULL!	#NULL!		#NULL!
1	1	3	#NULL!	#NULL!	4	#NULL!	#NULL!	1	2	1	0	0	0	0	0	0	0	0	0	0	0	0	0	0	0	0		5	#NULL!	#NULL!	#NULL!	#NULL!	#NULL!	#NULL!		#NULL!	#NULL!	#NULL!	#NULL!	#NULL!	#NULL!	#NULL!	#NULL!	#NULL!	#NULL!	#NULL!	#NULL!		#NULL!
2	1	3	#NULL!	#NULL!	2	4	#NULL!	2	#NULL!	#NULL!	#NULL!	#NULL!	#NULL!	#NULL!	#NULL!	#NULL!	#NULL!	#NULL!	#NULL!	#NULL!	#NULL!	#NULL!	#NULL!	#NULL!	#NULL!	#NULL!		#NULL!	1	0	1	0	1	0	0	0	0	0	0	0	0	0	0	1	1	0	0		4
1	1	3	#NULL!	#NULL!	2	4	#NULL!	2	#NULL!	#NULL!	#NULL!	#NULL!	#NULL!	#NULL!	#NULL!	#NULL!	#NULL!	#NULL!	#NULL!	#NULL!	#NULL!	#NULL!	#NULL!	#NULL!	#NULL!	#NULL!		#NULL!	1	0	0	0	0	0	0	0	0	0	0	0	0	0	0	0	0	0	1	salmon	3
1	1	3	#NULL!	#NULL!	4	#NULL!	#NULL!	1	2	0	0	0	0	0	0	0	0	0	0	0	0	0	0	0	0	1	Red meat	7	#NULL!	#NULL!	#NULL!	#NULL!	#NULL!	#NULL!		#NULL!	#NULL!	#NULL!	#NULL!	#NULL!	#NULL!	#NULL!	#NULL!	#NULL!	#NULL!	#NULL!	#NULL!		#NULL!
1	1	3	#NULL!	#NULL!	1	3	4	1	1	0	0	0	1	0	0	0	0	0	0	0	0	0	0	0	0	0		4	#NULL!	#NULL!	#NULL!	#NULL!	#NULL!	#NULL!		#NULL!	#NULL!	#NULL!	#NULL!	#NULL!	#NULL!	#NULL!	#NULL!	#NULL!	#NULL!	#NULL!	#NULL!		#NULL!
2	1	3	#NULL!	#NULL!	4	#NULL!	#NULL!	2	#NULL!	#NULL!	#NULL!	#NULL!	#NULL!	#NULL!	#NULL!	#NULL!	#NULL!	#NULL!	#NULL!	#NULL!	#NULL!	#NULL!	#NULL!	#NULL!	#NULL!	#NULL!		#NULL!	1	0	0	0	0	0	0	0	0	0	0	0	0	1	0	0	0	0	0		7
1	1	3	#NULL!	#NULL!	4	#NULL!	#NULL!	3	1	1	1	0	0	0	0	0	0	0	0	0	0	0	0	1	0	0		7	#NULL!	#NULL!	#NULL!	#NULL!	#NULL!	#NULL!		#NULL!	#NULL!	#NULL!	#NULL!	#NULL!	#NULL!	#NULL!	#NULL!	#NULL!	#NULL!	#NULL!	#NULL!		#NULL!
2	1	3	#NULL!	#NULL!	4	#NULL!	#NULL!	3	1	1	0	0	0	0	0	0	0	0	0	0	0	0	0	0	0	0		2	#NULL!	#NULL!	#NULL!	#NULL!	#NULL!	#NULL!		#NULL!	#NULL!	#NULL!	#NULL!	#NULL!	#NULL!	#NULL!	#NULL!	#NULL!	#NULL!	#NULL!	#NULL!		#NULL!
1	1	3	#NULL!	#NULL!	4	#NULL!	#NULL!	2	#NULL!	#NULL!	#NULL!	#NULL!	#NULL!	#NULL!	#NULL!	#NULL!	#NULL!	#NULL!	#NULL!	#NULL!	#NULL!	#NULL!	#NULL!	#NULL!	#NULL!	#NULL!		#NULL!	1	0	0	0	1	1	0	0	0	0	0	0	0	0	0	1	1	0	0		7
1	1	3	#NULL!	#NULL!	1	3	4	2	#NULL!	#NULL!	#NULL!	#NULL!	#NULL!	#NULL!	#NULL!	#NULL!	#NULL!	#NULL!	#NULL!	#NULL!	#NULL!	#NULL!	#NULL!	#NULL!	#NULL!	#NULL!		#NULL!	2	0	0	0	1	1	0	0	0	0	0	0	0	0	0	0	0	0	0		2
1	1	3	#NULL!	#NULL!	4	#NULL!	#NULL!	1	1	1	0	0	0	0	0	0	0	0	0	0	0	0	0	0	0	0		5	#NULL!	#NULL!	#NULL!	#NULL!	#NULL!	#NULL!		#NULL!	#NULL!	#NULL!	#NULL!	#NULL!	#NULL!	#NULL!	#NULL!	#NULL!	#NULL!	#NULL!	#NULL!		#NULL!
1	1	1	3	#NULL!	4	#NULL!	#NULL!	1	2	0	0	0	0	0	0	0	0	1	0	0	0	0	0	0	0	0		7	#NULL!	#NULL!	#NULL!	#NULL!	#NULL!	#NULL!		#NULL!	#NULL!	#NULL!	#NULL!	#NULL!	#NULL!	#NULL!	#NULL!	#NULL!	#NULL!	#NULL!	#NULL!		#NULL!
1	1	3	#NULL!	#NULL!	4	#NULL!	#NULL!	1	2	0	1	0	0	0	0	0	0	0	0	0	0	0	0	0	0	0		5	#NULL!	#NULL!	#NULL!	#NULL!	#NULL!	#NULL!		#NULL!	#NULL!	#NULL!	#NULL!	#NULL!	#NULL!	#NULL!	#NULL!	#NULL!	#NULL!	#NULL!	#NULL!		#NULL!
1	1	3	#NULL!	#NULL!	4	#NULL!	#NULL!	2	#NULL!	#NULL!	#NULL!	#NULL!	#NULL!	#NULL!	#NULL!	#NULL!	#NULL!	#NULL!	#NULL!	#NULL!	#NULL!	#NULL!	#NULL!	#NULL!	#NULL!	#NULL!		#NULL!	1	1	0	0	0	0	0	0	0	0	0	0	0	0	0	0	0	0	0		7
1	1	3	#NULL!	#NULL!	2	4	#NULL!	1	2	1	0	0	0	0	1	0	0	0	0	0	0	0	0	0	0	1	Sour cream and dough	7	#NULL!	#NULL!	#NULL!	#NULL!	#NULL!	#NULL!		#NULL!	#NULL!	#NULL!	#NULL!	#NULL!	#NULL!	#NULL!	#NULL!	#NULL!	#NULL!	#NULL!	#NULL!		#NULL!
1	1	3	#NULL!	#NULL!	2	4	#NULL!	2	#NULL!	#NULL!	#NULL!	#NULL!	#NULL!	#NULL!	#NULL!	#NULL!	#NULL!	#NULL!	#NULL!	#NULL!	#NULL!	#NULL!	#NULL!	#NULL!	#NULL!	#NULL!		#NULL!	1	1	0	0	0	0	0	0	0	0	0	0	0	1	0	0	0	0	0		4
1	1	4	3	#NULL!	1	4	#NULL!	2	#NULL!	#NULL!	#NULL!	#NULL!	#NULL!	#NULL!	#NULL!	#NULL!	#NULL!	#NULL!	#NULL!	#NULL!	#NULL!	#NULL!	#NULL!	#NULL!	#NULL!	#NULL!		#NULL!	2	0	0	1	0	0	0	0	0	0	0	0	0	0	0	0	0	0	0		6
1	1	3	#NULL!	#NULL!	4	#NULL!	#NULL!	2	#NULL!	#NULL!	#NULL!	#NULL!	#NULL!	#NULL!	#NULL!	#NULL!	#NULL!	#NULL!	#NULL!	#NULL!	#NULL!	#NULL!	#NULL!	#NULL!	#NULL!	#NULL!		#NULL!	2	0	0	0	0	0	0	0	0	0	0	0	0	1	0	0	0	0	0		6
1	1	3	#NULL!	#NULL!	2	1	4	1	1	1	0	0	0	0	0	0	0	0	0	0	0	0	0	0	0	0		3	#NULL!	#NULL!	#NULL!	#NULL!	#NULL!	#NULL!		#NULL!	#NULL!	#NULL!	#NULL!	#NULL!	#NULL!	#NULL!	#NULL!	#NULL!	#NULL!	#NULL!	#NULL!		#NULL!
1	1	3	#NULL!	#NULL!	4	#NULL!	#NULL!	1	1	1	1	0	0	0	0	0	0	0	0	0	0	0	0	0	0	0		3	#NULL!	#NULL!	#NULL!	#NULL!	#NULL!	#NULL!		#NULL!	#NULL!	#NULL!	#NULL!	#NULL!	#NULL!	#NULL!	#NULL!	#NULL!	#NULL!	#NULL!	#NULL!		#NULL!
1	1	3	#NULL!	#NULL!	2	4	#NULL!	1	1	1	0	0	0	0	0	0	0	0	0	0	0	0	0	0	0	0		5	#NULL!	#NULL!	#NULL!	#NULL!	#NULL!	#NULL!		#NULL!	#NULL!	#NULL!	#NULL!	#NULL!	#NULL!	#NULL!	#NULL!	#NULL!	#NULL!	#NULL!	#NULL!		#NULL!
1	1	3	#NULL!	#NULL!	1	3	4	2	#NULL!	#NULL!	#NULL!	#NULL!	#NULL!	#NULL!	#NULL!	#NULL!	#NULL!	#NULL!	#NULL!	#NULL!	#NULL!	#NULL!	#NULL!	#NULL!	#NULL!	#NULL!		#NULL!	1	0	0	0	1	0	0	0	0	0	0	0	0	0	0	0	0	0	0		2
1	1	3	#NULL!	#NULL!	1	4	#NULL!	1	1	0	0	0	1	1	0	0	0	0	0	0	0	0	0	0	0	0		6	#NULL!	#NULL!	#NULL!	#NULL!	#NULL!	#NULL!		#NULL!	#NULL!	#NULL!	#NULL!	#NULL!	#NULL!	#NULL!	#NULL!	#NULL!	#NULL!	#NULL!	#NULL!		#NULL!
1	1	1	3	#NULL!	3	1	4	2	#NULL!	#NULL!	#NULL!	#NULL!	#NULL!	#NULL!	#NULL!	#NULL!	#NULL!	#NULL!	#NULL!	#NULL!	#NULL!	#NULL!	#NULL!	#NULL!	#NULL!	#NULL!		#NULL!	2	1	0	0	0	0	0	0	0	0	0	0	0	0	0	0	0	0	0		2
1	1	3	#NULL!	#NULL!	1	4	#NULL!	2	#NULL!	#NULL!	#NULL!	#NULL!	#NULL!	#NULL!	#NULL!	#NULL!	#NULL!	#NULL!	#NULL!	#NULL!	#NULL!	#NULL!	#NULL!	#NULL!	#NULL!	#NULL!		#NULL!	1	0	0	0	0	0	0	0	0	0	0	0	0	0	0	0	0	0	1	Fatty foods	2
1	1	3	#NULL!	#NULL!	2	4	#NULL!	2	#NULL!	#NULL!	#NULL!	#NULL!	#NULL!	#NULL!	#NULL!	#NULL!	#NULL!	#NULL!	#NULL!	#NULL!	#NULL!	#NULL!	#NULL!	#NULL!	#NULL!	#NULL!		#NULL!	2	0	1	0	0	0	0	0	0	0	0	0	0	0	0	0	0	0	0		6
1	1	3	#NULL!	#NULL!	1	4	#NULL!	2	#NULL!	#NULL!	#NULL!	#NULL!	#NULL!	#NULL!	#NULL!	#NULL!	#NULL!	#NULL!	#NULL!	#NULL!	#NULL!	#NULL!	#NULL!	#NULL!	#NULL!	#NULL!		#NULL!	1	0	1	0	0	0	0	0	0	0	0	0	0	0	0	0	0	0	0		6
2	1	3	#NULL!	#NULL!	1	3	4	3	1	1	0	0	0	0	0	0	0	0	0	0	0	0	0	0	0	0		3	#NULL!	#NULL!	#NULL!	#NULL!	#NULL!	#NULL!		#NULL!	#NULL!	#NULL!	#NULL!	#NULL!	#NULL!	#NULL!	#NULL!	#NULL!	#NULL!	#NULL!	#NULL!		#NULL!
1	1	3	#NULL!	#NULL!	4	#NULL!	#NULL!	2	#NULL!	#NULL!	#NULL!	#NULL!	#NULL!	#NULL!	#NULL!	#NULL!	#NULL!	#NULL!	#NULL!	#NULL!	#NULL!	#NULL!	#NULL!	#NULL!	#NULL!	#NULL!		#NULL!	1	1	0	0	0	0	0	0	0	0	0	0	0	0	0	0	0	0	0		7
1	1	3	#NULL!	#NULL!	4	#NULL!	#NULL!	1	1	1	0	0	1	1	0	0	0	0	0	0	0	0	0	0	1	0		6	#NULL!	#NULL!	#NULL!	#NULL!	#NULL!	#NULL!		#NULL!	#NULL!	#NULL!	#NULL!	#NULL!	#NULL!	#NULL!	#NULL!	#NULL!	#NULL!	#NULL!	#NULL!		#NULL!
1	1	3	#NULL!	#NULL!	4	#NULL!	#NULL!	2	#NULL!	#NULL!	#NULL!	#NULL!	#NULL!	#NULL!	#NULL!	#NULL!	#NULL!	#NULL!	#NULL!	#NULL!	#NULL!	#NULL!	#NULL!	#NULL!	#NULL!	#NULL!		#NULL!	1	0	0	1	0	0	0	0	0	0	0	0	0	0	0	0	0	0	0		7
2	1	1	3	#NULL!	4	#NULL!	#NULL!	3	1	1	0	1	0	0	0	1	0	1	0	0	0	0	1	0	0	0		4	#NULL!	#NULL!	#NULL!	#NULL!	#NULL!	#NULL!		#NULL!	#NULL!	#NULL!	#NULL!	#NULL!	#NULL!	#NULL!	#NULL!	#NULL!	#NULL!	#NULL!	#NULL!		#NULL!
1	1	1	3	#NULL!	1	3	4	2	#NULL!	#NULL!	#NULL!	#NULL!	#NULL!	#NULL!	#NULL!	#NULL!	#NULL!	#NULL!	#NULL!	#NULL!	#NULL!	#NULL!	#NULL!	#NULL!	#NULL!	#NULL!		#NULL!	1	1	0	0	0	0	0	0	0	0	0	0	0	0	0	0	0	0	0		5
2	1	3	#NULL!	#NULL!	4	#NULL!	#NULL!	2	#NULL!	#NULL!	#NULL!	#NULL!	#NULL!	#NULL!	#NULL!	#NULL!	#NULL!	#NULL!	#NULL!	#NULL!	#NULL!	#NULL!	#NULL!	#NULL!	#NULL!	#NULL!		#NULL!	1	1	1	0	0	0	0	0	0	0	0	0	0	0	0	0	0	0	0		6
1	1	3	#NULL!	#NULL!	1	2	4	2	#NULL!	#NULL!	#NULL!	#NULL!	#NULL!	#NULL!	#NULL!	#NULL!	#NULL!	#NULL!	#NULL!	#NULL!	#NULL!	#NULL!	#NULL!	#NULL!	#NULL!	#NULL!		#NULL!	1	1	0	0	0	0	0	0	0	0	0	0	0	0	0	0	0	0	0		4
2	1	1	3	#NULL!	2	4	#NULL!	1	2	1	0	0	0	0	0	0	0	0	0	0	0	0	0	0	0	0		2	#NULL!	#NULL!	#NULL!	#NULL!	#NULL!	#NULL!		#NULL!	#NULL!	#NULL!	#NULL!	#NULL!	#NULL!	#NULL!	#NULL!	#NULL!	#NULL!	#NULL!	#NULL!		#NULL!
1	1	3	#NULL!	#NULL!	1	3	4	1	1	1	1	0	1	0	1	1	0	0	0	1	0	1	1	1	0	0		5	#NULL!	#NULL!	#NULL!	#NULL!	#NULL!	#NULL!		#NULL!	#NULL!	#NULL!	#NULL!	#NULL!	#NULL!	#NULL!	#NULL!	#NULL!	#NULL!	#NULL!	#NULL!		#NULL!
1	1	3	#NULL!	#NULL!	4	#NULL!	#NULL!	3	1	1	1	0	1	1	1	0	0	0	1	1	0	1	0	1	0	0		6	#NULL!	#NULL!	#NULL!	#NULL!	#NULL!	#NULL!		#NULL!	#NULL!	#NULL!	#NULL!	#NULL!	#NULL!	#NULL!	#NULL!	#NULL!	#NULL!	#NULL!	#NULL!		#NULL!
1	1	3	#NULL!	#NULL!	4	#NULL!	#NULL!	2	#NULL!	#NULL!	#NULL!	#NULL!	#NULL!	#NULL!	#NULL!	#NULL!	#NULL!	#NULL!	#NULL!	#NULL!	#NULL!	#NULL!	#NULL!	#NULL!	#NULL!	#NULL!		#NULL!	1	1	0	0	0	0	0	0	0	0	0	0	0	0	0	0	0	0	0		6
2	1	1	3	#NULL!	1	2	4	1	1	1	0	0	0	0	0	0	1	0	0	0	0	1	0	0	0	1	Mushroom	1	#NULL!	#NULL!	#NULL!	#NULL!	#NULL!	#NULL!		#NULL!	#NULL!	#NULL!	#NULL!	#NULL!	#NULL!	#NULL!	#NULL!	#NULL!	#NULL!	#NULL!	#NULL!		#NULL!
1	1	3	#NULL!	#NULL!	2	2	4	2	#NULL!	#NULL!	#NULL!	#NULL!	#NULL!	#NULL!	#NULL!	#NULL!	#NULL!	#NULL!	#NULL!	#NULL!	#NULL!	#NULL!	#NULL!	#NULL!	#NULL!	#NULL!		#NULL!	1	0	0	0	1	0	0	0	0	0	0	0	0	0	0	0	1	0	0		2
2	1	3	#NULL!	#NULL!	4	#NULL!	#NULL!	2	#NULL!	#NULL!	#NULL!	#NULL!	#NULL!	#NULL!	#NULL!	#NULL!	#NULL!	#NULL!	#NULL!	#NULL!	#NULL!	#NULL!	#NULL!	#NULL!	#NULL!	#NULL!		#NULL!	2	0	0	0	0	0	0	0	0	0	0	0	0	0	0	0	0	0	1	Mushrooms	7
2	1	1	4	3	1	4	#NULL!	2	#NULL!	#NULL!	#NULL!	#NULL!	#NULL!	#NULL!	#NULL!	#NULL!	#NULL!	#NULL!	#NULL!	#NULL!	#NULL!	#NULL!	#NULL!	#NULL!	#NULL!	#NULL!		#NULL!	1	0	0	0	0	0	0	0	1	1	0	1	0	0	0	0	0	0	0		5
1	1	3	#NULL!	#NULL!	4	#NULL!	#NULL!	2	#NULL!	#NULL!	#NULL!	#NULL!	#NULL!	#NULL!	#NULL!	#NULL!	#NULL!	#NULL!	#NULL!	#NULL!	#NULL!	#NULL!	#NULL!	#NULL!	#NULL!	#NULL!		#NULL!	1	0	0	0	1	0	0	0	0	1	0	0	0	0	0	0	1	0	0		4
1	1	3	#NULL!	#NULL!	4	#NULL!	#NULL!	1	1	0	0	0	0	0	0	0	0	0	1	0	0	0	0	0	0	0		5	#NULL!	#NULL!	#NULL!	#NULL!	#NULL!	#NULL!		#NULL!	#NULL!	#NULL!	#NULL!	#NULL!	#NULL!	#NULL!	#NULL!	#NULL!	#NULL!	#NULL!	#NULL!		#NULL!
1	1	3	#NULL!	#NULL!	2	4	#NULL!	2	#NULL!	#NULL!	#NULL!	#NULL!	#NULL!	#NULL!	#NULL!	#NULL!	#NULL!	#NULL!	#NULL!	#NULL!	#NULL!	#NULL!	#NULL!	#NULL!	#NULL!	#NULL!		#NULL!	1	1	1	0	0	0	1	0	0	0	0	0	0	0	0	0	0	0	0		7
2	1	3	#NULL!	#NULL!	2	3	4	2	#NULL!	#NULL!	#NULL!	#NULL!	#NULL!	#NULL!	#NULL!	#NULL!	#NULL!	#NULL!	#NULL!	#NULL!	#NULL!	#NULL!	#NULL!	#NULL!	#NULL!	#NULL!		#NULL!	1	1	0	0	0	0	0	1	0	0	0	0	0	0	0	0	0	0	0		6
2	1	3	#NULL!	#NULL!	1	4	#NULL!	2	#NULL!	#NULL!	#NULL!	#NULL!	#NULL!	#NULL!	#NULL!	#NULL!	#NULL!	#NULL!	#NULL!	#NULL!	#NULL!	#NULL!	#NULL!	#NULL!	#NULL!	#NULL!		#NULL!	1	0	0	0	0	0	0	0	0	0	0	0	0	0	1	0	0	0	0		7
1	1	3	#NULL!	#NULL!	1	4	#NULL!	1	1	0	1	0	0	0	0	0	0	0	1	0	0	0	0	1	0	0		7	#NULL!	#NULL!	#NULL!	#NULL!	#NULL!	#NULL!		#NULL!	#NULL!	#NULL!	#NULL!	#NULL!	#NULL!	#NULL!	#NULL!	#NULL!	#NULL!	#NULL!	#NULL!		#NULL!
2	1	3	#NULL!	#NULL!	4	#NULL!	#NULL!	3	1	1	0	0	0	0	0	0	0	0	0	0	0	0	0	0	0	0		6	#NULL!	#NULL!	#NULL!	#NULL!	#NULL!	#NULL!		#NULL!	#NULL!	#NULL!	#NULL!	#NULL!	#NULL!	#NULL!	#NULL!	#NULL!	#NULL!	#NULL!	#NULL!		#NULL!
1	1	3	#NULL!	#NULL!	4	#NULL!	#NULL!	2	#NULL!	#NULL!	#NULL!	#NULL!	#NULL!	#NULL!	#NULL!	#NULL!	#NULL!	#NULL!	#NULL!	#NULL!	#NULL!	#NULL!	#NULL!	#NULL!	#NULL!	#NULL!		#NULL!	2	1	0	0	0	0	0	0	0	0	1	1	0	0	0	0	0	0	0		6
1	1	3	#NULL!	#NULL!	1	4	#NULL!	3	1	1	0	0	0	0	0	0	0	1	0	0	0	0	0	0	0	0		3	#NULL!	#NULL!	#NULL!	#NULL!	#NULL!	#NULL!		#NULL!	#NULL!	#NULL!	#NULL!	#NULL!	#NULL!	#NULL!	#NULL!	#NULL!	#NULL!	#NULL!	#NULL!		#NULL!
1	1	3	#NULL!	#NULL!	4	#NULL!	#NULL!	1	1	0	1	0	0	0	0	0	0	0	1	0	0	0	0	0	0	0		6	#NULL!	#NULL!	#NULL!	#NULL!	#NULL!	#NULL!		#NULL!	#NULL!	#NULL!	#NULL!	#NULL!	#NULL!	#NULL!	#NULL!	#NULL!	#NULL!	#NULL!	#NULL!		#NULL!
1	1	1	3	#NULL!	4	#NULL!	#NULL!	1	1	0	1	0	0	0	0	0	0	0	0	0	0	0	0	0	0	0		7	#NULL!	#NULL!	#NULL!	#NULL!	#NULL!	#NULL!		#NULL!	#NULL!	#NULL!	#NULL!	#NULL!	#NULL!	#NULL!	#NULL!	#NULL!	#NULL!	#NULL!	#NULL!		#NULL!
1	1	3	#NULL!	#NULL!	4	#NULL!	#NULL!	1	1	1	0	0	0	0	0	1	0	0	0	0	0	0	0	0	0	0		3	#NULL!	#NULL!	#NULL!	#NULL!	#NULL!	#NULL!		#NULL!	#NULL!	#NULL!	#NULL!	#NULL!	#NULL!	#NULL!	#NULL!	#NULL!	#NULL!	#NULL!	#NULL!		#NULL!
1	1	3	#NULL!	#NULL!	4	#NULL!	#NULL!	1	1	0	0	0	0	1	0	1	0	0	1	0	0	0	0	0	0	0		4	#NULL!	#NULL!	#NULL!	#NULL!	#NULL!	#NULL!		#NULL!	#NULL!	#NULL!	#NULL!	#NULL!	#NULL!	#NULL!	#NULL!	#NULL!	#NULL!	#NULL!	#NULL!		#NULL!
1	1	3	#NULL!	#NULL!	4	#NULL!	#NULL!	3	1	1	1	0	0	0	0	0	0	0	0	0	0	0	0	0	0	0		6	#NULL!	#NULL!	#NULL!	#NULL!	#NULL!	#NULL!		#NULL!	#NULL!	#NULL!	#NULL!	#NULL!	#NULL!	#NULL!	#NULL!	#NULL!	#NULL!	#NULL!	#NULL!		#NULL!
1	1	3	#NULL!	#NULL!	2	1	4	2	#NULL!	#NULL!	#NULL!	#NULL!	#NULL!	#NULL!	#NULL!	#NULL!	#NULL!	#NULL!	#NULL!	#NULL!	#NULL!	#NULL!	#NULL!	#NULL!	#NULL!	#NULL!		#NULL!	1	0	0	1	1	0	0	0	0	0	0	0	0	0	0	0	1	0	0		2
1	1	3	#NULL!	#NULL!	2	4	#NULL!	2	#NULL!	#NULL!	#NULL!	#NULL!	#NULL!	#NULL!	#NULL!	#NULL!	#NULL!	#NULL!	#NULL!	#NULL!	#NULL!	#NULL!	#NULL!	#NULL!	#NULL!	#NULL!		#NULL!	1	1	0	1	0	0	0	0	0	0	0	0	0	0	0	0	0	0	0		7
1	1	3	#NULL!	#NULL!	2	4	#NULL!	2	#NULL!	#NULL!	#NULL!	#NULL!	#NULL!	#NULL!	#NULL!	#NULL!	#NULL!	#NULL!	#NULL!	#NULL!	#NULL!	#NULL!	#NULL!	#NULL!	#NULL!	#NULL!		#NULL!	1	0	0	0	1	1	0	0	0	0	0	0	0	0	0	0	1	1	0		7
1	1	3	#NULL!	#NULL!	2	4	#NULL!	3	1	0	0	0	0	0	0	0	0	0	0	1	0	1	0	0	0	0		7	#NULL!	#NULL!	#NULL!	#NULL!	#NULL!	#NULL!		#NULL!	#NULL!	#NULL!	#NULL!	#NULL!	#NULL!	#NULL!	#NULL!	#NULL!	#NULL!	#NULL!	#NULL!		#NULL!
1	1	3	#NULL!	#NULL!	4	#NULL!	#NULL!	1	1	0	0	0	1	0	0	0	0	0	0	0	0	0	0	0	0	0		7	#NULL!	#NULL!	#NULL!	#NULL!	#NULL!	#NULL!		#NULL!	#NULL!	#NULL!	#NULL!	#NULL!	#NULL!	#NULL!	#NULL!	#NULL!	#NULL!	#NULL!	#NULL!		#NULL!
1	1	3	#NULL!	#NULL!	2	4	#NULL!	1	2	0	0	0	1	0	0	0	0	0	0	0	0	0	0	0	0	0		6	#NULL!	#NULL!	#NULL!	#NULL!	#NULL!	#NULL!		#NULL!	#NULL!	#NULL!	#NULL!	#NULL!	#NULL!	#NULL!	#NULL!	#NULL!	#NULL!	#NULL!	#NULL!		#NULL!
1	1	1	3	#NULL!	1	4	#NULL!	1	1	1	1	0	1	0	0	0	0	0	0	0	0	0	0	0	0	0		5	#NULL!	#NULL!	#NULL!	#NULL!	#NULL!	#NULL!		#NULL!	#NULL!	#NULL!	#NULL!	#NULL!	#NULL!	#NULL!	#NULL!	#NULL!	#NULL!	#NULL!	#NULL!		#NULL!
1	1	3	#NULL!	#NULL!	3	4	#NULL!	1	1	0	1	0	0	0	0	0	0	0	0	0	1	0	0	0	1	0		5	#NULL!	#NULL!	#NULL!	#NULL!	#NULL!	#NULL!		#NULL!	#NULL!	#NULL!	#NULL!	#NULL!	#NULL!	#NULL!	#NULL!	#NULL!	#NULL!	#NULL!	#NULL!		#NULL!
1	1	3	#NULL!	#NULL!	2	3	4	1	1	1	0	0	0	0	0	0	0	0	0	0	0	0	0	0	1	0		2	#NULL!	#NULL!	#NULL!	#NULL!	#NULL!	#NULL!		#NULL!	#NULL!	#NULL!	#NULL!	#NULL!	#NULL!	#NULL!	#NULL!	#NULL!	#NULL!	#NULL!	#NULL!		#NULL!
2	1	3	#NULL!	#NULL!	4	#NULL!	#NULL!	2	#NULL!	#NULL!	#NULL!	#NULL!	#NULL!	#NULL!	#NULL!	#NULL!	#NULL!	#NULL!	#NULL!	#NULL!	#NULL!	#NULL!	#NULL!	#NULL!	#NULL!	#NULL!		#NULL!	1	0	0	0	0	1	0	0	0	0	0	0	0	0	0	1	0	0	0		7
1	1	3	#NULL!	#NULL!	2	4	#NULL!	1	2	1	0	1	0	0	0	0	0	0	0	0	0	0	0	0	0	0		7	#NULL!	#NULL!	#NULL!	#NULL!	#NULL!	#NULL!		#NULL!	#NULL!	#NULL!	#NULL!	#NULL!	#NULL!	#NULL!	#NULL!	#NULL!	#NULL!	#NULL!	#NULL!		#NULL!
1	1	1	3	#NULL!	2	4	#NULL!	1	2	1	0	0	0	0	0	0	0	0	0	0	0	0	0	0	0	0		6	#NULL!	#NULL!	#NULL!	#NULL!	#NULL!	#NULL!		#NULL!	#NULL!	#NULL!	#NULL!	#NULL!	#NULL!	#NULL!	#NULL!	#NULL!	#NULL!	#NULL!	#NULL!		#NULL!
1	1	1	3	#NULL!	1	4	#NULL!	1	2	0	0	1	0	0	0	0	1	0	0	0	0	0	0	0	0	0		1	#NULL!	#NULL!	#NULL!	#NULL!	#NULL!	#NULL!		#NULL!	#NULL!	#NULL!	#NULL!	#NULL!	#NULL!	#NULL!	#NULL!	#NULL!	#NULL!	#NULL!	#NULL!		#NULL!
1	1	1	3	#NULL!	4	#NULL!	#NULL!	3	1	1	1	0	0	0	0	0	0	0	0	0	0	0	0	0	0	0		7	#NULL!	#NULL!	#NULL!	#NULL!	#NULL!	#NULL!		#NULL!	#NULL!	#NULL!	#NULL!	#NULL!	#NULL!	#NULL!	#NULL!	#NULL!	#NULL!	#NULL!	#NULL!		#NULL!
1	1	3	#NULL!	#NULL!	4	#NULL!	#NULL!	1	1	0	0	0	0	0	0	0	0	0	0	0	0	0	0	0	0	1	Lemons	1	#NULL!	#NULL!	#NULL!	#NULL!	#NULL!	#NULL!		#NULL!	#NULL!	#NULL!	#NULL!	#NULL!	#NULL!	#NULL!	#NULL!	#NULL!	#NULL!	#NULL!	#NULL!		#NULL!
1	1	3	#NULL!	#NULL!	2	4	#NULL!	3	2	1	0	0	0	0	0	0	0	0	0	0	0	0	0	0	0	0		1	#NULL!	#NULL!	#NULL!	#NULL!	#NULL!	#NULL!		#NULL!	#NULL!	#NULL!	#NULL!	#NULL!	#NULL!	#NULL!	#NULL!	#NULL!	#NULL!	#NULL!	#NULL!		#NULL!
1	1	1	3	#NULL!	2	4	#NULL!	1	1	0	1	0	0	0	0	0	0	0	1	0	0	1	1	0	0	0		6	#NULL!	#NULL!	#NULL!	#NULL!	#NULL!	#NULL!		#NULL!	#NULL!	#NULL!	#NULL!	#NULL!	#NULL!	#NULL!	#NULL!	#NULL!	#NULL!	#NULL!	#NULL!		#NULL!
1	1	3	#NULL!	#NULL!	2	2	4	2	#NULL!	#NULL!	#NULL!	#NULL!	#NULL!	#NULL!	#NULL!	#NULL!	#NULL!	#NULL!	#NULL!	#NULL!	#NULL!	#NULL!	#NULL!	#NULL!	#NULL!	#NULL!		#NULL!	1	1	0	0	0	0	0	0	0	0	0	0	0	0	0	0	0	0	1	garlic	7
1	1	1	3	#NULL!	4	#NULL!	#NULL!	1	2	1	0	0	0	0	0	0	0	0	0	0	0	0	0	0	0	0		1	#NULL!	#NULL!	#NULL!	#NULL!	#NULL!	#NULL!		#NULL!	#NULL!	#NULL!	#NULL!	#NULL!	#NULL!	#NULL!	#NULL!	#NULL!	#NULL!	#NULL!	#NULL!		#NULL!
1	1	3	#NULL!	#NULL!	2	4	#NULL!	2	#NULL!	#NULL!	#NULL!	#NULL!	#NULL!	#NULL!	#NULL!	#NULL!	#NULL!	#NULL!	#NULL!	#NULL!	#NULL!	#NULL!	#NULL!	#NULL!	#NULL!	#NULL!		#NULL!	1	1	0	0	0	0	0	0	0	0	0	0	0	0	0	0	0	0	0		6
1	1	3	#NULL!	#NULL!	4	#NULL!	#NULL!	1	1	1	1	0	1	0	0	0	0	0	0	0	0	1	0	0	0	0		5	#NULL!	#NULL!	#NULL!	#NULL!	#NULL!	#NULL!		#NULL!	#NULL!	#NULL!	#NULL!	#NULL!	#NULL!	#NULL!	#NULL!	#NULL!	#NULL!	#NULL!	#NULL!		#NULL!
1	1	1	3	#NULL!	2	1	4	1	2	1	0	0	0	0	1	0	0	1	0	0	0	0	0	0	0	0		7	#NULL!	#NULL!	#NULL!	#NULL!	#NULL!	#NULL!		#NULL!	#NULL!	#NULL!	#NULL!	#NULL!	#NULL!	#NULL!	#NULL!	#NULL!	#NULL!	#NULL!	#NULL!		#NULL!
1	1	3	#NULL!	#NULL!	2	4	#NULL!	3	1	1	1	0	0	1	0	0	0	0	0	0	0	0	0	0	0	0		4	#NULL!	#NULL!	#NULL!	#NULL!	#NULL!	#NULL!		#NULL!	#NULL!	#NULL!	#NULL!	#NULL!	#NULL!	#NULL!	#NULL!	#NULL!	#NULL!	#NULL!	#NULL!		#NULL!
1	1	1	3	#NULL!	2	3	4	1	1	0	0	0	0	0	0	0	0	0	1	0	0	1	0	0	0	0		5	#NULL!	#NULL!	#NULL!	#NULL!	#NULL!	#NULL!		#NULL!	#NULL!	#NULL!	#NULL!	#NULL!	#NULL!	#NULL!	#NULL!	#NULL!	#NULL!	#NULL!	#NULL!		#NULL!
2	1	3	#NULL!	#NULL!	4	#NULL!	#NULL!	3	1	0	0	0	0	0	0	0	0	0	0	0	0	0	0	0	0	1	camomile, onions	6	#NULL!	#NULL!	#NULL!	#NULL!	#NULL!	#NULL!		#NULL!	#NULL!	#NULL!	#NULL!	#NULL!	#NULL!	#NULL!	#NULL!	#NULL!	#NULL!	#NULL!	#NULL!		#NULL!
1	1	3	#NULL!	#NULL!	4	#NULL!	#NULL!	1	2	0	0	0	0	0	0	0	0	0	0	1	0	1	0	0	0	0		7	#NULL!	#NULL!	#NULL!	#NULL!	#NULL!	#NULL!		#NULL!	#NULL!	#NULL!	#NULL!	#NULL!	#NULL!	#NULL!	#NULL!	#NULL!	#NULL!	#NULL!	#NULL!		#NULL!
1	1	3	#NULL!	#NULL!	3	1	4	1	2	0	0	0	0	0	0	0	0	0	0	0	0	0	0	0	0	1	Strawberry	7	#NULL!	#NULL!	#NULL!	#NULL!	#NULL!	#NULL!		#NULL!	#NULL!	#NULL!	#NULL!	#NULL!	#NULL!	#NULL!	#NULL!	#NULL!	#NULL!	#NULL!	#NULL!		#NULL!
1	1	3	#NULL!	#NULL!	4	#NULL!	#NULL!	3	1	0	0	0	0	0	0	0	0	0	0	0	0	0	0	0	0	1	Strawberry	7	#NULL!	#NULL!	#NULL!	#NULL!	#NULL!	#NULL!		#NULL!	#NULL!	#NULL!	#NULL!	#NULL!	#NULL!	#NULL!	#NULL!	#NULL!	#NULL!	#NULL!	#NULL!		#NULL!
1	1	3	#NULL!	#NULL!	4	#NULL!	#NULL!	1	1	1	0	0	0	0	0	0	0	0	0	0	0	0	0	0	0	0		7	#NULL!	#NULL!	#NULL!	#NULL!	#NULL!	#NULL!		#NULL!	#NULL!	#NULL!	#NULL!	#NULL!	#NULL!	#NULL!	#NULL!	#NULL!	#NULL!	#NULL!	#NULL!		#NULL!
1	1	3	#NULL!	#NULL!	2	4	#NULL!	1	1	0	0	0	0	1	0	0	0	0	0	0	0	0	0	0	1	0		7	#NULL!	#NULL!	#NULL!	#NULL!	#NULL!	#NULL!		#NULL!	#NULL!	#NULL!	#NULL!	#NULL!	#NULL!	#NULL!	#NULL!	#NULL!	#NULL!	#NULL!	#NULL!		#NULL!
1	1	3	#NULL!	#NULL!	4	#NULL!	#NULL!	2	#NULL!	#NULL!	#NULL!	#NULL!	#NULL!	#NULL!	#NULL!	#NULL!	#NULL!	#NULL!	#NULL!	#NULL!	#NULL!	#NULL!	#NULL!	#NULL!	#NULL!	#NULL!		#NULL!	1	0	0	0	0	0	0	0	0	0	0	0	0	0	0	0	0	0	1	Cinnoman	7
1	1	3	#NULL!	#NULL!	2	4	#NULL!	1	1	0	1	0	1	1	0	0	0	0	0	0	0	0	0	0	0	0		7	#NULL!	#NULL!	#NULL!	#NULL!	#NULL!	#NULL!		#NULL!	#NULL!	#NULL!	#NULL!	#NULL!	#NULL!	#NULL!	#NULL!	#NULL!	#NULL!	#NULL!	#NULL!		#NULL!
1	1	3	#NULL!	#NULL!	2	4	#NULL!	2	#NULL!	#NULL!	#NULL!	#NULL!	#NULL!	#NULL!	#NULL!	#NULL!	#NULL!	#NULL!	#NULL!	#NULL!	#NULL!	#NULL!	#NULL!	#NULL!	#NULL!	#NULL!		#NULL!	1	1	0	0	0	0	0	0	0	0	0	0	0	0	0	0	0	0	1	Dairy	7
1	1	3	#NULL!	#NULL!	1	4	#NULL!	1	1	1	0	0	1	0	0	0	0	0	0	0	0	0	0	0	0	0		7	#NULL!	#NULL!	#NULL!	#NULL!	#NULL!	#NULL!		#NULL!	#NULL!	#NULL!	#NULL!	#NULL!	#NULL!	#NULL!	#NULL!	#NULL!	#NULL!	#NULL!	#NULL!		#NULL!
1	1	3	#NULL!	#NULL!	4	#NULL!	#NULL!	1	1	0	0	0	0	0	0	0	0	0	0	0	0	0	0	0	0	1	Crustaceans (only, no other shellfish)	7	#NULL!	#NULL!	#NULL!	#NULL!	#NULL!	#NULL!		#NULL!	#NULL!	#NULL!	#NULL!	#NULL!	#NULL!	#NULL!	#NULL!	#NULL!	#NULL!	#NULL!	#NULL!		#NULL!
1	1	3	#NULL!	#NULL!	4	#NULL!	#NULL!	1	1	1	0	0	0	0	0	0	0	0	0	0	0	0	0	0	0	1	foods high in purines	6	#NULL!	#NULL!	#NULL!	#NULL!	#NULL!	#NULL!		#NULL!	#NULL!	#NULL!	#NULL!	#NULL!	#NULL!	#NULL!	#NULL!	#NULL!	#NULL!	#NULL!	#NULL!		#NULL!
1	1	3	#NULL!	#NULL!	4	#NULL!	#NULL!	3	2	1	0	0	0	0	0	0	0	0	0	0	0	0	0	0	0	0		2	#NULL!	#NULL!	#NULL!	#NULL!	#NULL!	#NULL!		#NULL!	#NULL!	#NULL!	#NULL!	#NULL!	#NULL!	#NULL!	#NULL!	#NULL!	#NULL!	#NULL!	#NULL!		#NULL!
2	1	3	#NULL!	#NULL!	4	#NULL!	#NULL!	2	#NULL!	#NULL!	#NULL!	#NULL!	#NULL!	#NULL!	#NULL!	#NULL!	#NULL!	#NULL!	#NULL!	#NULL!	#NULL!	#NULL!	#NULL!	#NULL!	#NULL!	#NULL!		#NULL!	1	0	0	0	1	0	0	0	0	0	0	0	0	0	0	1	1	0	0		3
1	1	3	#NULL!	#NULL!	4	#NULL!	#NULL!	2	#NULL!	#NULL!	#NULL!	#NULL!	#NULL!	#NULL!	#NULL!	#NULL!	#NULL!	#NULL!	#NULL!	#NULL!	#NULL!	#NULL!	#NULL!	#NULL!	#NULL!	#NULL!		#NULL!	1	1	0	0	0	0	0	0	0	0	0	0	0	0	0	0	1	0	0		6
1	1	3	#NULL!	#NULL!	2	4	#NULL!	1	1	1	0	0	0	0	0	0	0	0	0	0	0	0	0	0	0	0		5	#NULL!	#NULL!	#NULL!	#NULL!	#NULL!	#NULL!		#NULL!	#NULL!	#NULL!	#NULL!	#NULL!	#NULL!	#NULL!	#NULL!	#NULL!	#NULL!	#NULL!	#NULL!		#NULL!
1	1	3	#NULL!	#NULL!	4	#NULL!	#NULL!	1	2	1	0	0	0	0	0	0	0	0	0	0	0	0	0	0	0	0		5	#NULL!	#NULL!	#NULL!	#NULL!	#NULL!	#NULL!		#NULL!	#NULL!	#NULL!	#NULL!	#NULL!	#NULL!	#NULL!	#NULL!	#NULL!	#NULL!	#NULL!	#NULL!		#NULL!
2	1	3	#NULL!	#NULL!	4	#NULL!	#NULL!	3	1	0	0	0	0	1	0	0	0	0	0	0	0	0	0	0	0	0		7	#NULL!	#NULL!	#NULL!	#NULL!	#NULL!	#NULL!		#NULL!	#NULL!	#NULL!	#NULL!	#NULL!	#NULL!	#NULL!	#NULL!	#NULL!	#NULL!	#NULL!	#NULL!		#NULL!
1	1	3	#NULL!	#NULL!	4	#NULL!	#NULL!	1	2	1	0	0	0	0	0	0	0	0	0	0	0	0	0	0	0	0		6	#NULL!	#NULL!	#NULL!	#NULL!	#NULL!	#NULL!		#NULL!	#NULL!	#NULL!	#NULL!	#NULL!	#NULL!	#NULL!	#NULL!	#NULL!	#NULL!	#NULL!	#NULL!		#NULL!
1	1	3	#NULL!	#NULL!	3	4	#NULL!	3	1	1	0	0	1	0	0	1	0	0	0	0	0	0	0	1	0	0		3	#NULL!	#NULL!	#NULL!	#NULL!	#NULL!	#NULL!		#NULL!	#NULL!	#NULL!	#NULL!	#NULL!	#NULL!	#NULL!	#NULL!	#NULL!	#NULL!	#NULL!	#NULL!		#NULL!
1	1	3	#NULL!	#NULL!	4	#NULL!	#NULL!	1	1	1	0	0	1	1	0	0	0	0	0	0	1	0	0	1	1	0		4	#NULL!	#NULL!	#NULL!	#NULL!	#NULL!	#NULL!		#NULL!	#NULL!	#NULL!	#NULL!	#NULL!	#NULL!	#NULL!	#NULL!	#NULL!	#NULL!	#NULL!	#NULL!		#NULL!
2	1	3	#NULL!	#NULL!	2	4	#NULL!	3	2	0	0	0	0	0	0	0	0	0	0	0	0	0	0	0	0	1	Pollen fruit	5	#NULL!	#NULL!	#NULL!	#NULL!	#NULL!	#NULL!		#NULL!	#NULL!	#NULL!	#NULL!	#NULL!	#NULL!	#NULL!	#NULL!	#NULL!	#NULL!	#NULL!	#NULL!		#NULL!
1	1	3	#NULL!	#NULL!	4	#NULL!	#NULL!	1	1	0	0	0	0	1	0	0	0	0	0	0	0	0	0	0	0	0		7	#NULL!	#NULL!	#NULL!	#NULL!	#NULL!	#NULL!		#NULL!	#NULL!	#NULL!	#NULL!	#NULL!	#NULL!	#NULL!	#NULL!	#NULL!	#NULL!	#NULL!	#NULL!		#NULL!
2	1	3	#NULL!	#NULL!	4	#NULL!	#NULL!	2	#NULL!	#NULL!	#NULL!	#NULL!	#NULL!	#NULL!	#NULL!	#NULL!	#NULL!	#NULL!	#NULL!	#NULL!	#NULL!	#NULL!	#NULL!	#NULL!	#NULL!	#NULL!		#NULL!	1	0	0	0	0	0	0	0	0	0	0	0	0	0	0	0	0	0	1	Coconut, including vegetable glycerin.	7
1	1	3	#NULL!	#NULL!	4	#NULL!	#NULL!	1	1	1	0	1	1	1	0	0	0	0	0	0	0	0	0	0	0	0		7	#NULL!	#NULL!	#NULL!	#NULL!	#NULL!	#NULL!		#NULL!	#NULL!	#NULL!	#NULL!	#NULL!	#NULL!	#NULL!	#NULL!	#NULL!	#NULL!	#NULL!	#NULL!		#NULL!
1	1	3	#NULL!	#NULL!	3	4	#NULL!	2	#NULL!	#NULL!	#NULL!	#NULL!	#NULL!	#NULL!	#NULL!	#NULL!	#NULL!	#NULL!	#NULL!	#NULL!	#NULL!	#NULL!	#NULL!	#NULL!	#NULL!	#NULL!		#NULL!	1	0	0	1	0	0	0	0	0	0	0	0	0	0	0	0	0	0	0		6
1	1	3	#NULL!	#NULL!	2	4	#NULL!	3	1	1	0	0	1	0	0	0	0	0	0	0	0	0	0	1	0	0		7	#NULL!	#NULL!	#NULL!	#NULL!	#NULL!	#NULL!		#NULL!	#NULL!	#NULL!	#NULL!	#NULL!	#NULL!	#NULL!	#NULL!	#NULL!	#NULL!	#NULL!	#NULL!		#NULL!
1	1	1	3	#NULL!	1	3	4	1	1	0	0	1	1	0	0	0	1	0	0	0	0	0	1	0	0	0		2	#NULL!	#NULL!	#NULL!	#NULL!	#NULL!	#NULL!		#NULL!	#NULL!	#NULL!	#NULL!	#NULL!	#NULL!	#NULL!	#NULL!	#NULL!	#NULL!	#NULL!	#NULL!		#NULL!
2	1	3	#NULL!	#NULL!	4	#NULL!	#NULL!	3	1	0	0	0	0	1	0	0	0	0	0	0	0	0	0	0	0	0		7	#NULL!	#NULL!	#NULL!	#NULL!	#NULL!	#NULL!		#NULL!	#NULL!	#NULL!	#NULL!	#NULL!	#NULL!	#NULL!	#NULL!	#NULL!	#NULL!	#NULL!	#NULL!		#NULL!
1	1	3	#NULL!	#NULL!	4	#NULL!	#NULL!	2	#NULL!	#NULL!	#NULL!	#NULL!	#NULL!	#NULL!	#NULL!	#NULL!	#NULL!	#NULL!	#NULL!	#NULL!	#NULL!	#NULL!	#NULL!	#NULL!	#NULL!	#NULL!		#NULL!	1	0	1	0	0	0	0	0	0	0	0	0	0	0	0	0	0	0	0		3
1	1	3	#NULL!	#NULL!	1	3	4	1	1	0	1	0	0	0	0	0	0	0	0	0	0	0	0	0	0	0		6	#NULL!	#NULL!	#NULL!	#NULL!	#NULL!	#NULL!		#NULL!	#NULL!	#NULL!	#NULL!	#NULL!	#NULL!	#NULL!	#NULL!	#NULL!	#NULL!	#NULL!	#NULL!		#NULL!
2	1	1	3	#NULL!	3	1	4	1	1	1	0	0	0	0	0	0	0	0	0	0	0	0	0	0	0	0		4	#NULL!	#NULL!	#NULL!	#NULL!	#NULL!	#NULL!		#NULL!	#NULL!	#NULL!	#NULL!	#NULL!	#NULL!	#NULL!	#NULL!	#NULL!	#NULL!	#NULL!	#NULL!		#NULL!
1	1	1	3	#NULL!	2	4	#NULL!	3	2	0	1	0	0	0	0	0	0	0	0	0	0	0	0	0	0	0		6	#NULL!	#NULL!	#NULL!	#NULL!	#NULL!	#NULL!		#NULL!	#NULL!	#NULL!	#NULL!	#NULL!	#NULL!	#NULL!	#NULL!	#NULL!	#NULL!	#NULL!	#NULL!		#NULL!
1	1	3	#NULL!	#NULL!	4	#NULL!	#NULL!	1	2	1	0	0	0	1	0	0	0	0	0	0	0	0	0	0	0	0		1	#NULL!	#NULL!	#NULL!	#NULL!	#NULL!	#NULL!		#NULL!	#NULL!	#NULL!	#NULL!	#NULL!	#NULL!	#NULL!	#NULL!	#NULL!	#NULL!	#NULL!	#NULL!		#NULL!
1	1	3	#NULL!	#NULL!	4	#NULL!	#NULL!	1	2	1	0	0	0	0	0	0	0	0	0	0	0	0	1	0	0	0		5	#NULL!	#NULL!	#NULL!	#NULL!	#NULL!	#NULL!		#NULL!	#NULL!	#NULL!	#NULL!	#NULL!	#NULL!	#NULL!	#NULL!	#NULL!	#NULL!	#NULL!	#NULL!		#NULL!
2	1	3	#NULL!	#NULL!	3	4	#NULL!	2	#NULL!	#NULL!	#NULL!	#NULL!	#NULL!	#NULL!	#NULL!	#NULL!	#NULL!	#NULL!	#NULL!	#NULL!	#NULL!	#NULL!	#NULL!	#NULL!	#NULL!	#NULL!		#NULL!	2	0	0	0	0	0	0	0	0	0	0	0	0	0	0	0	0	0	1	Tomato	5
2	1	3	#NULL!	#NULL!	1	2	4	3	1	0	0	0	0	1	0	0	0	0	0	0	0	0	1	0	0	0		7	#NULL!	#NULL!	#NULL!	#NULL!	#NULL!	#NULL!		#NULL!	#NULL!	#NULL!	#NULL!	#NULL!	#NULL!	#NULL!	#NULL!	#NULL!	#NULL!	#NULL!	#NULL!		#NULL!
2	1	3	#NULL!	#NULL!	2	1	4	2	#NULL!	#NULL!	#NULL!	#NULL!	#NULL!	#NULL!	#NULL!	#NULL!	#NULL!	#NULL!	#NULL!	#NULL!	#NULL!	#NULL!	#NULL!	#NULL!	#NULL!	#NULL!		#NULL!	1	0	0	0	0	0	0	0	0	0	0	0	0	0	0	1	0	0	0		4
1	1	3	#NULL!	#NULL!	4	#NULL!	#NULL!	3	1	1	0	0	0	0	0	0	0	1	0	0	0	0	0	0	0	0		4	#NULL!	#NULL!	#NULL!	#NULL!	#NULL!	#NULL!		#NULL!	#NULL!	#NULL!	#NULL!	#NULL!	#NULL!	#NULL!	#NULL!	#NULL!	#NULL!	#NULL!	#NULL!		#NULL!
1	1	3	#NULL!	#NULL!	2	1	4	3	1	1	0	0	0	0	0	1	0	0	0	0	1	0	0	0	0	0		6	#NULL!	#NULL!	#NULL!	#NULL!	#NULL!	#NULL!		#NULL!	#NULL!	#NULL!	#NULL!	#NULL!	#NULL!	#NULL!	#NULL!	#NULL!	#NULL!	#NULL!	#NULL!		#NULL!
1	1	3	#NULL!	#NULL!	4	#NULL!	#NULL!	1	2	1	0	0	0	0	0	0	0	0	0	0	0	0	1	0	0	0		6	#NULL!	#NULL!	#NULL!	#NULL!	#NULL!	#NULL!		#NULL!	#NULL!	#NULL!	#NULL!	#NULL!	#NULL!	#NULL!	#NULL!	#NULL!	#NULL!	#NULL!	#NULL!		#NULL!
2	1	3	#NULL!	#NULL!	4	#NULL!	#NULL!	3	2	0	0	0	0	0	0	0	0	0	0	0	0	0	0	0	0	1	tomatoes and eggplant	6	#NULL!	#NULL!	#NULL!	#NULL!	#NULL!	#NULL!		#NULL!	#NULL!	#NULL!	#NULL!	#NULL!	#NULL!	#NULL!	#NULL!	#NULL!	#NULL!	#NULL!	#NULL!		#NULL!
1	1	3	#NULL!	#NULL!	4	#NULL!	#NULL!	3	1	0	0	0	1	0	0	0	0	0	0	0	0	0	0	0	0	1	Oats	7	#NULL!	#NULL!	#NULL!	#NULL!	#NULL!	#NULL!		#NULL!	#NULL!	#NULL!	#NULL!	#NULL!	#NULL!	#NULL!	#NULL!	#NULL!	#NULL!	#NULL!	#NULL!		#NULL!
1	1	3	#NULL!	#NULL!	1	1	4	1	1	0	0	0	0	0	0	0	0	0	0	0	0	0	1	1	0	0		5	#NULL!	#NULL!	#NULL!	#NULL!	#NULL!	#NULL!		#NULL!	#NULL!	#NULL!	#NULL!	#NULL!	#NULL!	#NULL!	#NULL!	#NULL!	#NULL!	#NULL!	#NULL!		#NULL!
1	1	3	#NULL!	#NULL!	2	4	#NULL!	2	#NULL!	#NULL!	#NULL!	#NULL!	#NULL!	#NULL!	#NULL!	#NULL!	#NULL!	#NULL!	#NULL!	#NULL!	#NULL!	#NULL!	#NULL!	#NULL!	#NULL!	#NULL!		#NULL!	1	0	0	0	0	1	0	0	0	0	0	0	0	0	0	1	0	1	0		2
1	1	3	#NULL!	#NULL!	4	#NULL!	#NULL!	1	1	0	0	0	0	0	0	0	0	0	0	0	0	0	0	1	0	0		7	#NULL!	#NULL!	#NULL!	#NULL!	#NULL!	#NULL!		#NULL!	#NULL!	#NULL!	#NULL!	#NULL!	#NULL!	#NULL!	#NULL!	#NULL!	#NULL!	#NULL!	#NULL!		#NULL!
1	1	3	#NULL!	#NULL!	2	4	#NULL!	3	1	1	0	0	0	1	0	1	0	0	0	0	0	0	0	0	0	0		6	#NULL!	#NULL!	#NULL!	#NULL!	#NULL!	#NULL!		#NULL!	#NULL!	#NULL!	#NULL!	#NULL!	#NULL!	#NULL!	#NULL!	#NULL!	#NULL!	#NULL!	#NULL!		#NULL!
1	1	3	#NULL!	#NULL!	1	4	#NULL!	2	#NULL!	#NULL!	#NULL!	#NULL!	#NULL!	#NULL!	#NULL!	#NULL!	#NULL!	#NULL!	#NULL!	#NULL!	#NULL!	#NULL!	#NULL!	#NULL!	#NULL!	#NULL!		#NULL!	1	0	0	0	1	0	1	1	0	0	0	0	0	0	0	0	0	0	0		4
1	1	1	3	#NULL!	1	4	#NULL!	1	2	1	0	0	0	0	1	0	0	0	0	0	0	0	0	0	0	0		5	#NULL!	#NULL!	#NULL!	#NULL!	#NULL!	#NULL!		#NULL!	#NULL!	#NULL!	#NULL!	#NULL!	#NULL!	#NULL!	#NULL!	#NULL!	#NULL!	#NULL!	#NULL!		#NULL!
2	1	1	3	#NULL!	4	#NULL!	#NULL!	1	1	1	0	0	0	0	0	0	0	0	0	0	0	0	0	0	0	0		6	#NULL!	#NULL!	#NULL!	#NULL!	#NULL!	#NULL!		#NULL!	#NULL!	#NULL!	#NULL!	#NULL!	#NULL!	#NULL!	#NULL!	#NULL!	#NULL!	#NULL!	#NULL!		#NULL!
1	1	3	#NULL!	#NULL!	4	#NULL!	#NULL!	2	#NULL!	#NULL!	#NULL!	#NULL!	#NULL!	#NULL!	#NULL!	#NULL!	#NULL!	#NULL!	#NULL!	#NULL!	#NULL!	#NULL!	#NULL!	#NULL!	#NULL!	#NULL!		#NULL!	1	0	0	0	1	0	0	0	0	0	0	0	0	0	0	0	0	0	0		7
1	1	3	#NULL!	#NULL!	4	#NULL!	#NULL!	2	#NULL!	#NULL!	#NULL!	#NULL!	#NULL!	#NULL!	#NULL!	#NULL!	#NULL!	#NULL!	#NULL!	#NULL!	#NULL!	#NULL!	#NULL!	#NULL!	#NULL!	#NULL!		#NULL!	1	0	0	0	1	0	0	0	0	0	0	0	0	0	0	0	1	0	0		7
1	1	3	#NULL!	#NULL!	1	3	4	1	1	1	1	1	1	1	1	1	1	1	1	1	1	1	1	1	1	0		7	#NULL!	#NULL!	#NULL!	#NULL!	#NULL!	#NULL!		#NULL!	#NULL!	#NULL!	#NULL!	#NULL!	#NULL!	#NULL!	#NULL!	#NULL!	#NULL!	#NULL!	#NULL!		#NULL!
1	1	3	#NULL!	#NULL!	1	3	4	2	#NULL!	#NULL!	#NULL!	#NULL!	#NULL!	#NULL!	#NULL!	#NULL!	#NULL!	#NULL!	#NULL!	#NULL!	#NULL!	#NULL!	#NULL!	#NULL!	#NULL!	#NULL!		#NULL!	1	0	0	0	0	0	0	0	0	0	0	0	0	0	0	0	0	1	0		6
1	1	3	#NULL!	#NULL!	2	4	#NULL!	2	#NULL!	#NULL!	#NULL!	#NULL!	#NULL!	#NULL!	#NULL!	#NULL!	#NULL!	#NULL!	#NULL!	#NULL!	#NULL!	#NULL!	#NULL!	#NULL!	#NULL!	#NULL!		#NULL!	1	0	0	0	1	0	0	0	0	0	0	0	0	0	0	0	1	0	0		7
1	1	1	3	#NULL!	1	2	4	2	#NULL!	#NULL!	#NULL!	#NULL!	#NULL!	#NULL!	#NULL!	#NULL!	#NULL!	#NULL!	#NULL!	#NULL!	#NULL!	#NULL!	#NULL!	#NULL!	#NULL!	#NULL!		#NULL!	1	1	1	0	0	0	0	0	0	0	0	0	0	0	0	0	0	0	0		7
1	1	3	#NULL!	#NULL!	3	4	#NULL!	3	1	1	1	0	0	0	0	0	0	0	0	0	0	0	0	0	0	0		6	#NULL!	#NULL!	#NULL!	#NULL!	#NULL!	#NULL!		#NULL!	#NULL!	#NULL!	#NULL!	#NULL!	#NULL!	#NULL!	#NULL!	#NULL!	#NULL!	#NULL!	#NULL!		#NULL!
1	1	3	#NULL!	#NULL!	4	#NULL!	#NULL!	1	1	0	0	0	0	1	0	0	0	0	0	0	0	0	0	0	0	0		3	#NULL!	#NULL!	#NULL!	#NULL!	#NULL!	#NULL!		#NULL!	#NULL!	#NULL!	#NULL!	#NULL!	#NULL!	#NULL!	#NULL!	#NULL!	#NULL!	#NULL!	#NULL!		#NULL!
1	1	3	#NULL!	#NULL!	2	4	#NULL!	3	1	1	0	0	0	1	0	0	0	0	0	0	0	0	0	0	0	0		3	#NULL!	#NULL!	#NULL!	#NULL!	#NULL!	#NULL!		#NULL!	#NULL!	#NULL!	#NULL!	#NULL!	#NULL!	#NULL!	#NULL!	#NULL!	#NULL!	#NULL!	#NULL!		#NULL!
1	1	3	#NULL!	#NULL!	4	#NULL!	#NULL!	3	1	1	0	1	0	0	0	0	1	0	0	0	0	0	0	0	0	0		6	#NULL!	#NULL!	#NULL!	#NULL!	#NULL!	#NULL!		#NULL!	#NULL!	#NULL!	#NULL!	#NULL!	#NULL!	#NULL!	#NULL!	#NULL!	#NULL!	#NULL!	#NULL!		#NULL!
1	1	3	#NULL!	#NULL!	2	1	4	1	1	0	0	0	0	1	0	0	0	0	0	0	0	0	0	0	0	0		7	#NULL!	#NULL!	#NULL!	#NULL!	#NULL!	#NULL!		#NULL!	#NULL!	#NULL!	#NULL!	#NULL!	#NULL!	#NULL!	#NULL!	#NULL!	#NULL!	#NULL!	#NULL!		#NULL!
1	1	3	#NULL!	#NULL!	4	#NULL!	#NULL!	3	1	1	1	1	0	0	0	0	0	0	0	0	0	1	0	0	0	0		6	#NULL!	#NULL!	#NULL!	#NULL!	#NULL!	#NULL!		#NULL!	#NULL!	#NULL!	#NULL!	#NULL!	#NULL!	#NULL!	#NULL!	#NULL!	#NULL!	#NULL!	#NULL!		#NULL!
2	1	3	#NULL!	#NULL!	4	#NULL!	#NULL!	1	1	0	0	1	0	0	0	0	0	0	0	0	0	0	0	0	0	0		4	#NULL!	#NULL!	#NULL!	#NULL!	#NULL!	#NULL!		#NULL!	#NULL!	#NULL!	#NULL!	#NULL!	#NULL!	#NULL!	#NULL!	#NULL!	#NULL!	#NULL!	#NULL!		#NULL!
1	1	1	3	#NULL!	2	4	#NULL!	2	#NULL!	#NULL!	#NULL!	#NULL!	#NULL!	#NULL!	#NULL!	#NULL!	#NULL!	#NULL!	#NULL!	#NULL!	#NULL!	#NULL!	#NULL!	#NULL!	#NULL!	#NULL!		#NULL!	2	0	1	0	0	0	0	0	0	0	0	0	0	0	0	0	0	0	0		3
1	1	3	#NULL!	#NULL!	4	#NULL!	#NULL!	2	#NULL!	#NULL!	#NULL!	#NULL!	#NULL!	#NULL!	#NULL!	#NULL!	#NULL!	#NULL!	#NULL!	#NULL!	#NULL!	#NULL!	#NULL!	#NULL!	#NULL!	#NULL!		#NULL!	1	1	0	0	0	0	0	0	0	0	0	0	0	0	0	0	0	0	0		1
2	1	1	3	#NULL!	4	#NULL!	#NULL!	2	#NULL!	#NULL!	#NULL!	#NULL!	#NULL!	#NULL!	#NULL!	#NULL!	#NULL!	#NULL!	#NULL!	#NULL!	#NULL!	#NULL!	#NULL!	#NULL!	#NULL!	#NULL!		#NULL!	1	1	0	0	0	0	0	0	0	1	0	0	0	0	0	0	0	0	0		6
1	1	3	#NULL!	#NULL!	2	3	4	1	2	0	0	0	1	0	0	0	0	0	0	0	0	0	0	0	0	0		2	#NULL!	#NULL!	#NULL!	#NULL!	#NULL!	#NULL!		#NULL!	#NULL!	#NULL!	#NULL!	#NULL!	#NULL!	#NULL!	#NULL!	#NULL!	#NULL!	#NULL!	#NULL!		#NULL!
1	1	3	#NULL!	#NULL!	4	#NULL!	#NULL!	2	#NULL!	#NULL!	#NULL!	#NULL!	#NULL!	#NULL!	#NULL!	#NULL!	#NULL!	#NULL!	#NULL!	#NULL!	#NULL!	#NULL!	#NULL!	#NULL!	#NULL!	#NULL!		#NULL!	1	0	0	0	0	0	0	0	0	0	0	0	0	0	0	0	0	0	1	Red dye	4
1	1	3	#NULL!	#NULL!	3	1	4	3	1	1	1	0	1	0	1	1	1	0	1	0	0	0	0	0	0	0		6	#NULL!	#NULL!	#NULL!	#NULL!	#NULL!	#NULL!		#NULL!	#NULL!	#NULL!	#NULL!	#NULL!	#NULL!	#NULL!	#NULL!	#NULL!	#NULL!	#NULL!	#NULL!		#NULL!
1	1	3	#NULL!	#NULL!	1	3	4	1	1	1	0	0	1	1	0	0	0	0	0	0	0	0	0	1	0	0		6	#NULL!	#NULL!	#NULL!	#NULL!	#NULL!	#NULL!		#NULL!	#NULL!	#NULL!	#NULL!	#NULL!	#NULL!	#NULL!	#NULL!	#NULL!	#NULL!	#NULL!	#NULL!		#NULL!
1	1	3	#NULL!	#NULL!	4	#NULL!	#NULL!	1	1	1	0	0	1	0	0	0	0	0	0	0	0	0	0	0	0	0		7	#NULL!	#NULL!	#NULL!	#NULL!	#NULL!	#NULL!		#NULL!	#NULL!	#NULL!	#NULL!	#NULL!	#NULL!	#NULL!	#NULL!	#NULL!	#NULL!	#NULL!	#NULL!		#NULL!
2	1	3	#NULL!	#NULL!	1	4	#NULL!	3	2	1	0	0	0	0	0	0	0	0	0	0	0	0	0	0	0	0		4	#NULL!	#NULL!	#NULL!	#NULL!	#NULL!	#NULL!		#NULL!	#NULL!	#NULL!	#NULL!	#NULL!	#NULL!	#NULL!	#NULL!	#NULL!	#NULL!	#NULL!	#NULL!		#NULL!
1	1	3	#NULL!	#NULL!	2	1	4	1	1	0	0	0	0	1	0	0	0	0	0	0	0	0	1	1	0	0		6	#NULL!	#NULL!	#NULL!	#NULL!	#NULL!	#NULL!		#NULL!	#NULL!	#NULL!	#NULL!	#NULL!	#NULL!	#NULL!	#NULL!	#NULL!	#NULL!	#NULL!	#NULL!		#NULL!
1	1	3	#NULL!	#NULL!	4	#NULL!	#NULL!	1	1	0	0	0	0	0	0	0	0	0	0	0	0	0	0	0	0	1	msg	7	#NULL!	#NULL!	#NULL!	#NULL!	#NULL!	#NULL!		#NULL!	#NULL!	#NULL!	#NULL!	#NULL!	#NULL!	#NULL!	#NULL!	#NULL!	#NULL!	#NULL!	#NULL!		#NULL!
2	1	3	#NULL!	#NULL!	1	3	4	2	#NULL!	#NULL!	#NULL!	#NULL!	#NULL!	#NULL!	#NULL!	#NULL!	#NULL!	#NULL!	#NULL!	#NULL!	#NULL!	#NULL!	#NULL!	#NULL!	#NULL!	#NULL!		#NULL!	1	0	0	0	1	0	0	0	0	0	0	0	0	0	0	0	0	0	0		7
1	1	3	#NULL!	#NULL!	4	#NULL!	#NULL!	1	2	1	0	0	0	0	0	0	0	0	0	0	0	0	0	0	0	0		4	#NULL!	#NULL!	#NULL!	#NULL!	#NULL!	#NULL!		#NULL!	#NULL!	#NULL!	#NULL!	#NULL!	#NULL!	#NULL!	#NULL!	#NULL!	#NULL!	#NULL!	#NULL!		#NULL!
1	1	3	#NULL!	#NULL!	2	4	#NULL!	3	1	1	1	0	0	0	0	0	0	0	0	0	0	0	0	0	0	0		5	#NULL!	#NULL!	#NULL!	#NULL!	#NULL!	#NULL!		#NULL!	#NULL!	#NULL!	#NULL!	#NULL!	#NULL!	#NULL!	#NULL!	#NULL!	#NULL!	#NULL!	#NULL!		#NULL!
1	1	3	#NULL!	#NULL!	4	#NULL!	#NULL!	1	1	1	0	0	0	0	0	0	0	0	0	0	0	0	0	0	0	0		3	#NULL!	#NULL!	#NULL!	#NULL!	#NULL!	#NULL!		#NULL!	#NULL!	#NULL!	#NULL!	#NULL!	#NULL!	#NULL!	#NULL!	#NULL!	#NULL!	#NULL!	#NULL!		#NULL!
1	1	3	#NULL!	#NULL!	2	4	#NULL!	2	#NULL!	#NULL!	#NULL!	#NULL!	#NULL!	#NULL!	#NULL!	#NULL!	#NULL!	#NULL!	#NULL!	#NULL!	#NULL!	#NULL!	#NULL!	#NULL!	#NULL!	#NULL!		#NULL!	1	1	1	1	0	0	0	0	0	0	0	0	0	0	0	0	0	0	0		7
1	1	3	#NULL!	#NULL!	4	#NULL!	#NULL!	2	#NULL!	#NULL!	#NULL!	#NULL!	#NULL!	#NULL!	#NULL!	#NULL!	#NULL!	#NULL!	#NULL!	#NULL!	#NULL!	#NULL!	#NULL!	#NULL!	#NULL!	#NULL!		#NULL!	1	1	0	0	0	0	0	0	0	0	0	0	0	0	0	0	0	0	0		7
1	1	1	3	#NULL!	4	#NULL!	#NULL!	1	1	0	0	0	0	0	0	0	0	0	0	0	0	0	0	1	0	0		7	#NULL!	#NULL!	#NULL!	#NULL!	#NULL!	#NULL!		#NULL!	#NULL!	#NULL!	#NULL!	#NULL!	#NULL!	#NULL!	#NULL!	#NULL!	#NULL!	#NULL!	#NULL!		#NULL!
1	1	3	#NULL!	#NULL!	2	4	#NULL!	1	2	1	0	0	0	0	0	0	0	0	1	0	0	0	1	0	0	1	Sorbitol	3	#NULL!	#NULL!	#NULL!	#NULL!	#NULL!	#NULL!		#NULL!	#NULL!	#NULL!	#NULL!	#NULL!	#NULL!	#NULL!	#NULL!	#NULL!	#NULL!	#NULL!	#NULL!		#NULL!
1	1	3	#NULL!	#NULL!	2	4	#NULL!	3	1	1	0	0	0	1	0	0	0	0	0	0	0	0	0	1	0	0		5	#NULL!	#NULL!	#NULL!	#NULL!	#NULL!	#NULL!		#NULL!	#NULL!	#NULL!	#NULL!	#NULL!	#NULL!	#NULL!	#NULL!	#NULL!	#NULL!	#NULL!	#NULL!		#NULL!
1	1	3	#NULL!	#NULL!	2	1	4	1	1	0	0	0	0	1	0	0	0	0	0	1	0	0	0	1	0	0		4	#NULL!	#NULL!	#NULL!	#NULL!	#NULL!	#NULL!		#NULL!	#NULL!	#NULL!	#NULL!	#NULL!	#NULL!	#NULL!	#NULL!	#NULL!	#NULL!	#NULL!	#NULL!		#NULL!
1	1	3	#NULL!	#NULL!	3	2	4	1	2	1	0	0	1	0	0	0	0	0	0	0	0	0	1	0	0	0		5	#NULL!	#NULL!	#NULL!	#NULL!	#NULL!	#NULL!		#NULL!	#NULL!	#NULL!	#NULL!	#NULL!	#NULL!	#NULL!	#NULL!	#NULL!	#NULL!	#NULL!	#NULL!		#NULL!
1	1	3	#NULL!	#NULL!	2	4	#NULL!	3	1	0	0	0	0	0	0	1	0	0	1	0	0	0	0	0	0	1	tomatoes	4	#NULL!	#NULL!	#NULL!	#NULL!	#NULL!	#NULL!		#NULL!	#NULL!	#NULL!	#NULL!	#NULL!	#NULL!	#NULL!	#NULL!	#NULL!	#NULL!	#NULL!	#NULL!		#NULL!
1	1	1	3	#NULL!	1	4	#NULL!	2	#NULL!	#NULL!	#NULL!	#NULL!	#NULL!	#NULL!	#NULL!	#NULL!	#NULL!	#NULL!	#NULL!	#NULL!	#NULL!	#NULL!	#NULL!	#NULL!	#NULL!	#NULL!		#NULL!	1	0	1	0	0	0	0	0	0	0	0	0	0	0	0	0	1	0	0		2
1	1	3	#NULL!	#NULL!	2	4	#NULL!	2	#NULL!	#NULL!	#NULL!	#NULL!	#NULL!	#NULL!	#NULL!	#NULL!	#NULL!	#NULL!	#NULL!	#NULL!	#NULL!	#NULL!	#NULL!	#NULL!	#NULL!	#NULL!		#NULL!	1	0	0	0	0	1	0	0	0	0	0	0	0	0	0	0	0	0	0		7
2	1	3	#NULL!	#NULL!	4	#NULL!	#NULL!	2	#NULL!	#NULL!	#NULL!	#NULL!	#NULL!	#NULL!	#NULL!	#NULL!	#NULL!	#NULL!	#NULL!	#NULL!	#NULL!	#NULL!	#NULL!	#NULL!	#NULL!	#NULL!		#NULL!	1	0	0	0	0	0	0	0	0	0	0	0	0	0	0	0	0	0	1	Tomatoes,onions	7
1	1	3	#NULL!	#NULL!	4	#NULL!	#NULL!	1	1	0	0	0	0	0	0	0	0	0	0	0	0	0	0	1	0	0		7	#NULL!	#NULL!	#NULL!	#NULL!	#NULL!	#NULL!		#NULL!	#NULL!	#NULL!	#NULL!	#NULL!	#NULL!	#NULL!	#NULL!	#NULL!	#NULL!	#NULL!	#NULL!		#NULL!
1	1	3	#NULL!	#NULL!	4	#NULL!	#NULL!	1	1	1	1	1	1	1	0	0	0	0	0	1	0	0	0	1	0	0		6	#NULL!	#NULL!	#NULL!	#NULL!	#NULL!	#NULL!		#NULL!	#NULL!	#NULL!	#NULL!	#NULL!	#NULL!	#NULL!	#NULL!	#NULL!	#NULL!	#NULL!	#NULL!		#NULL!
1	1	1	3	#NULL!	1	3	4	1	1	0	1	0	0	0	0	0	0	0	0	0	0	0	0	0	0	0		1	#NULL!	#NULL!	#NULL!	#NULL!	#NULL!	#NULL!		#NULL!	#NULL!	#NULL!	#NULL!	#NULL!	#NULL!	#NULL!	#NULL!	#NULL!	#NULL!	#NULL!	#NULL!		#NULL!
1	1	1	2	3	1	4	#NULL!	1	2	0	0	0	0	0	0	0	0	0	0	0	0	0	0	0	0	1	Melted Cheese	5	#NULL!	#NULL!	#NULL!	#NULL!	#NULL!	#NULL!		#NULL!	#NULL!	#NULL!	#NULL!	#NULL!	#NULL!	#NULL!	#NULL!	#NULL!	#NULL!	#NULL!	#NULL!		#NULL!
2	1	1	3	#NULL!	1	3	4	1	2	1	0	0	0	0	0	0	0	0	0	0	0	0	0	0	0	0		3	#NULL!	#NULL!	#NULL!	#NULL!	#NULL!	#NULL!		#NULL!	#NULL!	#NULL!	#NULL!	#NULL!	#NULL!	#NULL!	#NULL!	#NULL!	#NULL!	#NULL!	#NULL!		#NULL!
1	1	3	#NULL!	#NULL!	4	#NULL!	#NULL!	1	1	1	0	0	0	0	0	1	0	0	0	0	0	0	0	0	0	0		5	#NULL!	#NULL!	#NULL!	#NULL!	#NULL!	#NULL!		#NULL!	#NULL!	#NULL!	#NULL!	#NULL!	#NULL!	#NULL!	#NULL!	#NULL!	#NULL!	#NULL!	#NULL!		#NULL!
1	1	3	#NULL!	#NULL!	4	#NULL!	#NULL!	1	1	0	1	0	0	0	0	0	0	0	0	0	0	0	1	0	0	0		6	#NULL!	#NULL!	#NULL!	#NULL!	#NULL!	#NULL!		#NULL!	#NULL!	#NULL!	#NULL!	#NULL!	#NULL!	#NULL!	#NULL!	#NULL!	#NULL!	#NULL!	#NULL!		#NULL!
1	1	3	#NULL!	#NULL!	4	#NULL!	#NULL!	1	1	1	1	1	1	0	0	1	0	0	0	0	0	1	0	1	1	0		7	#NULL!	#NULL!	#NULL!	#NULL!	#NULL!	#NULL!		#NULL!	#NULL!	#NULL!	#NULL!	#NULL!	#NULL!	#NULL!	#NULL!	#NULL!	#NULL!	#NULL!	#NULL!		#NULL!
1	1	1	3	#NULL!	4	#NULL!	#NULL!	1	1	0	0	1	1	1	0	0	0	0	0	0	0	0	0	0	0	0		7	#NULL!	#NULL!	#NULL!	#NULL!	#NULL!	#NULL!		#NULL!	#NULL!	#NULL!	#NULL!	#NULL!	#NULL!	#NULL!	#NULL!	#NULL!	#NULL!	#NULL!	#NULL!		#NULL!
2	1	1	3	#NULL!	4	#NULL!	#NULL!	3	2	0	1	0	0	0	0	0	0	0	0	0	0	0	0	0	0	0		6	#NULL!	#NULL!	#NULL!	#NULL!	#NULL!	#NULL!		#NULL!	#NULL!	#NULL!	#NULL!	#NULL!	#NULL!	#NULL!	#NULL!	#NULL!	#NULL!	#NULL!	#NULL!		#NULL!
1	1	1	3	#NULL!	4	#NULL!	#NULL!	1	1	1	0	0	1	0	0	0	0	1	0	0	0	1	0	0	0	0		4	#NULL!	#NULL!	#NULL!	#NULL!	#NULL!	#NULL!		#NULL!	#NULL!	#NULL!	#NULL!	#NULL!	#NULL!	#NULL!	#NULL!	#NULL!	#NULL!	#NULL!	#NULL!		#NULL!
1	1	3	#NULL!	#NULL!	1	4	#NULL!	1	1	0	0	0	0	0	0	0	0	0	0	0	0	0	0	0	0	1	MSG	7	#NULL!	#NULL!	#NULL!	#NULL!	#NULL!	#NULL!		#NULL!	#NULL!	#NULL!	#NULL!	#NULL!	#NULL!	#NULL!	#NULL!	#NULL!	#NULL!	#NULL!	#NULL!		#NULL!
1	1	3	#NULL!	#NULL!	2	1	4	2	#NULL!	#NULL!	#NULL!	#NULL!	#NULL!	#NULL!	#NULL!	#NULL!	#NULL!	#NULL!	#NULL!	#NULL!	#NULL!	#NULL!	#NULL!	#NULL!	#NULL!	#NULL!		#NULL!	1	0	0	0	0	1	0	0	0	0	0	0	0	0	0	0	1	0	0		7
1	1	3	#NULL!	#NULL!	4	#NULL!	#NULL!	1	1	1	0	0	0	0	0	0	0	0	0	0	0	0	0	0	0	0		3	#NULL!	#NULL!	#NULL!	#NULL!	#NULL!	#NULL!		#NULL!	#NULL!	#NULL!	#NULL!	#NULL!	#NULL!	#NULL!	#NULL!	#NULL!	#NULL!	#NULL!	#NULL!		#NULL!
1	1	3	#NULL!	#NULL!	4	#NULL!	#NULL!	1	1	0	1	0	0	0	0	1	0	0	0	0	0	0	0	0	0	1	rye, barley, wheat	6	#NULL!	#NULL!	#NULL!	#NULL!	#NULL!	#NULL!		#NULL!	#NULL!	#NULL!	#NULL!	#NULL!	#NULL!	#NULL!	#NULL!	#NULL!	#NULL!	#NULL!	#NULL!		#NULL!
1	1	3	#NULL!	#NULL!	3	2	4	2	#NULL!	#NULL!	#NULL!	#NULL!	#NULL!	#NULL!	#NULL!	#NULL!	#NULL!	#NULL!	#NULL!	#NULL!	#NULL!	#NULL!	#NULL!	#NULL!	#NULL!	#NULL!		#NULL!	1	1	0	0	1	0	0	0	0	0	0	0	0	0	0	0	0	0	0		7
1	1	3	#NULL!	#NULL!	4	#NULL!	#NULL!	1	1	1	0	0	0	0	0	0	0	0	0	0	0	0	0	0	0	0		5	#NULL!	#NULL!	#NULL!	#NULL!	#NULL!	#NULL!		#NULL!	#NULL!	#NULL!	#NULL!	#NULL!	#NULL!	#NULL!	#NULL!	#NULL!	#NULL!	#NULL!	#NULL!		#NULL!
1	1	3	#NULL!	#NULL!	2	4	#NULL!	1	1	0	0	0	0	1	0	0	0	0	0	0	0	0	0	0	0	0		7	#NULL!	#NULL!	#NULL!	#NULL!	#NULL!	#NULL!		#NULL!	#NULL!	#NULL!	#NULL!	#NULL!	#NULL!	#NULL!	#NULL!	#NULL!	#NULL!	#NULL!	#NULL!		#NULL!
1	1	3	#NULL!	#NULL!	3	4	#NULL!	2	#NULL!	#NULL!	#NULL!	#NULL!	#NULL!	#NULL!	#NULL!	#NULL!	#NULL!	#NULL!	#NULL!	#NULL!	#NULL!	#NULL!	#NULL!	#NULL!	#NULL!	#NULL!		#NULL!	1	1	1	0	0	0	0	1	0	0	0	0	0	0	1	0	0	0	0		4
1	1	1	3	#NULL!	3	1	4	1	1	1	0	0	0	0	0	0	0	0	0	0	0	0	0	0	0	0		5	#NULL!	#NULL!	#NULL!	#NULL!	#NULL!	#NULL!		#NULL!	#NULL!	#NULL!	#NULL!	#NULL!	#NULL!	#NULL!	#NULL!	#NULL!	#NULL!	#NULL!	#NULL!		#NULL!
1	1	3	#NULL!	#NULL!	4	#NULL!	#NULL!	2	#NULL!	#NULL!	#NULL!	#NULL!	#NULL!	#NULL!	#NULL!	#NULL!	#NULL!	#NULL!	#NULL!	#NULL!	#NULL!	#NULL!	#NULL!	#NULL!	#NULL!	#NULL!		#NULL!	2	1	0	0	0	0	0	0	0	0	0	0	0	0	0	0	0	0	0		7
1	1	3	#NULL!	#NULL!	1	3	4	1	1	0	0	0	0	1	0	0	0	0	0	0	0	0	0	0	0	0		7	#NULL!	#NULL!	#NULL!	#NULL!	#NULL!	#NULL!		#NULL!	#NULL!	#NULL!	#NULL!	#NULL!	#NULL!	#NULL!	#NULL!	#NULL!	#NULL!	#NULL!	#NULL!		#NULL!
1	1	1	3	#NULL!	2	4	#NULL!	1	2	0	0	0	0	0	0	0	0	0	0	0	0	0	0	1	0	0		4	#NULL!	#NULL!	#NULL!	#NULL!	#NULL!	#NULL!		#NULL!	#NULL!	#NULL!	#NULL!	#NULL!	#NULL!	#NULL!	#NULL!	#NULL!	#NULL!	#NULL!	#NULL!		#NULL!
1	1	3	#NULL!	#NULL!	2	4	#NULL!	1	1	0	0	0	1	1	0	0	0	0	0	0	0	1	0	0	0	0		6	#NULL!	#NULL!	#NULL!	#NULL!	#NULL!	#NULL!		#NULL!	#NULL!	#NULL!	#NULL!	#NULL!	#NULL!	#NULL!	#NULL!	#NULL!	#NULL!	#NULL!	#NULL!		#NULL!
1	1	3	#NULL!	#NULL!	4	#NULL!	#NULL!	1	1	1	0	0	0	0	0	0	0	0	0	0	0	0	0	0	0	0		7	#NULL!	#NULL!	#NULL!	#NULL!	#NULL!	#NULL!		#NULL!	#NULL!	#NULL!	#NULL!	#NULL!	#NULL!	#NULL!	#NULL!	#NULL!	#NULL!	#NULL!	#NULL!		#NULL!
2	1	3	#NULL!	#NULL!	4	#NULL!	#NULL!	3	2	1	0	0	0	0	0	0	0	0	0	0	0	0	0	0	0	0		3	#NULL!	#NULL!	#NULL!	#NULL!	#NULL!	#NULL!		#NULL!	#NULL!	#NULL!	#NULL!	#NULL!	#NULL!	#NULL!	#NULL!	#NULL!	#NULL!	#NULL!	#NULL!		#NULL!
2	1	3	#NULL!	#NULL!	4	#NULL!	#NULL!	3	1	0	0	1	1	0	0	1	0	0	0	0	0	0	0	1	0	0		5	#NULL!	#NULL!	#NULL!	#NULL!	#NULL!	#NULL!		#NULL!	#NULL!	#NULL!	#NULL!	#NULL!	#NULL!	#NULL!	#NULL!	#NULL!	#NULL!	#NULL!	#NULL!		#NULL!
2	1	3	#NULL!	#NULL!	4	#NULL!	#NULL!	1	2	1	0	0	0	0	0	0	0	0	0	0	0	0	0	0	0	0		4	#NULL!	#NULL!	#NULL!	#NULL!	#NULL!	#NULL!		#NULL!	#NULL!	#NULL!	#NULL!	#NULL!	#NULL!	#NULL!	#NULL!	#NULL!	#NULL!	#NULL!	#NULL!		#NULL!
2	1	3	#NULL!	#NULL!	2	4	#NULL!	1	2	0	0	0	0	0	0	0	0	0	0	0	0	0	0	0	0	1	Potato	2	#NULL!	#NULL!	#NULL!	#NULL!	#NULL!	#NULL!		#NULL!	#NULL!	#NULL!	#NULL!	#NULL!	#NULL!	#NULL!	#NULL!	#NULL!	#NULL!	#NULL!	#NULL!		#NULL!
1	1	3	#NULL!	#NULL!	4	#NULL!	#NULL!	2	#NULL!	#NULL!	#NULL!	#NULL!	#NULL!	#NULL!	#NULL!	#NULL!	#NULL!	#NULL!	#NULL!	#NULL!	#NULL!	#NULL!	#NULL!	#NULL!	#NULL!	#NULL!		#NULL!	1	1	0	0	0	0	0	0	0	0	0	0	0	0	0	0	0	0	0		7
1	1	3	#NULL!	#NULL!	4	#NULL!	#NULL!	2	#NULL!	#NULL!	#NULL!	#NULL!	#NULL!	#NULL!	#NULL!	#NULL!	#NULL!	#NULL!	#NULL!	#NULL!	#NULL!	#NULL!	#NULL!	#NULL!	#NULL!	#NULL!		#NULL!	1	0	0	0	1	1	0	0	0	0	0	0	0	0	0	0	1	0	0		7
2	1	3	#NULL!	#NULL!	4	#NULL!	#NULL!	3	2	1	0	0	0	0	0	0	0	0	0	0	0	0	0	0	0	0		4	#NULL!	#NULL!	#NULL!	#NULL!	#NULL!	#NULL!		#NULL!	#NULL!	#NULL!	#NULL!	#NULL!	#NULL!	#NULL!	#NULL!	#NULL!	#NULL!	#NULL!	#NULL!		#NULL!
1	1	3	#NULL!	#NULL!	1	3	4	2	#NULL!	#NULL!	#NULL!	#NULL!	#NULL!	#NULL!	#NULL!	#NULL!	#NULL!	#NULL!	#NULL!	#NULL!	#NULL!	#NULL!	#NULL!	#NULL!	#NULL!	#NULL!		#NULL!	2	0	0	0	0	1	0	0	0	0	0	0	0	0	0	1	1	0	0		6
1	1	3	#NULL!	#NULL!	4	#NULL!	#NULL!	1	1	1	0	1	0	0	0	0	0	0	0	0	0	0	0	0	0	1	Clams, oysters	7	#NULL!	#NULL!	#NULL!	#NULL!	#NULL!	#NULL!		#NULL!	#NULL!	#NULL!	#NULL!	#NULL!	#NULL!	#NULL!	#NULL!	#NULL!	#NULL!	#NULL!	#NULL!		#NULL!
1	1	3	#NULL!	#NULL!	4	#NULL!	#NULL!	1	2	0	0	0	0	0	0	0	1	0	0	0	0	0	0	0	0	0		7	#NULL!	#NULL!	#NULL!	#NULL!	#NULL!	#NULL!		#NULL!	#NULL!	#NULL!	#NULL!	#NULL!	#NULL!	#NULL!	#NULL!	#NULL!	#NULL!	#NULL!	#NULL!		#NULL!
1	1	3	#NULL!	#NULL!	1	4	#NULL!	3	1	0	0	0	0	1	0	0	0	0	0	0	0	0	0	0	0	1	Mushrooms raspberry’s	5	#NULL!	#NULL!	#NULL!	#NULL!	#NULL!	#NULL!		#NULL!	#NULL!	#NULL!	#NULL!	#NULL!	#NULL!	#NULL!	#NULL!	#NULL!	#NULL!	#NULL!	#NULL!		#NULL!
2	1	3	#NULL!	#NULL!	4	#NULL!	#NULL!	1	1	0	0	0	0	1	0	0	0	0	0	0	0	0	0	0	0	1	Citrus	3	#NULL!	#NULL!	#NULL!	#NULL!	#NULL!	#NULL!		#NULL!	#NULL!	#NULL!	#NULL!	#NULL!	#NULL!	#NULL!	#NULL!	#NULL!	#NULL!	#NULL!	#NULL!		#NULL!
1	1	1	3	#NULL!	1	2	4	1	1	0	1	0	0	0	0	0	0	0	0	0	0	0	0	0	0	0		5	#NULL!	#NULL!	#NULL!	#NULL!	#NULL!	#NULL!		#NULL!	#NULL!	#NULL!	#NULL!	#NULL!	#NULL!	#NULL!	#NULL!	#NULL!	#NULL!	#NULL!	#NULL!		#NULL!
1	1	3	#NULL!	#NULL!	2	3	4	1	1	1	0	0	0	0	0	0	0	0	0	0	0	0	0	0	0	0		5	#NULL!	#NULL!	#NULL!	#NULL!	#NULL!	#NULL!		#NULL!	#NULL!	#NULL!	#NULL!	#NULL!	#NULL!	#NULL!	#NULL!	#NULL!	#NULL!	#NULL!	#NULL!		#NULL!
1	1	1	3	#NULL!	4	#NULL!	#NULL!	1	1	1	0	0	0	0	0	0	0	0	0	0	0	0	0	0	0	0		6	#NULL!	#NULL!	#NULL!	#NULL!	#NULL!	#NULL!		#NULL!	#NULL!	#NULL!	#NULL!	#NULL!	#NULL!	#NULL!	#NULL!	#NULL!	#NULL!	#NULL!	#NULL!		#NULL!
2	1	3	#NULL!	#NULL!	2	4	#NULL!	1	2	0	1	0	0	0	0	0	0	0	0	0	0	0	0	0	0	0		1	#NULL!	#NULL!	#NULL!	#NULL!	#NULL!	#NULL!		#NULL!	#NULL!	#NULL!	#NULL!	#NULL!	#NULL!	#NULL!	#NULL!	#NULL!	#NULL!	#NULL!	#NULL!		#NULL!
1	1	1	3	#NULL!	2	4	#NULL!	3	1	1	0	0	0	0	0	0	0	1	0	0	0	0	0	0	0	0		1	#NULL!	#NULL!	#NULL!	#NULL!	#NULL!	#NULL!		#NULL!	#NULL!	#NULL!	#NULL!	#NULL!	#NULL!	#NULL!	#NULL!	#NULL!	#NULL!	#NULL!	#NULL!		#NULL!
1	1	2	3	#NULL!	4	#NULL!	#NULL!	2	#NULL!	#NULL!	#NULL!	#NULL!	#NULL!	#NULL!	#NULL!	#NULL!	#NULL!	#NULL!	#NULL!	#NULL!	#NULL!	#NULL!	#NULL!	#NULL!	#NULL!	#NULL!		#NULL!	1	1	0	0	0	0	0	0	0	0	0	0	0	0	0	0	0	0	0		7
1	1	4	1	3	4	#NULL!	#NULL!	2	#NULL!	#NULL!	#NULL!	#NULL!	#NULL!	#NULL!	#NULL!	#NULL!	#NULL!	#NULL!	#NULL!	#NULL!	#NULL!	#NULL!	#NULL!	#NULL!	#NULL!	#NULL!		#NULL!	1	1	0	0	0	0	0	0	0	0	0	0	0	0	0	0	0	0	0		7
2	1	3	#NULL!	#NULL!	2	4	#NULL!	2	#NULL!	#NULL!	#NULL!	#NULL!	#NULL!	#NULL!	#NULL!	#NULL!	#NULL!	#NULL!	#NULL!	#NULL!	#NULL!	#NULL!	#NULL!	#NULL!	#NULL!	#NULL!		#NULL!	1	1	0	0	0	0	0	0	0	0	0	0	0	0	0	0	0	0	0		7
1	1	3	#NULL!	#NULL!	3	2	4	2	#NULL!	#NULL!	#NULL!	#NULL!	#NULL!	#NULL!	#NULL!	#NULL!	#NULL!	#NULL!	#NULL!	#NULL!	#NULL!	#NULL!	#NULL!	#NULL!	#NULL!	#NULL!		#NULL!	1	1	0	0	0	0	0	0	0	0	0	0	0	0	0	0	0	0	0		4
1	1	3	#NULL!	#NULL!	1	2	4	1	1	0	0	0	0	0	0	0	0	0	0	0	0	0	0	0	1	0		5	#NULL!	#NULL!	#NULL!	#NULL!	#NULL!	#NULL!		#NULL!	#NULL!	#NULL!	#NULL!	#NULL!	#NULL!	#NULL!	#NULL!	#NULL!	#NULL!	#NULL!	#NULL!		#NULL!
1	1	3	#NULL!	#NULL!	4	#NULL!	#NULL!	1	1	0	0	1	0	0	0	0	0	0	0	0	0	0	0	0	0	0		5	#NULL!	#NULL!	#NULL!	#NULL!	#NULL!	#NULL!		#NULL!	#NULL!	#NULL!	#NULL!	#NULL!	#NULL!	#NULL!	#NULL!	#NULL!	#NULL!	#NULL!	#NULL!		#NULL!
1	1	3	#NULL!	#NULL!	4	#NULL!	#NULL!	1	1	0	0	0	0	1	0	0	0	0	0	0	0	0	0	0	0	0		4	#NULL!	#NULL!	#NULL!	#NULL!	#NULL!	#NULL!		#NULL!	#NULL!	#NULL!	#NULL!	#NULL!	#NULL!	#NULL!	#NULL!	#NULL!	#NULL!	#NULL!	#NULL!		#NULL!
1	1	3	#NULL!	#NULL!	4	#NULL!	#NULL!	3	1	1	0	0	1	0	0	1	0	0	0	0	0	1	0	1	0	0		6	#NULL!	#NULL!	#NULL!	#NULL!	#NULL!	#NULL!		#NULL!	#NULL!	#NULL!	#NULL!	#NULL!	#NULL!	#NULL!	#NULL!	#NULL!	#NULL!	#NULL!	#NULL!		#NULL!
1	1	3	#NULL!	#NULL!	3	4	#NULL!	3	1	1	0	0	0	0	0	1	0	0	0	0	0	1	0	0	0	1	Pineapple	7	#NULL!	#NULL!	#NULL!	#NULL!	#NULL!	#NULL!		#NULL!	#NULL!	#NULL!	#NULL!	#NULL!	#NULL!	#NULL!	#NULL!	#NULL!	#NULL!	#NULL!	#NULL!		#NULL!
2	1	3	#NULL!	#NULL!	4	#NULL!	#NULL!	2	#NULL!	#NULL!	#NULL!	#NULL!	#NULL!	#NULL!	#NULL!	#NULL!	#NULL!	#NULL!	#NULL!	#NULL!	#NULL!	#NULL!	#NULL!	#NULL!	#NULL!	#NULL!		#NULL!	2	1	0	0	0	0	0	0	0	0	0	0	0	0	0	0	0	0	0		5
1	1	3	#NULL!	#NULL!	2	3	4	3	1	0	0	0	0	1	0	0	0	0	0	0	0	0	0	0	0	0		1	#NULL!	#NULL!	#NULL!	#NULL!	#NULL!	#NULL!		#NULL!	#NULL!	#NULL!	#NULL!	#NULL!	#NULL!	#NULL!	#NULL!	#NULL!	#NULL!	#NULL!	#NULL!		#NULL!
1	1	3	#NULL!	#NULL!	4	#NULL!	#NULL!	2	#NULL!	#NULL!	#NULL!	#NULL!	#NULL!	#NULL!	#NULL!	#NULL!	#NULL!	#NULL!	#NULL!	#NULL!	#NULL!	#NULL!	#NULL!	#NULL!	#NULL!	#NULL!		#NULL!	1	0	1	0	0	0	0	1	0	0	0	0	0	0	0	0	0	0	0		5
2	1	3	#NULL!	#NULL!	4	#NULL!	#NULL!	2	#NULL!	#NULL!	#NULL!	#NULL!	#NULL!	#NULL!	#NULL!	#NULL!	#NULL!	#NULL!	#NULL!	#NULL!	#NULL!	#NULL!	#NULL!	#NULL!	#NULL!	#NULL!		#NULL!	1	1	1	0	0	0	0	0	0	0	0	0	0	0	0	1	0	0	0		6
1	1	3	#NULL!	#NULL!	3	1	4	1	1	1	0	0	0	1	0	0	0	0	0	0	0	0	0	1	0	0		7	#NULL!	#NULL!	#NULL!	#NULL!	#NULL!	#NULL!		#NULL!	#NULL!	#NULL!	#NULL!	#NULL!	#NULL!	#NULL!	#NULL!	#NULL!	#NULL!	#NULL!	#NULL!		#NULL!
1	1	3	#NULL!	#NULL!	4	#NULL!	#NULL!	1	2	1	0	0	0	0	0	0	0	0	0	0	0	0	0	0	0	0		7	#NULL!	#NULL!	#NULL!	#NULL!	#NULL!	#NULL!		#NULL!	#NULL!	#NULL!	#NULL!	#NULL!	#NULL!	#NULL!	#NULL!	#NULL!	#NULL!	#NULL!	#NULL!		#NULL!
1	1	3	#NULL!	#NULL!	2	4	#NULL!	1	1	1	0	0	0	0	0	0	0	0	0	0	0	0	0	0	0	0		4	#NULL!	#NULL!	#NULL!	#NULL!	#NULL!	#NULL!		#NULL!	#NULL!	#NULL!	#NULL!	#NULL!	#NULL!	#NULL!	#NULL!	#NULL!	#NULL!	#NULL!	#NULL!		#NULL!
1	1	3	#NULL!	#NULL!	1	3	4	1	1	1	1	0	0	0	0	1	0	0	1	0	0	0	1	1	0	0		3	#NULL!	#NULL!	#NULL!	#NULL!	#NULL!	#NULL!		#NULL!	#NULL!	#NULL!	#NULL!	#NULL!	#NULL!	#NULL!	#NULL!	#NULL!	#NULL!	#NULL!	#NULL!		#NULL!
2	1	3	#NULL!	#NULL!	4	#NULL!	#NULL!	2	#NULL!	#NULL!	#NULL!	#NULL!	#NULL!	#NULL!	#NULL!	#NULL!	#NULL!	#NULL!	#NULL!	#NULL!	#NULL!	#NULL!	#NULL!	#NULL!	#NULL!	#NULL!		#NULL!	1	0	0	0	0	1	0	0	0	0	0	0	0	0	0	0	0	0	0		7
1	1	3	#NULL!	#NULL!	4	#NULL!	#NULL!	1	1	1	1	1	1	1	0	1	0	0	0	0	0	0	1	1	1	0		4	#NULL!	#NULL!	#NULL!	#NULL!	#NULL!	#NULL!		#NULL!	#NULL!	#NULL!	#NULL!	#NULL!	#NULL!	#NULL!	#NULL!	#NULL!	#NULL!	#NULL!	#NULL!		#NULL!
2	1	3	#NULL!	#NULL!	1	4	#NULL!	3	1	1	0	0	0	0	0	0	0	0	1	0	0	0	0	0	0	0		4	#NULL!	#NULL!	#NULL!	#NULL!	#NULL!	#NULL!		#NULL!	#NULL!	#NULL!	#NULL!	#NULL!	#NULL!	#NULL!	#NULL!	#NULL!	#NULL!	#NULL!	#NULL!		#NULL!
1	1	3	#NULL!	#NULL!	4	#NULL!	#NULL!	1	1	1	0	0	0	0	0	0	0	0	0	0	0	0	0	0	0	0		6	#NULL!	#NULL!	#NULL!	#NULL!	#NULL!	#NULL!		#NULL!	#NULL!	#NULL!	#NULL!	#NULL!	#NULL!	#NULL!	#NULL!	#NULL!	#NULL!	#NULL!	#NULL!		#NULL!
1	1	3	#NULL!	#NULL!	2	4	#NULL!	3	1	1	0	0	0	0	0	0	0	0	0	0	0	0	0	0	0	1	Red dye	7	#NULL!	#NULL!	#NULL!	#NULL!	#NULL!	#NULL!		#NULL!	#NULL!	#NULL!	#NULL!	#NULL!	#NULL!	#NULL!	#NULL!	#NULL!	#NULL!	#NULL!	#NULL!		#NULL!
1	1	3	#NULL!	#NULL!	2	3	4	3	1	1	0	1	0	1	0	0	0	0	0	0	0	0	0	0	0	0		4	#NULL!	#NULL!	#NULL!	#NULL!	#NULL!	#NULL!		#NULL!	#NULL!	#NULL!	#NULL!	#NULL!	#NULL!	#NULL!	#NULL!	#NULL!	#NULL!	#NULL!	#NULL!		#NULL!
1	1	3	#NULL!	#NULL!	2	1	4	1	1	0	0	0	0	0	0	0	0	0	0	0	0	0	0	0	0	1	artificial sweetners	7	#NULL!	#NULL!	#NULL!	#NULL!	#NULL!	#NULL!		#NULL!	#NULL!	#NULL!	#NULL!	#NULL!	#NULL!	#NULL!	#NULL!	#NULL!	#NULL!	#NULL!	#NULL!		#NULL!
1	1	4	3	#NULL!	4	#NULL!	#NULL!	1	1	1	1	0	0	0	0	0	0	0	0	0	0	0	1	0	0	0		5	#NULL!	#NULL!	#NULL!	#NULL!	#NULL!	#NULL!		#NULL!	#NULL!	#NULL!	#NULL!	#NULL!	#NULL!	#NULL!	#NULL!	#NULL!	#NULL!	#NULL!	#NULL!		#NULL!
1	1	1	1	3	1	3	4	1	1	0	1	0	0	0	0	0	0	0	1	0	0	0	1	0	0	0		4	#NULL!	#NULL!	#NULL!	#NULL!	#NULL!	#NULL!		#NULL!	#NULL!	#NULL!	#NULL!	#NULL!	#NULL!	#NULL!	#NULL!	#NULL!	#NULL!	#NULL!	#NULL!		#NULL!
1	1	3	#NULL!	#NULL!	4	#NULL!	#NULL!	1	1	0	1	0	0	0	0	0	0	0	0	0	0	0	0	0	0	0		5	#NULL!	#NULL!	#NULL!	#NULL!	#NULL!	#NULL!		#NULL!	#NULL!	#NULL!	#NULL!	#NULL!	#NULL!	#NULL!	#NULL!	#NULL!	#NULL!	#NULL!	#NULL!		#NULL!
1	1	1	3	#NULL!	2	4	#NULL!	3	1	0	0	0	0	0	0	0	0	0	0	0	0	0	0	1	0	1	coconut	3	#NULL!	#NULL!	#NULL!	#NULL!	#NULL!	#NULL!		#NULL!	#NULL!	#NULL!	#NULL!	#NULL!	#NULL!	#NULL!	#NULL!	#NULL!	#NULL!	#NULL!	#NULL!		#NULL!
1	1	3	#NULL!	#NULL!	1	2	4	2	#NULL!	#NULL!	#NULL!	#NULL!	#NULL!	#NULL!	#NULL!	#NULL!	#NULL!	#NULL!	#NULL!	#NULL!	#NULL!	#NULL!	#NULL!	#NULL!	#NULL!	#NULL!		#NULL!	2	0	0	0	0	0	0	0	0	0	0	0	0	0	0	1	0	0	0		7
1	1	3	#NULL!	#NULL!	4	#NULL!	#NULL!	2	#NULL!	#NULL!	#NULL!	#NULL!	#NULL!	#NULL!	#NULL!	#NULL!	#NULL!	#NULL!	#NULL!	#NULL!	#NULL!	#NULL!	#NULL!	#NULL!	#NULL!	#NULL!		#NULL!	1	0	0	1	0	0	0	0	0	0	0	0	0	0	0	0	0	0	0		5
1	1	3	#NULL!	#NULL!	4	#NULL!	#NULL!	1	2	1	0	0	0	0	0	0	0	0	1	0	0	0	0	0	0	0		5	#NULL!	#NULL!	#NULL!	#NULL!	#NULL!	#NULL!		#NULL!	#NULL!	#NULL!	#NULL!	#NULL!	#NULL!	#NULL!	#NULL!	#NULL!	#NULL!	#NULL!	#NULL!		#NULL!
1	1	3	#NULL!	#NULL!	1	4	#NULL!	1	1	1	1	1	0	0	0	0	0	0	0	0	0	0	0	0	0	0		7	#NULL!	#NULL!	#NULL!	#NULL!	#NULL!	#NULL!		#NULL!	#NULL!	#NULL!	#NULL!	#NULL!	#NULL!	#NULL!	#NULL!	#NULL!	#NULL!	#NULL!	#NULL!		#NULL!
1	1	3	#NULL!	#NULL!	2	4	#NULL!	1	1	1	1	0	1	1	1	1	1	1	1	1	1	1	1	1	0	1	sugar	7	#NULL!	#NULL!	#NULL!	#NULL!	#NULL!	#NULL!		#NULL!	#NULL!	#NULL!	#NULL!	#NULL!	#NULL!	#NULL!	#NULL!	#NULL!	#NULL!	#NULL!	#NULL!		#NULL!
1	1	3	#NULL!	#NULL!	3	2	4	1	1	1	1	1	0	0	0	0	0	0	0	0	0	0	0	0	0	0		7	#NULL!	#NULL!	#NULL!	#NULL!	#NULL!	#NULL!		#NULL!	#NULL!	#NULL!	#NULL!	#NULL!	#NULL!	#NULL!	#NULL!	#NULL!	#NULL!	#NULL!	#NULL!		#NULL!
1	1	3	#NULL!	#NULL!	2	1	4	1	2	0	0	0	0	0	0	0	0	0	0	0	0	0	0	0	0	1	Garlic, onions	6	#NULL!	#NULL!	#NULL!	#NULL!	#NULL!	#NULL!		#NULL!	#NULL!	#NULL!	#NULL!	#NULL!	#NULL!	#NULL!	#NULL!	#NULL!	#NULL!	#NULL!	#NULL!		#NULL!
1	1	3	#NULL!	#NULL!	4	#NULL!	#NULL!	2	#NULL!	#NULL!	#NULL!	#NULL!	#NULL!	#NULL!	#NULL!	#NULL!	#NULL!	#NULL!	#NULL!	#NULL!	#NULL!	#NULL!	#NULL!	#NULL!	#NULL!	#NULL!		#NULL!	1	0	0	0	0	1	0	0	0	0	0	0	0	0	0	0	0	0	0		7
1	1	3	#NULL!	#NULL!	4	#NULL!	#NULL!	1	2	1	0	0	0	0	0	0	0	0	0	0	0	0	0	0	0	0		6	#NULL!	#NULL!	#NULL!	#NULL!	#NULL!	#NULL!		#NULL!	#NULL!	#NULL!	#NULL!	#NULL!	#NULL!	#NULL!	#NULL!	#NULL!	#NULL!	#NULL!	#NULL!		#NULL!
1	1	1	3	#NULL!	3	4	#NULL!	1	1	1	0	0	0	0	0	0	0	0	0	0	0	0	0	0	0	0		5	#NULL!	#NULL!	#NULL!	#NULL!	#NULL!	#NULL!		#NULL!	#NULL!	#NULL!	#NULL!	#NULL!	#NULL!	#NULL!	#NULL!	#NULL!	#NULL!	#NULL!	#NULL!		#NULL!
1	1	3	#NULL!	#NULL!	4	#NULL!	#NULL!	1	1	0	1	1	0	0	0	0	0	0	0	0	0	0	0	1	0	0		5	#NULL!	#NULL!	#NULL!	#NULL!	#NULL!	#NULL!		#NULL!	#NULL!	#NULL!	#NULL!	#NULL!	#NULL!	#NULL!	#NULL!	#NULL!	#NULL!	#NULL!	#NULL!		#NULL!
1	1	3	#NULL!	#NULL!	4	#NULL!	#NULL!	1	2	1	0	0	0	0	0	0	0	0	0	0	0	0	0	0	0	0		2	#NULL!	#NULL!	#NULL!	#NULL!	#NULL!	#NULL!		#NULL!	#NULL!	#NULL!	#NULL!	#NULL!	#NULL!	#NULL!	#NULL!	#NULL!	#NULL!	#NULL!	#NULL!		#NULL!
1	1	3	#NULL!	#NULL!	2	1	4	3	2	0	0	0	1	0	0	0	0	0	0	0	0	0	0	1	0	0		7	#NULL!	#NULL!	#NULL!	#NULL!	#NULL!	#NULL!		#NULL!	#NULL!	#NULL!	#NULL!	#NULL!	#NULL!	#NULL!	#NULL!	#NULL!	#NULL!	#NULL!	#NULL!		#NULL!
1	1	3	#NULL!	#NULL!	2	1	4	1	2	1	0	0	1	1	0	0	0	0	0	0	0	0	0	0	0	0		3	#NULL!	#NULL!	#NULL!	#NULL!	#NULL!	#NULL!		#NULL!	#NULL!	#NULL!	#NULL!	#NULL!	#NULL!	#NULL!	#NULL!	#NULL!	#NULL!	#NULL!	#NULL!		#NULL!
1	1	1	3	#NULL!	4	#NULL!	#NULL!	1	2	0	0	0	0	0	0	1	0	0	0	0	0	0	0	0	0	0		3	#NULL!	#NULL!	#NULL!	#NULL!	#NULL!	#NULL!		#NULL!	#NULL!	#NULL!	#NULL!	#NULL!	#NULL!	#NULL!	#NULL!	#NULL!	#NULL!	#NULL!	#NULL!		#NULL!
2	1	3	#NULL!	#NULL!	2	4	#NULL!	1	1	0	0	0	0	0	0	0	0	0	0	0	0	0	0	0	0	1	Strawberries	7	#NULL!	#NULL!	#NULL!	#NULL!	#NULL!	#NULL!		#NULL!	#NULL!	#NULL!	#NULL!	#NULL!	#NULL!	#NULL!	#NULL!	#NULL!	#NULL!	#NULL!	#NULL!		#NULL!
1	1	3	#NULL!	#NULL!	4	#NULL!	#NULL!	1	1	0	0	0	1	0	0	0	0	0	0	0	0	0	0	0	0	0		6	#NULL!	#NULL!	#NULL!	#NULL!	#NULL!	#NULL!		#NULL!	#NULL!	#NULL!	#NULL!	#NULL!	#NULL!	#NULL!	#NULL!	#NULL!	#NULL!	#NULL!	#NULL!		#NULL!
1	1	3	#NULL!	#NULL!	1	4	#NULL!	1	1	0	0	0	0	1	0	0	0	0	0	0	0	0	0	0	0	1	tomatoes un processed	7	#NULL!	#NULL!	#NULL!	#NULL!	#NULL!	#NULL!		#NULL!	#NULL!	#NULL!	#NULL!	#NULL!	#NULL!	#NULL!	#NULL!	#NULL!	#NULL!	#NULL!	#NULL!		#NULL!
2	1	3	#NULL!	#NULL!	2	3	4	2	#NULL!	#NULL!	#NULL!	#NULL!	#NULL!	#NULL!	#NULL!	#NULL!	#NULL!	#NULL!	#NULL!	#NULL!	#NULL!	#NULL!	#NULL!	#NULL!	#NULL!	#NULL!		#NULL!	2	1	0	0	1	0	0	0	0	0	0	0	0	0	0	1	0	0	0		5
1	1	3	#NULL!	#NULL!	2	4	#NULL!	2	#NULL!	#NULL!	#NULL!	#NULL!	#NULL!	#NULL!	#NULL!	#NULL!	#NULL!	#NULL!	#NULL!	#NULL!	#NULL!	#NULL!	#NULL!	#NULL!	#NULL!	#NULL!		#NULL!	2	0	0	0	0	0	0	0	0	0	0	0	0	0	0	0	0	1	0		5
1	1	1	3	#NULL!	3	4	#NULL!	1	2	0	0	0	0	0	0	0	1	0	0	0	0	0	0	0	0	0		4	#NULL!	#NULL!	#NULL!	#NULL!	#NULL!	#NULL!		#NULL!	#NULL!	#NULL!	#NULL!	#NULL!	#NULL!	#NULL!	#NULL!	#NULL!	#NULL!	#NULL!	#NULL!		#NULL!
1	1	3	#NULL!	#NULL!	3	1	4	1	1	1	0	0	0	0	0	0	0	0	0	0	0	0	0	0	0	0		4	#NULL!	#NULL!	#NULL!	#NULL!	#NULL!	#NULL!		#NULL!	#NULL!	#NULL!	#NULL!	#NULL!	#NULL!	#NULL!	#NULL!	#NULL!	#NULL!	#NULL!	#NULL!		#NULL!
1	1	3	#NULL!	#NULL!	4	#NULL!	#NULL!	2	#NULL!	#NULL!	#NULL!	#NULL!	#NULL!	#NULL!	#NULL!	#NULL!	#NULL!	#NULL!	#NULL!	#NULL!	#NULL!	#NULL!	#NULL!	#NULL!	#NULL!	#NULL!		#NULL!	1	1	1	0	0	0	0	0	0	0	0	0	0	0	0	0	0	0	0		6
2	1	3	#NULL!	#NULL!	2	4	#NULL!	1	1	1	1	0	0	0	0	0	0	0	1	0	0	0	0	0	0	0		7	#NULL!	#NULL!	#NULL!	#NULL!	#NULL!	#NULL!		#NULL!	#NULL!	#NULL!	#NULL!	#NULL!	#NULL!	#NULL!	#NULL!	#NULL!	#NULL!	#NULL!	#NULL!		#NULL!
1	1	3	#NULL!	#NULL!	3	2	4	1	1	0	0	0	0	1	0	0	0	0	0	0	0	0	0	0	0	0		5	#NULL!	#NULL!	#NULL!	#NULL!	#NULL!	#NULL!		#NULL!	#NULL!	#NULL!	#NULL!	#NULL!	#NULL!	#NULL!	#NULL!	#NULL!	#NULL!	#NULL!	#NULL!		#NULL!
1	1	3	#NULL!	#NULL!	4	#NULL!	#NULL!	2	#NULL!	#NULL!	#NULL!	#NULL!	#NULL!	#NULL!	#NULL!	#NULL!	#NULL!	#NULL!	#NULL!	#NULL!	#NULL!	#NULL!	#NULL!	#NULL!	#NULL!	#NULL!		#NULL!	1	0	1	0	0	0	0	0	0	0	0	0	0	0	0	0	0	0	0		7
2	1	3	#NULL!	#NULL!	2	3	4	2	#NULL!	#NULL!	#NULL!	#NULL!	#NULL!	#NULL!	#NULL!	#NULL!	#NULL!	#NULL!	#NULL!	#NULL!	#NULL!	#NULL!	#NULL!	#NULL!	#NULL!	#NULL!		#NULL!	1	0	0	1	1	0	0	0	0	0	0	0	0	0	0	0	0	0	0		7
1	1	1	3	#NULL!	2	4	#NULL!	1	2	1	1	0	0	0	0	0	0	0	0	0	0	0	0	0	0	0		4	#NULL!	#NULL!	#NULL!	#NULL!	#NULL!	#NULL!		#NULL!	#NULL!	#NULL!	#NULL!	#NULL!	#NULL!	#NULL!	#NULL!	#NULL!	#NULL!	#NULL!	#NULL!		#NULL!
1	1	1	3	#NULL!	4	#NULL!	#NULL!	1	1	1	1	1	1	0	0	0	0	0	0	0	0	1	0	0	0	0		7	#NULL!	#NULL!	#NULL!	#NULL!	#NULL!	#NULL!		#NULL!	#NULL!	#NULL!	#NULL!	#NULL!	#NULL!	#NULL!	#NULL!	#NULL!	#NULL!	#NULL!	#NULL!		#NULL!
1	1	1	3	#NULL!	1	4	#NULL!	1	1	1	1	0	0	0	0	0	0	0	0	0	0	0	0	0	1	0		5	#NULL!	#NULL!	#NULL!	#NULL!	#NULL!	#NULL!		#NULL!	#NULL!	#NULL!	#NULL!	#NULL!	#NULL!	#NULL!	#NULL!	#NULL!	#NULL!	#NULL!	#NULL!		#NULL!
1	1	1	3	#NULL!	1	3	4	2	#NULL!	#NULL!	#NULL!	#NULL!	#NULL!	#NULL!	#NULL!	#NULL!	#NULL!	#NULL!	#NULL!	#NULL!	#NULL!	#NULL!	#NULL!	#NULL!	#NULL!	#NULL!		#NULL!	1	0	1	0	0	0	0	0	1	0	0	0	0	1	0	0	0	1	0		5
1	1	1	3	#NULL!	4	#NULL!	#NULL!	2	#NULL!	#NULL!	#NULL!	#NULL!	#NULL!	#NULL!	#NULL!	#NULL!	#NULL!	#NULL!	#NULL!	#NULL!	#NULL!	#NULL!	#NULL!	#NULL!	#NULL!	#NULL!		#NULL!	1	1	1	0	0	0	0	0	0	0	0	0	0	0	0	0	0	0	0		6
1	1	1	3	#NULL!	1	3	4	2	#NULL!	#NULL!	#NULL!	#NULL!	#NULL!	#NULL!	#NULL!	#NULL!	#NULL!	#NULL!	#NULL!	#NULL!	#NULL!	#NULL!	#NULL!	#NULL!	#NULL!	#NULL!		#NULL!	1	1	1	0	0	1	0	0	0	0	0	0	0	0	0	0	1	1	0		5
1	1	3	#NULL!	#NULL!	4	#NULL!	#NULL!	2	#NULL!	#NULL!	#NULL!	#NULL!	#NULL!	#NULL!	#NULL!	#NULL!	#NULL!	#NULL!	#NULL!	#NULL!	#NULL!	#NULL!	#NULL!	#NULL!	#NULL!	#NULL!		#NULL!	1	0	0	0	0	0	0	0	0	0	0	0	0	0	0	1	0	1	0		7
1	1	3	#NULL!	#NULL!	4	#NULL!	#NULL!	1	1	1	0	0	0	0	0	0	0	1	1	0	0	0	1	0	0	0		6	#NULL!	#NULL!	#NULL!	#NULL!	#NULL!	#NULL!		#NULL!	#NULL!	#NULL!	#NULL!	#NULL!	#NULL!	#NULL!	#NULL!	#NULL!	#NULL!	#NULL!	#NULL!		#NULL!
2	1	3	#NULL!	#NULL!	1	3	4	3	2	1	0	0	1	0	0	0	0	0	0	0	0	0	1	0	0	0		3	#NULL!	#NULL!	#NULL!	#NULL!	#NULL!	#NULL!		#NULL!	#NULL!	#NULL!	#NULL!	#NULL!	#NULL!	#NULL!	#NULL!	#NULL!	#NULL!	#NULL!	#NULL!		#NULL!
2	1	3	#NULL!	#NULL!	3	4	#NULL!	1	1	0	0	0	0	0	0	0	0	0	0	0	0	0	0	0	0	1	Mango	1	#NULL!	#NULL!	#NULL!	#NULL!	#NULL!	#NULL!		#NULL!	#NULL!	#NULL!	#NULL!	#NULL!	#NULL!	#NULL!	#NULL!	#NULL!	#NULL!	#NULL!	#NULL!		#NULL!
1	1	3	#NULL!	#NULL!	1	4	#NULL!	1	2	0	0	0	0	0	0	0	0	0	0	0	0	0	0	0	0	1	walnuts, lemons	7	#NULL!	#NULL!	#NULL!	#NULL!	#NULL!	#NULL!		#NULL!	#NULL!	#NULL!	#NULL!	#NULL!	#NULL!	#NULL!	#NULL!	#NULL!	#NULL!	#NULL!	#NULL!		#NULL!
1	1	1	3	#NULL!	1	4	#NULL!	1	2	0	1	0	0	0	0	0	0	0	0	0	0	1	0	0	0	0		4	#NULL!	#NULL!	#NULL!	#NULL!	#NULL!	#NULL!		#NULL!	#NULL!	#NULL!	#NULL!	#NULL!	#NULL!	#NULL!	#NULL!	#NULL!	#NULL!	#NULL!	#NULL!		#NULL!
1	1	1	3	#NULL!	4	#NULL!	#NULL!	2	#NULL!	#NULL!	#NULL!	#NULL!	#NULL!	#NULL!	#NULL!	#NULL!	#NULL!	#NULL!	#NULL!	#NULL!	#NULL!	#NULL!	#NULL!	#NULL!	#NULL!	#NULL!		#NULL!	1	0	1	0	0	1	0	0	0	0	0	0	0	0	0	0	0	0	0		2
2	1	1	3	#NULL!	2	4	#NULL!	1	1	1	0	0	0	0	0	0	0	0	0	0	0	0	0	0	0	0		4	#NULL!	#NULL!	#NULL!	#NULL!	#NULL!	#NULL!		#NULL!	#NULL!	#NULL!	#NULL!	#NULL!	#NULL!	#NULL!	#NULL!	#NULL!	#NULL!	#NULL!	#NULL!		#NULL!
1	1	3	#NULL!	#NULL!	4	#NULL!	#NULL!	2	#NULL!	#NULL!	#NULL!	#NULL!	#NULL!	#NULL!	#NULL!	#NULL!	#NULL!	#NULL!	#NULL!	#NULL!	#NULL!	#NULL!	#NULL!	#NULL!	#NULL!	#NULL!		#NULL!	1	0	0	1	0	0	0	0	1	0	0	0	0	0	0	0	0	0	0		3
1	1	3	#NULL!	#NULL!	1	2	4	3	1	0	0	1	0	0	1	0	0	0	0	0	0	0	0	0	0	1	Strawberry	4	#NULL!	#NULL!	#NULL!	#NULL!	#NULL!	#NULL!		#NULL!	#NULL!	#NULL!	#NULL!	#NULL!	#NULL!	#NULL!	#NULL!	#NULL!	#NULL!	#NULL!	#NULL!		#NULL!
1	1	3	#NULL!	#NULL!	2	1	4	1	1	1	0	1	0	0	0	0	0	0	0	0	0	0	0	0	0	0		5	#NULL!	#NULL!	#NULL!	#NULL!	#NULL!	#NULL!		#NULL!	#NULL!	#NULL!	#NULL!	#NULL!	#NULL!	#NULL!	#NULL!	#NULL!	#NULL!	#NULL!	#NULL!		#NULL!
1	1	3	#NULL!	#NULL!	2	4	#NULL!	1	1	1	0	0	0	0	0	0	0	0	0	0	0	0	0	0	0	0		4	#NULL!	#NULL!	#NULL!	#NULL!	#NULL!	#NULL!		#NULL!	#NULL!	#NULL!	#NULL!	#NULL!	#NULL!	#NULL!	#NULL!	#NULL!	#NULL!	#NULL!	#NULL!		#NULL!
1	1	3	#NULL!	#NULL!	2	1	4	2	#NULL!	#NULL!	#NULL!	#NULL!	#NULL!	#NULL!	#NULL!	#NULL!	#NULL!	#NULL!	#NULL!	#NULL!	#NULL!	#NULL!	#NULL!	#NULL!	#NULL!	#NULL!		#NULL!	1	1	0	0	0	0	0	0	0	0	0	0	0	0	0	0	0	0	0		4
1	1	1	3	#NULL!	4	#NULL!	#NULL!	1	1	1	1	0	0	0	0	0	0	0	0	0	0	0	0	0	0	0		5	#NULL!	#NULL!	#NULL!	#NULL!	#NULL!	#NULL!		#NULL!	#NULL!	#NULL!	#NULL!	#NULL!	#NULL!	#NULL!	#NULL!	#NULL!	#NULL!	#NULL!	#NULL!		#NULL!
1	1	3	#NULL!	#NULL!	4	#NULL!	#NULL!	1	1	1	0	0	0	0	0	0	0	0	0	0	0	1	0	0	0	0		4	#NULL!	#NULL!	#NULL!	#NULL!	#NULL!	#NULL!		#NULL!	#NULL!	#NULL!	#NULL!	#NULL!	#NULL!	#NULL!	#NULL!	#NULL!	#NULL!	#NULL!	#NULL!		#NULL!
1	1	3	#NULL!	#NULL!	4	#NULL!	#NULL!	2	#NULL!	#NULL!	#NULL!	#NULL!	#NULL!	#NULL!	#NULL!	#NULL!	#NULL!	#NULL!	#NULL!	#NULL!	#NULL!	#NULL!	#NULL!	#NULL!	#NULL!	#NULL!		#NULL!	1	0	0	0	0	0	0	0	0	0	0	0	0	0	0	0	0	0	1	Blueberry’s	1
1	1	3	#NULL!	#NULL!	2	1	4	2	#NULL!	#NULL!	#NULL!	#NULL!	#NULL!	#NULL!	#NULL!	#NULL!	#NULL!	#NULL!	#NULL!	#NULL!	#NULL!	#NULL!	#NULL!	#NULL!	#NULL!	#NULL!		#NULL!	1	0	0	0	0	1	0	0	0	0	0	0	0	0	0	0	0	0	0		6
1	1	3	#NULL!	#NULL!	4	#NULL!	#NULL!	2	#NULL!	#NULL!	#NULL!	#NULL!	#NULL!	#NULL!	#NULL!	#NULL!	#NULL!	#NULL!	#NULL!	#NULL!	#NULL!	#NULL!	#NULL!	#NULL!	#NULL!	#NULL!		#NULL!	1	1	1	0	0	0	0	0	0	0	0	0	0	0	0	0	0	0	0		6
2	1	3	#NULL!	#NULL!	1	2	4	2	#NULL!	#NULL!	#NULL!	#NULL!	#NULL!	#NULL!	#NULL!	#NULL!	#NULL!	#NULL!	#NULL!	#NULL!	#NULL!	#NULL!	#NULL!	#NULL!	#NULL!	#NULL!		#NULL!	1	0	1	0	0	0	0	0	0	0	0	0	0	0	0	0	0	0	0		3
1	1	3	#NULL!	#NULL!	3	2	4	1	2	1	0	0	0	0	0	0	0	0	0	0	0	0	0	0	0	0		6	#NULL!	#NULL!	#NULL!	#NULL!	#NULL!	#NULL!		#NULL!	#NULL!	#NULL!	#NULL!	#NULL!	#NULL!	#NULL!	#NULL!	#NULL!	#NULL!	#NULL!	#NULL!		#NULL!
2	1	3	#NULL!	#NULL!	4	#NULL!	#NULL!	2	#NULL!	#NULL!	#NULL!	#NULL!	#NULL!	#NULL!	#NULL!	#NULL!	#NULL!	#NULL!	#NULL!	#NULL!	#NULL!	#NULL!	#NULL!	#NULL!	#NULL!	#NULL!		#NULL!	1	0	1	0	0	0	0	0	0	0	0	0	0	0	0	0	0	0	0		7
1	1	3	#NULL!	#NULL!	2	4	#NULL!	1	1	0	0	0	0	1	0	0	0	0	0	0	0	0	0	0	0	0		7	#NULL!	#NULL!	#NULL!	#NULL!	#NULL!	#NULL!		#NULL!	#NULL!	#NULL!	#NULL!	#NULL!	#NULL!	#NULL!	#NULL!	#NULL!	#NULL!	#NULL!	#NULL!		#NULL!
1	1	3	#NULL!	#NULL!	4	#NULL!	#NULL!	1	1	1	0	0	1	0	0	0	0	0	0	0	0	0	0	1	0	0		7	#NULL!	#NULL!	#NULL!	#NULL!	#NULL!	#NULL!		#NULL!	#NULL!	#NULL!	#NULL!	#NULL!	#NULL!	#NULL!	#NULL!	#NULL!	#NULL!	#NULL!	#NULL!		#NULL!
1	1	3	#NULL!	#NULL!	4	#NULL!	#NULL!	3	1	1	0	0	1	0	1	0	1	0	0	0	0	1	0	1	0	0		5	#NULL!	#NULL!	#NULL!	#NULL!	#NULL!	#NULL!		#NULL!	#NULL!	#NULL!	#NULL!	#NULL!	#NULL!	#NULL!	#NULL!	#NULL!	#NULL!	#NULL!	#NULL!		#NULL!
1	1	1	3	#NULL!	2	4	#NULL!	2	#NULL!	#NULL!	#NULL!	#NULL!	#NULL!	#NULL!	#NULL!	#NULL!	#NULL!	#NULL!	#NULL!	#NULL!	#NULL!	#NULL!	#NULL!	#NULL!	#NULL!	#NULL!		#NULL!	1	1	0	0	0	0	0	0	0	0	0	0	0	0	0	0	0	0	0		1
1	1	3	#NULL!	#NULL!	4	#NULL!	#NULL!	2	#NULL!	#NULL!	#NULL!	#NULL!	#NULL!	#NULL!	#NULL!	#NULL!	#NULL!	#NULL!	#NULL!	#NULL!	#NULL!	#NULL!	#NULL!	#NULL!	#NULL!	#NULL!		#NULL!	1	1	0	0	1	0	0	0	0	1	0	0	0	0	0	0	0	0	0		3
2	1	3	#NULL!	#NULL!	2	4	#NULL!	2	#NULL!	#NULL!	#NULL!	#NULL!	#NULL!	#NULL!	#NULL!	#NULL!	#NULL!	#NULL!	#NULL!	#NULL!	#NULL!	#NULL!	#NULL!	#NULL!	#NULL!	#NULL!		#NULL!	1	0	0	1	0	0	0	0	0	0	0	0	0	0	0	0	0	0	1	poultry	7
1	1	3	#NULL!	#NULL!	4	#NULL!	#NULL!	2	#NULL!	#NULL!	#NULL!	#NULL!	#NULL!	#NULL!	#NULL!	#NULL!	#NULL!	#NULL!	#NULL!	#NULL!	#NULL!	#NULL!	#NULL!	#NULL!	#NULL!	#NULL!		#NULL!	1	1	0	0	1	0	0	0	0	0	0	0	0	0	0	0	0	0	0		7
1	1	3	#NULL!	#NULL!	1	3	4	1	2	1	1	0	0	1	0	0	0	0	0	1	0	0	0	0	0	0		6	#NULL!	#NULL!	#NULL!	#NULL!	#NULL!	#NULL!		#NULL!	#NULL!	#NULL!	#NULL!	#NULL!	#NULL!	#NULL!	#NULL!	#NULL!	#NULL!	#NULL!	#NULL!		#NULL!
1	1	3	#NULL!	#NULL!	4	#NULL!	#NULL!	2	#NULL!	#NULL!	#NULL!	#NULL!	#NULL!	#NULL!	#NULL!	#NULL!	#NULL!	#NULL!	#NULL!	#NULL!	#NULL!	#NULL!	#NULL!	#NULL!	#NULL!	#NULL!		#NULL!	1	0	0	0	0	1	0	1	0	0	0	0	0	0	0	0	0	0	0		6
2	1	3	#NULL!	#NULL!	4	#NULL!	#NULL!	1	1	0	0	0	0	0	0	0	0	0	0	0	0	0	0	1	0	0		7	#NULL!	#NULL!	#NULL!	#NULL!	#NULL!	#NULL!		#NULL!	#NULL!	#NULL!	#NULL!	#NULL!	#NULL!	#NULL!	#NULL!	#NULL!	#NULL!	#NULL!	#NULL!		#NULL!
1	1	3	#NULL!	#NULL!	4	#NULL!	#NULL!	2	#NULL!	#NULL!	#NULL!	#NULL!	#NULL!	#NULL!	#NULL!	#NULL!	#NULL!	#NULL!	#NULL!	#NULL!	#NULL!	#NULL!	#NULL!	#NULL!	#NULL!	#NULL!		#NULL!	1	0	0	0	0	0	0	0	1	0	0	0	0	0	0	0	0	0	0		7
1	1	3	#NULL!	#NULL!	4	#NULL!	#NULL!	1	1	1	0	0	0	0	0	0	0	0	1	0	0	0	0	0	0	0		7	#NULL!	#NULL!	#NULL!	#NULL!	#NULL!	#NULL!		#NULL!	#NULL!	#NULL!	#NULL!	#NULL!	#NULL!	#NULL!	#NULL!	#NULL!	#NULL!	#NULL!	#NULL!		#NULL!
1	1	3	#NULL!	#NULL!	3	1	4	1	2	0	0	0	0	1	0	0	0	0	0	0	0	0	0	0	0	0		6	#NULL!	#NULL!	#NULL!	#NULL!	#NULL!	#NULL!		#NULL!	#NULL!	#NULL!	#NULL!	#NULL!	#NULL!	#NULL!	#NULL!	#NULL!	#NULL!	#NULL!	#NULL!		#NULL!
2	1	3	#NULL!	#NULL!	4	#NULL!	#NULL!	3	2	0	0	1	0	1	0	0	0	0	0	0	0	0	0	0	0	0		5	#NULL!	#NULL!	#NULL!	#NULL!	#NULL!	#NULL!		#NULL!	#NULL!	#NULL!	#NULL!	#NULL!	#NULL!	#NULL!	#NULL!	#NULL!	#NULL!	#NULL!	#NULL!		#NULL!
1	1	3	#NULL!	#NULL!	2	4	#NULL!	1	1	0	0	0	1	0	0	0	0	0	1	0	0	1	0	0	0	0		3	#NULL!	#NULL!	#NULL!	#NULL!	#NULL!	#NULL!		#NULL!	#NULL!	#NULL!	#NULL!	#NULL!	#NULL!	#NULL!	#NULL!	#NULL!	#NULL!	#NULL!	#NULL!		#NULL!
1	1	3	#NULL!	#NULL!	4	#NULL!	#NULL!	1	1	1	0	0	0	0	0	0	0	0	0	0	0	0	0	0	0	1	Fruit	1	#NULL!	#NULL!	#NULL!	#NULL!	#NULL!	#NULL!		#NULL!	#NULL!	#NULL!	#NULL!	#NULL!	#NULL!	#NULL!	#NULL!	#NULL!	#NULL!	#NULL!	#NULL!		#NULL!
1	1	3	#NULL!	#NULL!	2	1	4	3	1	0	0	1	0	0	0	0	0	1	0	0	0	1	0	0	0	0		4	#NULL!	#NULL!	#NULL!	#NULL!	#NULL!	#NULL!		#NULL!	#NULL!	#NULL!	#NULL!	#NULL!	#NULL!	#NULL!	#NULL!	#NULL!	#NULL!	#NULL!	#NULL!		#NULL!
2	1	3	#NULL!	#NULL!	4	#NULL!	#NULL!	1	1	1	0	0	0	0	0	0	0	0	1	0	0	1	0	0	0	0		2	#NULL!	#NULL!	#NULL!	#NULL!	#NULL!	#NULL!		#NULL!	#NULL!	#NULL!	#NULL!	#NULL!	#NULL!	#NULL!	#NULL!	#NULL!	#NULL!	#NULL!	#NULL!		#NULL!
1	1	3	#NULL!	#NULL!	4	#NULL!	#NULL!	1	1	1	1	0	0	0	0	0	0	0	0	0	0	0	0	0	0	0		6	#NULL!	#NULL!	#NULL!	#NULL!	#NULL!	#NULL!		#NULL!	#NULL!	#NULL!	#NULL!	#NULL!	#NULL!	#NULL!	#NULL!	#NULL!	#NULL!	#NULL!	#NULL!		#NULL!
1	1	3	#NULL!	#NULL!	1	3	4	2	#NULL!	#NULL!	#NULL!	#NULL!	#NULL!	#NULL!	#NULL!	#NULL!	#NULL!	#NULL!	#NULL!	#NULL!	#NULL!	#NULL!	#NULL!	#NULL!	#NULL!	#NULL!		#NULL!	1	0	0	0	0	0	0	0	0	0	0	0	0	0	0	1	1	0	0		1
2	1	3	#NULL!	#NULL!	4	#NULL!	#NULL!	2	#NULL!	#NULL!	#NULL!	#NULL!	#NULL!	#NULL!	#NULL!	#NULL!	#NULL!	#NULL!	#NULL!	#NULL!	#NULL!	#NULL!	#NULL!	#NULL!	#NULL!	#NULL!		#NULL!	1	0	0	1	0	0	0	0	0	0	0	0	0	0	0	0	0	0	0		3
1	1	1	3	#NULL!	3	4	#NULL!	2	#NULL!	#NULL!	#NULL!	#NULL!	#NULL!	#NULL!	#NULL!	#NULL!	#NULL!	#NULL!	#NULL!	#NULL!	#NULL!	#NULL!	#NULL!	#NULL!	#NULL!	#NULL!		#NULL!	2	1	0	0	0	0	0	0	0	0	0	0	0	0	0	0	0	0	0		5
2	1	3	#NULL!	#NULL!	4	#NULL!	#NULL!	2	#NULL!	#NULL!	#NULL!	#NULL!	#NULL!	#NULL!	#NULL!	#NULL!	#NULL!	#NULL!	#NULL!	#NULL!	#NULL!	#NULL!	#NULL!	#NULL!	#NULL!	#NULL!		#NULL!	1	0	1	0	0	0	0	0	0	0	0	0	0	0	0	0	0	0	0		6
1	1	3	#NULL!	#NULL!	1	4	#NULL!	3	1	0	0	0	0	1	0	0	0	0	0	0	0	0	0	0	0	0		7	#NULL!	#NULL!	#NULL!	#NULL!	#NULL!	#NULL!		#NULL!	#NULL!	#NULL!	#NULL!	#NULL!	#NULL!	#NULL!	#NULL!	#NULL!	#NULL!	#NULL!	#NULL!		#NULL!
1	1	3	#NULL!	#NULL!	2	4	#NULL!	1	2	1	0	0	0	0	0	0	0	0	0	0	0	0	0	1	0	0		5	#NULL!	#NULL!	#NULL!	#NULL!	#NULL!	#NULL!		#NULL!	#NULL!	#NULL!	#NULL!	#NULL!	#NULL!	#NULL!	#NULL!	#NULL!	#NULL!	#NULL!	#NULL!		#NULL!
2	1	1	3	#NULL!	4	#NULL!	#NULL!	1	1	0	0	0	1	0	1	0	0	0	0	0	0	0	0	1	0	1	Grains & seeds	7	#NULL!	#NULL!	#NULL!	#NULL!	#NULL!	#NULL!		#NULL!	#NULL!	#NULL!	#NULL!	#NULL!	#NULL!	#NULL!	#NULL!	#NULL!	#NULL!	#NULL!	#NULL!		#NULL!
1	1	3	#NULL!	#NULL!	4	#NULL!	#NULL!	2	#NULL!	#NULL!	#NULL!	#NULL!	#NULL!	#NULL!	#NULL!	#NULL!	#NULL!	#NULL!	#NULL!	#NULL!	#NULL!	#NULL!	#NULL!	#NULL!	#NULL!	#NULL!		#NULL!	1	1	0	0	0	0	0	0	0	0	0	0	0	0	0	0	0	0	0		5
1	1	3	#NULL!	#NULL!	4	#NULL!	#NULL!	2	#NULL!	#NULL!	#NULL!	#NULL!	#NULL!	#NULL!	#NULL!	#NULL!	#NULL!	#NULL!	#NULL!	#NULL!	#NULL!	#NULL!	#NULL!	#NULL!	#NULL!	#NULL!		#NULL!	1	0	0	0	0	0	0	0	1	1	0	0	0	0	0	0	0	0	0		4
1	1	3	#NULL!	#NULL!	2	4	#NULL!	1	1	1	0	0	0	0	0	0	1	0	0	0	0	0	0	0	0	0		5	#NULL!	#NULL!	#NULL!	#NULL!	#NULL!	#NULL!		#NULL!	#NULL!	#NULL!	#NULL!	#NULL!	#NULL!	#NULL!	#NULL!	#NULL!	#NULL!	#NULL!	#NULL!		#NULL!
1	1	3	#NULL!	#NULL!	4	#NULL!	#NULL!	2	#NULL!	#NULL!	#NULL!	#NULL!	#NULL!	#NULL!	#NULL!	#NULL!	#NULL!	#NULL!	#NULL!	#NULL!	#NULL!	#NULL!	#NULL!	#NULL!	#NULL!	#NULL!		#NULL!	1	1	0	0	0	0	0	0	0	0	0	0	0	0	0	0	0	0	0		6
2	1	3	#NULL!	#NULL!	4	#NULL!	#NULL!	2	#NULL!	#NULL!	#NULL!	#NULL!	#NULL!	#NULL!	#NULL!	#NULL!	#NULL!	#NULL!	#NULL!	#NULL!	#NULL!	#NULL!	#NULL!	#NULL!	#NULL!	#NULL!		#NULL!	1	0	0	0	1	0	0	0	0	0	0	0	0	0	0	1	1	0	0		6
1	1	3	#NULL!	#NULL!	4	#NULL!	#NULL!	1	1	0	0	0	0	0	0	0	0	0	0	0	0	0	0	0	1	1	Tomatoes	7	#NULL!	#NULL!	#NULL!	#NULL!	#NULL!	#NULL!		#NULL!	#NULL!	#NULL!	#NULL!	#NULL!	#NULL!	#NULL!	#NULL!	#NULL!	#NULL!	#NULL!	#NULL!		#NULL!
1	1	3	#NULL!	#NULL!	4	#NULL!	#NULL!	1	2	1	0	0	0	1	0	0	0	0	0	0	0	0	0	0	0	0		4	#NULL!	#NULL!	#NULL!	#NULL!	#NULL!	#NULL!		#NULL!	#NULL!	#NULL!	#NULL!	#NULL!	#NULL!	#NULL!	#NULL!	#NULL!	#NULL!	#NULL!	#NULL!		#NULL!
1	1	3	#NULL!	#NULL!	4	#NULL!	#NULL!	2	#NULL!	#NULL!	#NULL!	#NULL!	#NULL!	#NULL!	#NULL!	#NULL!	#NULL!	#NULL!	#NULL!	#NULL!	#NULL!	#NULL!	#NULL!	#NULL!	#NULL!	#NULL!		#NULL!	1	0	0	0	1	0	0	0	0	0	0	0	0	0	0	0	0	0	0		7
1	1	3	#NULL!	#NULL!	2	4	#NULL!	3	2	1	0	0	0	0	0	0	0	0	0	0	0	0	0	0	0	0		5	#NULL!	#NULL!	#NULL!	#NULL!	#NULL!	#NULL!		#NULL!	#NULL!	#NULL!	#NULL!	#NULL!	#NULL!	#NULL!	#NULL!	#NULL!	#NULL!	#NULL!	#NULL!		#NULL!
1	1	3	#NULL!	#NULL!	1	2	4	1	1	0	0	0	0	0	0	0	1	0	0	0	0	0	0	0	0	1	Yeast	5	#NULL!	#NULL!	#NULL!	#NULL!	#NULL!	#NULL!		#NULL!	#NULL!	#NULL!	#NULL!	#NULL!	#NULL!	#NULL!	#NULL!	#NULL!	#NULL!	#NULL!	#NULL!		#NULL!
1	1	3	#NULL!	#NULL!	2	1	4	1	1	0	0	0	0	0	0	0	0	0	0	0	0	0	0	0	0	1	lettuce	7	#NULL!	#NULL!	#NULL!	#NULL!	#NULL!	#NULL!		#NULL!	#NULL!	#NULL!	#NULL!	#NULL!	#NULL!	#NULL!	#NULL!	#NULL!	#NULL!	#NULL!	#NULL!		#NULL!
1	1	3	#NULL!	#NULL!	2	1	4	1	2	0	0	0	0	0	0	0	0	0	0	0	0	1	0	0	0	1	Mushrooms	4	#NULL!	#NULL!	#NULL!	#NULL!	#NULL!	#NULL!		#NULL!	#NULL!	#NULL!	#NULL!	#NULL!	#NULL!	#NULL!	#NULL!	#NULL!	#NULL!	#NULL!	#NULL!		#NULL!
1	1	3	#NULL!	#NULL!	4	#NULL!	#NULL!	1	1	0	0	0	0	0	0	0	1	0	0	0	0	0	0	0	0	0		7	#NULL!	#NULL!	#NULL!	#NULL!	#NULL!	#NULL!		#NULL!	#NULL!	#NULL!	#NULL!	#NULL!	#NULL!	#NULL!	#NULL!	#NULL!	#NULL!	#NULL!	#NULL!		#NULL!
1	1	3	#NULL!	#NULL!	4	#NULL!	#NULL!	3	1	0	0	0	0	1	0	0	0	0	0	0	0	0	0	0	1	0		2	#NULL!	#NULL!	#NULL!	#NULL!	#NULL!	#NULL!		#NULL!	#NULL!	#NULL!	#NULL!	#NULL!	#NULL!	#NULL!	#NULL!	#NULL!	#NULL!	#NULL!	#NULL!		#NULL!
1	1	3	#NULL!	#NULL!	3	4	#NULL!	2	#NULL!	#NULL!	#NULL!	#NULL!	#NULL!	#NULL!	#NULL!	#NULL!	#NULL!	#NULL!	#NULL!	#NULL!	#NULL!	#NULL!	#NULL!	#NULL!	#NULL!	#NULL!		#NULL!	1	0	1	0	1	0	0	0	0	0	0	0	0	0	0	0	0	0	0		7
2	1	1	3	#NULL!	2	4	#NULL!	2	#NULL!	#NULL!	#NULL!	#NULL!	#NULL!	#NULL!	#NULL!	#NULL!	#NULL!	#NULL!	#NULL!	#NULL!	#NULL!	#NULL!	#NULL!	#NULL!	#NULL!	#NULL!		#NULL!	1	1	1	0	0	0	0	0	0	0	0	0	0	0	0	1	1	0	0		6
2	1	1	3	#NULL!	3	1	4	2	#NULL!	#NULL!	#NULL!	#NULL!	#NULL!	#NULL!	#NULL!	#NULL!	#NULL!	#NULL!	#NULL!	#NULL!	#NULL!	#NULL!	#NULL!	#NULL!	#NULL!	#NULL!		#NULL!	2	1	0	0	0	1	0	0	0	0	0	0	0	0	0	0	0	1	0		6
1	1	3	#NULL!	#NULL!	2	4	#NULL!	3	1	0	1	0	0	0	0	0	0	0	0	0	0	0	0	0	0	0		5	#NULL!	#NULL!	#NULL!	#NULL!	#NULL!	#NULL!		#NULL!	#NULL!	#NULL!	#NULL!	#NULL!	#NULL!	#NULL!	#NULL!	#NULL!	#NULL!	#NULL!	#NULL!		#NULL!
1	1	3	#NULL!	#NULL!	2	3	4	2	#NULL!	#NULL!	#NULL!	#NULL!	#NULL!	#NULL!	#NULL!	#NULL!	#NULL!	#NULL!	#NULL!	#NULL!	#NULL!	#NULL!	#NULL!	#NULL!	#NULL!	#NULL!		#NULL!	2	0	0	0	1	0	0	0	0	0	0	0	0	0	0	0	0	0	0		3
1	1	3	#NULL!	#NULL!	1	4	#NULL!	2	#NULL!	#NULL!	#NULL!	#NULL!	#NULL!	#NULL!	#NULL!	#NULL!	#NULL!	#NULL!	#NULL!	#NULL!	#NULL!	#NULL!	#NULL!	#NULL!	#NULL!	#NULL!		#NULL!	1	0	0	0	0	0	0	0	0	0	0	0	0	0	0	0	1	0	0		5
1	1	3	#NULL!	#NULL!	1	2	4	2	#NULL!	#NULL!	#NULL!	#NULL!	#NULL!	#NULL!	#NULL!	#NULL!	#NULL!	#NULL!	#NULL!	#NULL!	#NULL!	#NULL!	#NULL!	#NULL!	#NULL!	#NULL!		#NULL!	1	1	1	0	0	0	0	0	0	0	1	0	0	0	0	0	0	0	0		5
1	1	3	#NULL!	#NULL!	1	4	#NULL!	2	#NULL!	#NULL!	#NULL!	#NULL!	#NULL!	#NULL!	#NULL!	#NULL!	#NULL!	#NULL!	#NULL!	#NULL!	#NULL!	#NULL!	#NULL!	#NULL!	#NULL!	#NULL!		#NULL!	1	0	1	0	0	0	0	0	0	0	0	0	0	0	0	0	0	0	0		7
1	1	3	#NULL!	#NULL!	2	4	#NULL!	3	1	1	1	0	0	0	0	0	0	0	0	0	0	0	0	0	0	0		7	#NULL!	#NULL!	#NULL!	#NULL!	#NULL!	#NULL!		#NULL!	#NULL!	#NULL!	#NULL!	#NULL!	#NULL!	#NULL!	#NULL!	#NULL!	#NULL!	#NULL!	#NULL!		#NULL!
1	1	3	#NULL!	#NULL!	4	#NULL!	#NULL!	1	1	1	0	0	0	0	0	0	0	0	0	0	0	0	0	0	0	0		3	#NULL!	#NULL!	#NULL!	#NULL!	#NULL!	#NULL!		#NULL!	#NULL!	#NULL!	#NULL!	#NULL!	#NULL!	#NULL!	#NULL!	#NULL!	#NULL!	#NULL!	#NULL!		#NULL!
1	1	1	3	#NULL!	3	1	4	2	#NULL!	#NULL!	#NULL!	#NULL!	#NULL!	#NULL!	#NULL!	#NULL!	#NULL!	#NULL!	#NULL!	#NULL!	#NULL!	#NULL!	#NULL!	#NULL!	#NULL!	#NULL!		#NULL!	1	0	1	0	0	0	0	0	0	0	0	0	0	0	0	0	0	0	0		6
1	1	3	#NULL!	#NULL!	1	4	#NULL!	2	#NULL!	#NULL!	#NULL!	#NULL!	#NULL!	#NULL!	#NULL!	#NULL!	#NULL!	#NULL!	#NULL!	#NULL!	#NULL!	#NULL!	#NULL!	#NULL!	#NULL!	#NULL!		#NULL!	1	1	0	0	0	0	0	0	0	0	0	0	0	0	0	0	0	0	0		5
1	1	3	#NULL!	#NULL!	1	3	4	2	#NULL!	#NULL!	#NULL!	#NULL!	#NULL!	#NULL!	#NULL!	#NULL!	#NULL!	#NULL!	#NULL!	#NULL!	#NULL!	#NULL!	#NULL!	#NULL!	#NULL!	#NULL!		#NULL!	1	0	0	1	1	0	0	0	0	0	0	0	0	0	0	0	1	0	0		6
1	1	3	#NULL!	#NULL!	2	3	4	2	#NULL!	#NULL!	#NULL!	#NULL!	#NULL!	#NULL!	#NULL!	#NULL!	#NULL!	#NULL!	#NULL!	#NULL!	#NULL!	#NULL!	#NULL!	#NULL!	#NULL!	#NULL!		#NULL!	2	1	0	0	0	0	0	0	0	0	0	0	0	0	0	0	0	0	0		4
1	1	3	#NULL!	#NULL!	4	#NULL!	#NULL!	2	#NULL!	#NULL!	#NULL!	#NULL!	#NULL!	#NULL!	#NULL!	#NULL!	#NULL!	#NULL!	#NULL!	#NULL!	#NULL!	#NULL!	#NULL!	#NULL!	#NULL!	#NULL!		#NULL!	1	0	0	0	1	0	0	0	0	0	0	0	0	0	0	0	0	0	0		7
1	1	3	#NULL!	#NULL!	2	4	#NULL!	1	1	0	0	0	1	0	0	0	0	0	0	0	0	0	0	1	0	0		6	#NULL!	#NULL!	#NULL!	#NULL!	#NULL!	#NULL!		#NULL!	#NULL!	#NULL!	#NULL!	#NULL!	#NULL!	#NULL!	#NULL!	#NULL!	#NULL!	#NULL!	#NULL!		#NULL!
1	1	1	3	#NULL!	2	3	4	1	1	0	1	0	0	0	0	0	0	0	0	0	0	0	0	0	0	0		7	#NULL!	#NULL!	#NULL!	#NULL!	#NULL!	#NULL!		#NULL!	#NULL!	#NULL!	#NULL!	#NULL!	#NULL!	#NULL!	#NULL!	#NULL!	#NULL!	#NULL!	#NULL!		#NULL!
1	1	3	#NULL!	#NULL!	4	#NULL!	#NULL!	2	#NULL!	#NULL!	#NULL!	#NULL!	#NULL!	#NULL!	#NULL!	#NULL!	#NULL!	#NULL!	#NULL!	#NULL!	#NULL!	#NULL!	#NULL!	#NULL!	#NULL!	#NULL!		#NULL!	1	0	0	0	1	0	0	0	0	0	0	0	0	0	0	0	0	0	0		7
2	1	1	3	#NULL!	1	3	4	3	2	0	0	0	0	0	0	1	0	0	0	0	0	0	0	0	0	0		6	#NULL!	#NULL!	#NULL!	#NULL!	#NULL!	#NULL!		#NULL!	#NULL!	#NULL!	#NULL!	#NULL!	#NULL!	#NULL!	#NULL!	#NULL!	#NULL!	#NULL!	#NULL!		#NULL!
1	1	1	3	#NULL!	4	#NULL!	#NULL!	1	2	1	0	0	0	0	0	0	0	0	0	0	0	0	0	0	0	0		4	#NULL!	#NULL!	#NULL!	#NULL!	#NULL!	#NULL!		#NULL!	#NULL!	#NULL!	#NULL!	#NULL!	#NULL!	#NULL!	#NULL!	#NULL!	#NULL!	#NULL!	#NULL!		#NULL!
1	1	3	#NULL!	#NULL!	4	#NULL!	#NULL!	2	#NULL!	#NULL!	#NULL!	#NULL!	#NULL!	#NULL!	#NULL!	#NULL!	#NULL!	#NULL!	#NULL!	#NULL!	#NULL!	#NULL!	#NULL!	#NULL!	#NULL!	#NULL!		#NULL!	1	1	0	0	0	0	0	0	0	0	0	0	0	0	0	0	0	0	0		4
1	1	3	#NULL!	#NULL!	4	#NULL!	#NULL!	1	2	0	0	0	0	1	0	0	0	0	0	0	0	0	0	0	0	0		6	#NULL!	#NULL!	#NULL!	#NULL!	#NULL!	#NULL!		#NULL!	#NULL!	#NULL!	#NULL!	#NULL!	#NULL!	#NULL!	#NULL!	#NULL!	#NULL!	#NULL!	#NULL!		#NULL!
1	1	3	#NULL!	#NULL!	4	#NULL!	#NULL!	3	1	0	1	0	0	0	0	0	0	0	0	0	0	0	0	0	0	0		4	#NULL!	#NULL!	#NULL!	#NULL!	#NULL!	#NULL!		#NULL!	#NULL!	#NULL!	#NULL!	#NULL!	#NULL!	#NULL!	#NULL!	#NULL!	#NULL!	#NULL!	#NULL!		#NULL!
1	1	3	#NULL!	#NULL!	4	#NULL!	#NULL!	2	#NULL!	#NULL!	#NULL!	#NULL!	#NULL!	#NULL!	#NULL!	#NULL!	#NULL!	#NULL!	#NULL!	#NULL!	#NULL!	#NULL!	#NULL!	#NULL!	#NULL!	#NULL!		#NULL!	1	1	0	0	0	0	0	0	0	0	0	0	0	0	0	0	0	0	0		6
1	1	3	#NULL!	#NULL!	4	#NULL!	#NULL!	1	2	1	0	0	0	0	0	0	0	0	0	0	0	1	0	0	0	0		5	#NULL!	#NULL!	#NULL!	#NULL!	#NULL!	#NULL!		#NULL!	#NULL!	#NULL!	#NULL!	#NULL!	#NULL!	#NULL!	#NULL!	#NULL!	#NULL!	#NULL!	#NULL!		#NULL!
1	1	3	#NULL!	#NULL!	3	4	#NULL!	1	1	0	0	0	0	1	0	0	0	0	0	0	0	0	0	0	0	0		7	#NULL!	#NULL!	#NULL!	#NULL!	#NULL!	#NULL!		#NULL!	#NULL!	#NULL!	#NULL!	#NULL!	#NULL!	#NULL!	#NULL!	#NULL!	#NULL!	#NULL!	#NULL!		#NULL!
1	1	3	#NULL!	#NULL!	3	1	4	2	#NULL!	#NULL!	#NULL!	#NULL!	#NULL!	#NULL!	#NULL!	#NULL!	#NULL!	#NULL!	#NULL!	#NULL!	#NULL!	#NULL!	#NULL!	#NULL!	#NULL!	#NULL!		#NULL!	2	0	0	0	0	0	0	0	0	0	0	0	0	0	0	0	0	0	1	Mushrooms	6
1	1	1	3	#NULL!	4	#NULL!	#NULL!	3	1	1	0	0	0	0	0	0	0	0	0	0	0	0	0	0	0	0		6	#NULL!	#NULL!	#NULL!	#NULL!	#NULL!	#NULL!		#NULL!	#NULL!	#NULL!	#NULL!	#NULL!	#NULL!	#NULL!	#NULL!	#NULL!	#NULL!	#NULL!	#NULL!		#NULL!
1	1	3	#NULL!	#NULL!	4	#NULL!	#NULL!	2	#NULL!	#NULL!	#NULL!	#NULL!	#NULL!	#NULL!	#NULL!	#NULL!	#NULL!	#NULL!	#NULL!	#NULL!	#NULL!	#NULL!	#NULL!	#NULL!	#NULL!	#NULL!		#NULL!	1	1	1	0	1	0	0	0	0	0	0	0	0	0	0	0	0	0	0		6
1	1	3	#NULL!	#NULL!	4	#NULL!	#NULL!	3	1	1	0	0	0	1	0	0	1	0	0	0	0	0	0	0	0	0		6	#NULL!	#NULL!	#NULL!	#NULL!	#NULL!	#NULL!		#NULL!	#NULL!	#NULL!	#NULL!	#NULL!	#NULL!	#NULL!	#NULL!	#NULL!	#NULL!	#NULL!	#NULL!		#NULL!
1	1	3	#NULL!	#NULL!	2	1	4	2	#NULL!	#NULL!	#NULL!	#NULL!	#NULL!	#NULL!	#NULL!	#NULL!	#NULL!	#NULL!	#NULL!	#NULL!	#NULL!	#NULL!	#NULL!	#NULL!	#NULL!	#NULL!		#NULL!	2	1	0	0	0	0	0	0	0	0	0	0	0	0	0	0	0	0	0		2
1	1	3	#NULL!	#NULL!	4	#NULL!	#NULL!	2	#NULL!	#NULL!	#NULL!	#NULL!	#NULL!	#NULL!	#NULL!	#NULL!	#NULL!	#NULL!	#NULL!	#NULL!	#NULL!	#NULL!	#NULL!	#NULL!	#NULL!	#NULL!		#NULL!	1	0	1	0	1	0	0	1	0	0	0	0	0	0	0	0	0	0	0		6
1	1	1	3	#NULL!	2	4	#NULL!	1	1	0	0	0	1	1	0	0	0	0	0	0	0	0	0	0	0	0		7	#NULL!	#NULL!	#NULL!	#NULL!	#NULL!	#NULL!		#NULL!	#NULL!	#NULL!	#NULL!	#NULL!	#NULL!	#NULL!	#NULL!	#NULL!	#NULL!	#NULL!	#NULL!		#NULL!
1	1	3	#NULL!	#NULL!	2	4	#NULL!	2	#NULL!	#NULL!	#NULL!	#NULL!	#NULL!	#NULL!	#NULL!	#NULL!	#NULL!	#NULL!	#NULL!	#NULL!	#NULL!	#NULL!	#NULL!	#NULL!	#NULL!	#NULL!		#NULL!	1	0	1	0	0	0	0	0	0	0	0	0	0	0	0	0	0	0	1	flour	5
1	1	3	#NULL!	#NULL!	1	4	#NULL!	1	1	0	0	0	0	1	0	0	0	0	0	0	0	0	0	0	0	0		7	#NULL!	#NULL!	#NULL!	#NULL!	#NULL!	#NULL!		#NULL!	#NULL!	#NULL!	#NULL!	#NULL!	#NULL!	#NULL!	#NULL!	#NULL!	#NULL!	#NULL!	#NULL!		#NULL!
1	1	3	#NULL!	#NULL!	1	4	#NULL!	1	1	0	0	0	0	1	0	0	0	0	0	0	0	0	0	0	0	0		5	#NULL!	#NULL!	#NULL!	#NULL!	#NULL!	#NULL!		#NULL!	#NULL!	#NULL!	#NULL!	#NULL!	#NULL!	#NULL!	#NULL!	#NULL!	#NULL!	#NULL!	#NULL!		#NULL!
1	1	3	#NULL!	#NULL!	2	4	#NULL!	1	1	0	0	0	0	0	0	0	0	0	0	0	1	0	0	0	0	0		4	#NULL!	#NULL!	#NULL!	#NULL!	#NULL!	#NULL!		#NULL!	#NULL!	#NULL!	#NULL!	#NULL!	#NULL!	#NULL!	#NULL!	#NULL!	#NULL!	#NULL!	#NULL!		#NULL!
1	1	3	#NULL!	#NULL!	4	#NULL!	#NULL!	1	1	1	0	0	0	0	0	0	0	0	0	0	0	0	0	0	0	0		6	#NULL!	#NULL!	#NULL!	#NULL!	#NULL!	#NULL!		#NULL!	#NULL!	#NULL!	#NULL!	#NULL!	#NULL!	#NULL!	#NULL!	#NULL!	#NULL!	#NULL!	#NULL!		#NULL!
1	1	1	3	#NULL!	1	4	#NULL!	1	1	0	1	0	0	0	0	0	0	0	0	0	0	0	0	0	0	0		7	#NULL!	#NULL!	#NULL!	#NULL!	#NULL!	#NULL!		#NULL!	#NULL!	#NULL!	#NULL!	#NULL!	#NULL!	#NULL!	#NULL!	#NULL!	#NULL!	#NULL!	#NULL!		#NULL!
1	1	1	3	#NULL!	2	1	4	2	#NULL!	#NULL!	#NULL!	#NULL!	#NULL!	#NULL!	#NULL!	#NULL!	#NULL!	#NULL!	#NULL!	#NULL!	#NULL!	#NULL!	#NULL!	#NULL!	#NULL!	#NULL!		#NULL!	1	0	0	0	0	1	0	0	0	0	0	0	0	0	0	0	0	0	0		6
1	1	3	#NULL!	#NULL!	4	#NULL!	#NULL!	2	#NULL!	#NULL!	#NULL!	#NULL!	#NULL!	#NULL!	#NULL!	#NULL!	#NULL!	#NULL!	#NULL!	#NULL!	#NULL!	#NULL!	#NULL!	#NULL!	#NULL!	#NULL!		#NULL!	1	0	0	0	1	0	0	0	0	0	0	0	0	0	0	0	0	0	0		6
1	1	2	3	#NULL!	2	4	#NULL!	1	1	1	0	0	0	0	0	0	0	0	0	0	0	0	0	0	0	0		4	#NULL!	#NULL!	#NULL!	#NULL!	#NULL!	#NULL!		#NULL!	#NULL!	#NULL!	#NULL!	#NULL!	#NULL!	#NULL!	#NULL!	#NULL!	#NULL!	#NULL!	#NULL!		#NULL!
1	1	3	#NULL!	#NULL!	2	3	4	3	1	0	0	0	0	0	0	0	0	0	0	0	0	0	0	0	0	1	Cocoa	6	#NULL!	#NULL!	#NULL!	#NULL!	#NULL!	#NULL!		#NULL!	#NULL!	#NULL!	#NULL!	#NULL!	#NULL!	#NULL!	#NULL!	#NULL!	#NULL!	#NULL!	#NULL!		#NULL!
1	1	1	3	#NULL!	4	#NULL!	#NULL!	1	1	1	0	0	0	0	0	0	0	0	0	0	0	0	0	0	0	0		3	#NULL!	#NULL!	#NULL!	#NULL!	#NULL!	#NULL!		#NULL!	#NULL!	#NULL!	#NULL!	#NULL!	#NULL!	#NULL!	#NULL!	#NULL!	#NULL!	#NULL!	#NULL!		#NULL!
1	1	3	#NULL!	#NULL!	4	#NULL!	#NULL!	3	1	0	0	0	0	0	0	0	0	0	0	0	0	0	0	0	0	1	Any food can make IBS and ulcerative col	5	#NULL!	#NULL!	#NULL!	#NULL!	#NULL!	#NULL!		#NULL!	#NULL!	#NULL!	#NULL!	#NULL!	#NULL!	#NULL!	#NULL!	#NULL!	#NULL!	#NULL!	#NULL!		#NULL!
1	1	1	3	#NULL!	1	4	#NULL!	2	#NULL!	#NULL!	#NULL!	#NULL!	#NULL!	#NULL!	#NULL!	#NULL!	#NULL!	#NULL!	#NULL!	#NULL!	#NULL!	#NULL!	#NULL!	#NULL!	#NULL!	#NULL!		#NULL!	1	1	1	0	0	1	0	0	1	0	0	0	0	0	0	0	0	0	0		6
1	1	3	#NULL!	#NULL!	4	#NULL!	#NULL!	1	1	1	0	0	0	0	0	0	0	0	0	0	0	0	0	0	0	0		7	#NULL!	#NULL!	#NULL!	#NULL!	#NULL!	#NULL!		#NULL!	#NULL!	#NULL!	#NULL!	#NULL!	#NULL!	#NULL!	#NULL!	#NULL!	#NULL!	#NULL!	#NULL!		#NULL!
2	1	3	#NULL!	#NULL!	4	#NULL!	#NULL!	1	1	0	0	0	0	0	0	0	0	0	0	0	0	0	0	0	0	1	pineapple	5	#NULL!	#NULL!	#NULL!	#NULL!	#NULL!	#NULL!		#NULL!	#NULL!	#NULL!	#NULL!	#NULL!	#NULL!	#NULL!	#NULL!	#NULL!	#NULL!	#NULL!	#NULL!		#NULL!
2	1	3	#NULL!	#NULL!	3	1	4	1	1	1	0	0	0	0	0	0	0	1	0	0	0	0	0	0	0	0		4	#NULL!	#NULL!	#NULL!	#NULL!	#NULL!	#NULL!		#NULL!	#NULL!	#NULL!	#NULL!	#NULL!	#NULL!	#NULL!	#NULL!	#NULL!	#NULL!	#NULL!	#NULL!		#NULL!
1	1	3	#NULL!	#NULL!	4	#NULL!	#NULL!	2	#NULL!	#NULL!	#NULL!	#NULL!	#NULL!	#NULL!	#NULL!	#NULL!	#NULL!	#NULL!	#NULL!	#NULL!	#NULL!	#NULL!	#NULL!	#NULL!	#NULL!	#NULL!		#NULL!	1	1	0	1	1	0	0	0	0	0	0	0	0	0	0	1	1	0	0		7
1	1	3	#NULL!	#NULL!	1	4	#NULL!	3	2	1	0	0	0	1	0	0	0	0	0	0	0	0	0	1	0	0		5	#NULL!	#NULL!	#NULL!	#NULL!	#NULL!	#NULL!		#NULL!	#NULL!	#NULL!	#NULL!	#NULL!	#NULL!	#NULL!	#NULL!	#NULL!	#NULL!	#NULL!	#NULL!		#NULL!
1	1	3	#NULL!	#NULL!	4	#NULL!	#NULL!	2	#NULL!	#NULL!	#NULL!	#NULL!	#NULL!	#NULL!	#NULL!	#NULL!	#NULL!	#NULL!	#NULL!	#NULL!	#NULL!	#NULL!	#NULL!	#NULL!	#NULL!	#NULL!		#NULL!	2	0	0	1	0	0	0	0	0	0	0	0	0	0	0	0	0	0	0		4
1	1	3	#NULL!	#NULL!	2	4	#NULL!	1	1	1	1	1	1	1	0	0	0	0	0	0	0	0	0	0	0	0		6	#NULL!	#NULL!	#NULL!	#NULL!	#NULL!	#NULL!		#NULL!	#NULL!	#NULL!	#NULL!	#NULL!	#NULL!	#NULL!	#NULL!	#NULL!	#NULL!	#NULL!	#NULL!		#NULL!
1	1	3	#NULL!	#NULL!	2	3	4	1	2	1	0	0	0	0	0	0	0	0	0	0	0	0	0	0	0	0		7	#NULL!	#NULL!	#NULL!	#NULL!	#NULL!	#NULL!		#NULL!	#NULL!	#NULL!	#NULL!	#NULL!	#NULL!	#NULL!	#NULL!	#NULL!	#NULL!	#NULL!	#NULL!		#NULL!
1	1	3	#NULL!	#NULL!	2	1	4	2	#NULL!	#NULL!	#NULL!	#NULL!	#NULL!	#NULL!	#NULL!	#NULL!	#NULL!	#NULL!	#NULL!	#NULL!	#NULL!	#NULL!	#NULL!	#NULL!	#NULL!	#NULL!		#NULL!	1	0	0	1	1	1	0	0	0	0	0	0	0	0	0	0	1	0	0		5
1	1	4	3	#NULL!	1	4	#NULL!	1	1	1	0	0	0	0	0	0	0	0	0	0	0	0	0	0	0	0		3	#NULL!	#NULL!	#NULL!	#NULL!	#NULL!	#NULL!		#NULL!	#NULL!	#NULL!	#NULL!	#NULL!	#NULL!	#NULL!	#NULL!	#NULL!	#NULL!	#NULL!	#NULL!		#NULL!
1	1	3	#NULL!	#NULL!	4	#NULL!	#NULL!	2	#NULL!	#NULL!	#NULL!	#NULL!	#NULL!	#NULL!	#NULL!	#NULL!	#NULL!	#NULL!	#NULL!	#NULL!	#NULL!	#NULL!	#NULL!	#NULL!	#NULL!	#NULL!		#NULL!	1	0	0	0	1	0	0	0	0	0	0	0	0	0	0	1	1	0	0		1
1	1	3	#NULL!	#NULL!	3	1	4	1	1	0	0	0	0	1	0	0	0	0	0	0	0	0	0	0	0	0		5	#NULL!	#NULL!	#NULL!	#NULL!	#NULL!	#NULL!		#NULL!	#NULL!	#NULL!	#NULL!	#NULL!	#NULL!	#NULL!	#NULL!	#NULL!	#NULL!	#NULL!	#NULL!		#NULL!
1	1	3	#NULL!	#NULL!	3	4	#NULL!	1	1	0	0	0	1	0	0	1	1	0	0	0	0	0	0	0	0	0		4	#NULL!	#NULL!	#NULL!	#NULL!	#NULL!	#NULL!		#NULL!	#NULL!	#NULL!	#NULL!	#NULL!	#NULL!	#NULL!	#NULL!	#NULL!	#NULL!	#NULL!	#NULL!		#NULL!
1	1	3	#NULL!	#NULL!	4	#NULL!	#NULL!	1	1	0	0	0	0	0	0	0	0	0	0	0	0	0	0	0	0	1	Peas	7	#NULL!	#NULL!	#NULL!	#NULL!	#NULL!	#NULL!		#NULL!	#NULL!	#NULL!	#NULL!	#NULL!	#NULL!	#NULL!	#NULL!	#NULL!	#NULL!	#NULL!	#NULL!		#NULL!
2	1	3	#NULL!	#NULL!	4	#NULL!	#NULL!	1	2	1	0	0	0	0	0	0	0	0	0	0	0	0	0	0	0	0		2	#NULL!	#NULL!	#NULL!	#NULL!	#NULL!	#NULL!		#NULL!	#NULL!	#NULL!	#NULL!	#NULL!	#NULL!	#NULL!	#NULL!	#NULL!	#NULL!	#NULL!	#NULL!		#NULL!
1	1	3	#NULL!	#NULL!	4	#NULL!	#NULL!	2	#NULL!	#NULL!	#NULL!	#NULL!	#NULL!	#NULL!	#NULL!	#NULL!	#NULL!	#NULL!	#NULL!	#NULL!	#NULL!	#NULL!	#NULL!	#NULL!	#NULL!	#NULL!		#NULL!	1	0	0	0	1	0	0	0	0	0	0	0	0	0	0	1	1	0	0		7
1	1	3	#NULL!	#NULL!	4	#NULL!	#NULL!	1	1	0	1	0	0	1	0	0	0	0	0	0	0	0	0	0	0	0		7	#NULL!	#NULL!	#NULL!	#NULL!	#NULL!	#NULL!		#NULL!	#NULL!	#NULL!	#NULL!	#NULL!	#NULL!	#NULL!	#NULL!	#NULL!	#NULL!	#NULL!	#NULL!		#NULL!
2	1	3	#NULL!	#NULL!	1	2	4	1	2	0	0	0	0	0	1	0	0	0	0	0	0	0	0	0	0	0		4	#NULL!	#NULL!	#NULL!	#NULL!	#NULL!	#NULL!		#NULL!	#NULL!	#NULL!	#NULL!	#NULL!	#NULL!	#NULL!	#NULL!	#NULL!	#NULL!	#NULL!	#NULL!		#NULL!
1	1	3	#NULL!	#NULL!	1	2	4	1	1	1	1	0	0	0	0	0	0	0	0	0	0	0	0	1	0	0		5	#NULL!	#NULL!	#NULL!	#NULL!	#NULL!	#NULL!		#NULL!	#NULL!	#NULL!	#NULL!	#NULL!	#NULL!	#NULL!	#NULL!	#NULL!	#NULL!	#NULL!	#NULL!		#NULL!
1	1	3	#NULL!	#NULL!	4	#NULL!	#NULL!	1	1	1	0	1	0	0	0	0	1	0	0	0	0	0	0	0	0	0		6	#NULL!	#NULL!	#NULL!	#NULL!	#NULL!	#NULL!		#NULL!	#NULL!	#NULL!	#NULL!	#NULL!	#NULL!	#NULL!	#NULL!	#NULL!	#NULL!	#NULL!	#NULL!		#NULL!
1	1	1	3	#NULL!	4	#NULL!	#NULL!	1	1	1	1	0	0	0	0	0	1	1	0	0	0	0	0	1	0	0		6	#NULL!	#NULL!	#NULL!	#NULL!	#NULL!	#NULL!		#NULL!	#NULL!	#NULL!	#NULL!	#NULL!	#NULL!	#NULL!	#NULL!	#NULL!	#NULL!	#NULL!	#NULL!		#NULL!
2	1	3	#NULL!	#NULL!	2	4	#NULL!	2	#NULL!	#NULL!	#NULL!	#NULL!	#NULL!	#NULL!	#NULL!	#NULL!	#NULL!	#NULL!	#NULL!	#NULL!	#NULL!	#NULL!	#NULL!	#NULL!	#NULL!	#NULL!		#NULL!	1	0	0	0	0	0	0	0	0	0	0	0	0	0	0	0	0	0	1	Mushrooms	7
2	1	3	#NULL!	#NULL!	4	#NULL!	#NULL!	2	#NULL!	#NULL!	#NULL!	#NULL!	#NULL!	#NULL!	#NULL!	#NULL!	#NULL!	#NULL!	#NULL!	#NULL!	#NULL!	#NULL!	#NULL!	#NULL!	#NULL!	#NULL!		#NULL!	1	1	0	0	0	0	0	0	0	0	0	0	0	0	0	0	0	0	0		2
1	1	3	#NULL!	#NULL!	4	#NULL!	#NULL!	1	1	1	1	0	1	0	0	0	0	0	0	0	0	0	0	0	0	0		5	#NULL!	#NULL!	#NULL!	#NULL!	#NULL!	#NULL!		#NULL!	#NULL!	#NULL!	#NULL!	#NULL!	#NULL!	#NULL!	#NULL!	#NULL!	#NULL!	#NULL!	#NULL!		#NULL!
1	1	3	#NULL!	#NULL!	4	#NULL!	#NULL!	2	#NULL!	#NULL!	#NULL!	#NULL!	#NULL!	#NULL!	#NULL!	#NULL!	#NULL!	#NULL!	#NULL!	#NULL!	#NULL!	#NULL!	#NULL!	#NULL!	#NULL!	#NULL!		#NULL!	1	0	0	0	1	0	0	0	0	0	0	0	0	0	0	0	1	0	0		5
1	1	3	#NULL!	#NULL!	4	#NULL!	#NULL!	1	1	0	0	0	1	0	0	0	0	0	0	0	0	0	0	1	0	0		7	#NULL!	#NULL!	#NULL!	#NULL!	#NULL!	#NULL!		#NULL!	#NULL!	#NULL!	#NULL!	#NULL!	#NULL!	#NULL!	#NULL!	#NULL!	#NULL!	#NULL!	#NULL!		#NULL!
2	1	3	#NULL!	#NULL!	4	#NULL!	#NULL!	1	2	1	0	0	0	0	0	0	0	0	0	0	0	0	0	0	0	0		6	#NULL!	#NULL!	#NULL!	#NULL!	#NULL!	#NULL!		#NULL!	#NULL!	#NULL!	#NULL!	#NULL!	#NULL!	#NULL!	#NULL!	#NULL!	#NULL!	#NULL!	#NULL!		#NULL!
1	1	1	3	#NULL!	3	1	4	2	#NULL!	#NULL!	#NULL!	#NULL!	#NULL!	#NULL!	#NULL!	#NULL!	#NULL!	#NULL!	#NULL!	#NULL!	#NULL!	#NULL!	#NULL!	#NULL!	#NULL!	#NULL!		#NULL!	1	1	0	0	0	0	0	0	0	0	0	0	0	0	0	0	0	0	0		5
2	1	3	#NULL!	#NULL!	4	#NULL!	#NULL!	3	1	0	0	0	1	0	0	0	0	0	0	0	0	0	0	1	0	0		7	#NULL!	#NULL!	#NULL!	#NULL!	#NULL!	#NULL!		#NULL!	#NULL!	#NULL!	#NULL!	#NULL!	#NULL!	#NULL!	#NULL!	#NULL!	#NULL!	#NULL!	#NULL!		#NULL!
1	1	1	3	#NULL!	4	#NULL!	#NULL!	1	2	1	0	0	0	0	0	0	0	0	0	0	0	0	0	0	0	0		4	#NULL!	#NULL!	#NULL!	#NULL!	#NULL!	#NULL!		#NULL!	#NULL!	#NULL!	#NULL!	#NULL!	#NULL!	#NULL!	#NULL!	#NULL!	#NULL!	#NULL!	#NULL!		#NULL!
1	1	3	#NULL!	#NULL!	2	4	#NULL!	1	1	1	0	0	0	0	0	0	0	0	0	0	0	0	0	0	0	0		7	#NULL!	#NULL!	#NULL!	#NULL!	#NULL!	#NULL!		#NULL!	#NULL!	#NULL!	#NULL!	#NULL!	#NULL!	#NULL!	#NULL!	#NULL!	#NULL!	#NULL!	#NULL!		#NULL!
1	1	3	#NULL!	#NULL!	4	#NULL!	#NULL!	1	1	1	1	0	0	0	1	1	0	0	1	0	0	0	0	0	0	0		6	#NULL!	#NULL!	#NULL!	#NULL!	#NULL!	#NULL!		#NULL!	#NULL!	#NULL!	#NULL!	#NULL!	#NULL!	#NULL!	#NULL!	#NULL!	#NULL!	#NULL!	#NULL!		#NULL!
1	1	3	#NULL!	#NULL!	4	#NULL!	#NULL!	2	#NULL!	#NULL!	#NULL!	#NULL!	#NULL!	#NULL!	#NULL!	#NULL!	#NULL!	#NULL!	#NULL!	#NULL!	#NULL!	#NULL!	#NULL!	#NULL!	#NULL!	#NULL!		#NULL!	2	0	0	0	0	0	0	0	0	0	0	0	0	0	0	1	0	0	0		7
1	1	3	#NULL!	#NULL!	3	4	#NULL!	3	1	0	1	0	0	1	0	0	0	0	0	0	0	0	0	0	1	0		7	#NULL!	#NULL!	#NULL!	#NULL!	#NULL!	#NULL!		#NULL!	#NULL!	#NULL!	#NULL!	#NULL!	#NULL!	#NULL!	#NULL!	#NULL!	#NULL!	#NULL!	#NULL!		#NULL!
1	1	4	3	#NULL!	4	#NULL!	#NULL!	2	#NULL!	#NULL!	#NULL!	#NULL!	#NULL!	#NULL!	#NULL!	#NULL!	#NULL!	#NULL!	#NULL!	#NULL!	#NULL!	#NULL!	#NULL!	#NULL!	#NULL!	#NULL!		#NULL!	1	1	0	0	0	1	0	0	0	0	0	0	0	0	0	1	1	0	0		3
1	1	1	3	#NULL!	1	4	#NULL!	1	1	0	0	0	0	0	0	1	0	1	1	0	0	0	0	0	0	0		5	#NULL!	#NULL!	#NULL!	#NULL!	#NULL!	#NULL!		#NULL!	#NULL!	#NULL!	#NULL!	#NULL!	#NULL!	#NULL!	#NULL!	#NULL!	#NULL!	#NULL!	#NULL!		#NULL!
1	1	3	#NULL!	#NULL!	1	2	4	2	#NULL!	#NULL!	#NULL!	#NULL!	#NULL!	#NULL!	#NULL!	#NULL!	#NULL!	#NULL!	#NULL!	#NULL!	#NULL!	#NULL!	#NULL!	#NULL!	#NULL!	#NULL!		#NULL!	1	1	0	0	0	0	0	0	0	0	0	0	0	0	0	0	0	0	0		5
1	1	3	#NULL!	#NULL!	4	#NULL!	#NULL!	1	1	0	0	0	0	0	0	0	0	0	0	1	0	0	0	0	0	1	Yellow dye	7	#NULL!	#NULL!	#NULL!	#NULL!	#NULL!	#NULL!		#NULL!	#NULL!	#NULL!	#NULL!	#NULL!	#NULL!	#NULL!	#NULL!	#NULL!	#NULL!	#NULL!	#NULL!		#NULL!
2	1	3	#NULL!	#NULL!	2	4	#NULL!	2	#NULL!	#NULL!	#NULL!	#NULL!	#NULL!	#NULL!	#NULL!	#NULL!	#NULL!	#NULL!	#NULL!	#NULL!	#NULL!	#NULL!	#NULL!	#NULL!	#NULL!	#NULL!		#NULL!	1	0	0	0	1	0	0	0	0	0	0	0	0	0	0	0	0	0	0		7
1	1	3	#NULL!	#NULL!	4	#NULL!	#NULL!	2	#NULL!	#NULL!	#NULL!	#NULL!	#NULL!	#NULL!	#NULL!	#NULL!	#NULL!	#NULL!	#NULL!	#NULL!	#NULL!	#NULL!	#NULL!	#NULL!	#NULL!	#NULL!		#NULL!	1	1	0	0	0	0	0	0	0	0	0	0	0	0	0	0	0	0	0		2
1	1	3	#NULL!	#NULL!	4	#NULL!	#NULL!	3	2	1	1	1	0	0	0	0	0	0	0	0	0	0	0	0	0	1	spicy	7	#NULL!	#NULL!	#NULL!	#NULL!	#NULL!	#NULL!		#NULL!	#NULL!	#NULL!	#NULL!	#NULL!	#NULL!	#NULL!	#NULL!	#NULL!	#NULL!	#NULL!	#NULL!		#NULL!
1	1	3	#NULL!	#NULL!	4	#NULL!	#NULL!	3	1	1	0	0	0	0	0	0	0	1	0	0	0	0	0	0	0	0		6	#NULL!	#NULL!	#NULL!	#NULL!	#NULL!	#NULL!		#NULL!	#NULL!	#NULL!	#NULL!	#NULL!	#NULL!	#NULL!	#NULL!	#NULL!	#NULL!	#NULL!	#NULL!		#NULL!
1	1	3	#NULL!	#NULL!	4	#NULL!	#NULL!	2	#NULL!	#NULL!	#NULL!	#NULL!	#NULL!	#NULL!	#NULL!	#NULL!	#NULL!	#NULL!	#NULL!	#NULL!	#NULL!	#NULL!	#NULL!	#NULL!	#NULL!	#NULL!		#NULL!	2	1	0	0	0	0	0	0	0	0	0	0	0	0	0	0	0	0	0		7
1	1	3	#NULL!	#NULL!	1	3	4	1	1	1	1	0	0	0	0	0	0	0	1	0	0	0	0	0	0	0		7	#NULL!	#NULL!	#NULL!	#NULL!	#NULL!	#NULL!		#NULL!	#NULL!	#NULL!	#NULL!	#NULL!	#NULL!	#NULL!	#NULL!	#NULL!	#NULL!	#NULL!	#NULL!		#NULL!
1	1	3	#NULL!	#NULL!	2	4	#NULL!	2	#NULL!	#NULL!	#NULL!	#NULL!	#NULL!	#NULL!	#NULL!	#NULL!	#NULL!	#NULL!	#NULL!	#NULL!	#NULL!	#NULL!	#NULL!	#NULL!	#NULL!	#NULL!		#NULL!	1	0	0	0	0	1	0	0	0	0	0	0	0	0	0	0	0	0	0		7
1	1	3	#NULL!	#NULL!	2	4	#NULL!	1	2	1	0	1	0	0	0	0	0	0	0	0	0	0	0	0	0	0		2	#NULL!	#NULL!	#NULL!	#NULL!	#NULL!	#NULL!		#NULL!	#NULL!	#NULL!	#NULL!	#NULL!	#NULL!	#NULL!	#NULL!	#NULL!	#NULL!	#NULL!	#NULL!		#NULL!
2	1	3	#NULL!	#NULL!	1	4	#NULL!	2	#NULL!	#NULL!	#NULL!	#NULL!	#NULL!	#NULL!	#NULL!	#NULL!	#NULL!	#NULL!	#NULL!	#NULL!	#NULL!	#NULL!	#NULL!	#NULL!	#NULL!	#NULL!		#NULL!	1	0	0	0	0	0	0	0	0	0	0	0	0	0	0	0	0	0	1	Pineapple	2
1	1	3	#NULL!	#NULL!	3	1	4	1	2	1	0	0	0	0	0	0	0	0	0	0	0	0	0	0	0	1	Artificial sweeteners	7	#NULL!	#NULL!	#NULL!	#NULL!	#NULL!	#NULL!		#NULL!	#NULL!	#NULL!	#NULL!	#NULL!	#NULL!	#NULL!	#NULL!	#NULL!	#NULL!	#NULL!	#NULL!		#NULL!
1	1	2	1	3	4	#NULL!	#NULL!	1	1	1	0	0	0	0	0	0	0	0	0	0	0	0	0	0	0	0		5	#NULL!	#NULL!	#NULL!	#NULL!	#NULL!	#NULL!		#NULL!	#NULL!	#NULL!	#NULL!	#NULL!	#NULL!	#NULL!	#NULL!	#NULL!	#NULL!	#NULL!	#NULL!		#NULL!
1	1	3	#NULL!	#NULL!	2	1	4	1	1	0	0	0	0	0	0	0	0	0	0	0	0	0	0	0	0	1	oral allergy syndrome / pollen food alle	4	#NULL!	#NULL!	#NULL!	#NULL!	#NULL!	#NULL!		#NULL!	#NULL!	#NULL!	#NULL!	#NULL!	#NULL!	#NULL!	#NULL!	#NULL!	#NULL!	#NULL!	#NULL!		#NULL!
1	1	3	#NULL!	#NULL!	4	#NULL!	#NULL!	2	#NULL!	#NULL!	#NULL!	#NULL!	#NULL!	#NULL!	#NULL!	#NULL!	#NULL!	#NULL!	#NULL!	#NULL!	#NULL!	#NULL!	#NULL!	#NULL!	#NULL!	#NULL!		#NULL!	1	0	0	0	1	0	0	0	0	0	0	0	0	0	0	0	0	0	0		5
2	1	3	#NULL!	#NULL!	4	#NULL!	#NULL!	3	1	1	0	0	0	1	0	0	0	0	0	0	0	0	0	0	0	0		6	#NULL!	#NULL!	#NULL!	#NULL!	#NULL!	#NULL!		#NULL!	#NULL!	#NULL!	#NULL!	#NULL!	#NULL!	#NULL!	#NULL!	#NULL!	#NULL!	#NULL!	#NULL!		#NULL!
1	1	3	#NULL!	#NULL!	4	#NULL!	#NULL!	1	1	0	0	0	1	0	0	0	0	0	0	0	0	0	0	0	0	0		5	#NULL!	#NULL!	#NULL!	#NULL!	#NULL!	#NULL!		#NULL!	#NULL!	#NULL!	#NULL!	#NULL!	#NULL!	#NULL!	#NULL!	#NULL!	#NULL!	#NULL!	#NULL!		#NULL!
1	1	3	#NULL!	#NULL!	4	#NULL!	#NULL!	1	1	0	0	0	0	0	0	0	0	0	0	0	0	0	0	0	1	0		4	#NULL!	#NULL!	#NULL!	#NULL!	#NULL!	#NULL!		#NULL!	#NULL!	#NULL!	#NULL!	#NULL!	#NULL!	#NULL!	#NULL!	#NULL!	#NULL!	#NULL!	#NULL!		#NULL!
1	1	1	3	#NULL!	2	1	4	1	1	1	0	1	0	0	0	0	0	0	0	0	0	0	0	0	0	0		5	#NULL!	#NULL!	#NULL!	#NULL!	#NULL!	#NULL!		#NULL!	#NULL!	#NULL!	#NULL!	#NULL!	#NULL!	#NULL!	#NULL!	#NULL!	#NULL!	#NULL!	#NULL!		#NULL!
1	1	3	#NULL!	#NULL!	2	4	#NULL!	3	1	1	0	0	0	0	0	0	0	0	0	0	0	0	0	1	0	0		5	#NULL!	#NULL!	#NULL!	#NULL!	#NULL!	#NULL!		#NULL!	#NULL!	#NULL!	#NULL!	#NULL!	#NULL!	#NULL!	#NULL!	#NULL!	#NULL!	#NULL!	#NULL!		#NULL!
1	1	3	#NULL!	#NULL!	2	3	4	1	2	1	1	0	0	0	0	1	0	0	0	0	0	0	0	0	0	0		5	#NULL!	#NULL!	#NULL!	#NULL!	#NULL!	#NULL!		#NULL!	#NULL!	#NULL!	#NULL!	#NULL!	#NULL!	#NULL!	#NULL!	#NULL!	#NULL!	#NULL!	#NULL!		#NULL!
1	1	3	#NULL!	#NULL!	4	#NULL!	#NULL!	3	1	1	1	1	1	1	1	1	0	0	0	0	0	0	1	1	1	0		7	#NULL!	#NULL!	#NULL!	#NULL!	#NULL!	#NULL!		#NULL!	#NULL!	#NULL!	#NULL!	#NULL!	#NULL!	#NULL!	#NULL!	#NULL!	#NULL!	#NULL!	#NULL!		#NULL!
1	1	3	#NULL!	#NULL!	4	#NULL!	#NULL!	1	1	0	0	1	0	0	0	0	0	0	0	0	0	0	0	0	0	0		6	#NULL!	#NULL!	#NULL!	#NULL!	#NULL!	#NULL!		#NULL!	#NULL!	#NULL!	#NULL!	#NULL!	#NULL!	#NULL!	#NULL!	#NULL!	#NULL!	#NULL!	#NULL!		#NULL!
1	1	3	#NULL!	#NULL!	3	1	4	3	2	0	1	0	1	0	1	0	0	0	0	0	0	0	0	1	0	0		5	#NULL!	#NULL!	#NULL!	#NULL!	#NULL!	#NULL!		#NULL!	#NULL!	#NULL!	#NULL!	#NULL!	#NULL!	#NULL!	#NULL!	#NULL!	#NULL!	#NULL!	#NULL!		#NULL!
1	1	3	#NULL!	#NULL!	2	4	#NULL!	3	1	1	0	1	0	0	0	0	0	0	0	0	0	0	0	0	0	0		7	#NULL!	#NULL!	#NULL!	#NULL!	#NULL!	#NULL!		#NULL!	#NULL!	#NULL!	#NULL!	#NULL!	#NULL!	#NULL!	#NULL!	#NULL!	#NULL!	#NULL!	#NULL!		#NULL!
1	1	3	#NULL!	#NULL!	2	3	4	3	2	0	0	0	0	0	0	0	0	1	0	0	0	0	0	1	0	0		5	#NULL!	#NULL!	#NULL!	#NULL!	#NULL!	#NULL!		#NULL!	#NULL!	#NULL!	#NULL!	#NULL!	#NULL!	#NULL!	#NULL!	#NULL!	#NULL!	#NULL!	#NULL!		#NULL!
1	1	3	#NULL!	#NULL!	4	#NULL!	#NULL!	1	2	1	0	0	0	0	0	0	0	0	0	0	0	0	0	0	0	0		2	#NULL!	#NULL!	#NULL!	#NULL!	#NULL!	#NULL!		#NULL!	#NULL!	#NULL!	#NULL!	#NULL!	#NULL!	#NULL!	#NULL!	#NULL!	#NULL!	#NULL!	#NULL!		#NULL!
1	1	3	#NULL!	#NULL!	4	#NULL!	#NULL!	1	1	1	1	0	0	0	0	1	0	0	0	0	0	0	0	0	0	0		5	#NULL!	#NULL!	#NULL!	#NULL!	#NULL!	#NULL!		#NULL!	#NULL!	#NULL!	#NULL!	#NULL!	#NULL!	#NULL!	#NULL!	#NULL!	#NULL!	#NULL!	#NULL!		#NULL!
1	1	3	#NULL!	#NULL!	2	4	#NULL!	1	1	1	0	0	0	0	0	0	0	0	0	0	0	0	0	0	0	0		6	#NULL!	#NULL!	#NULL!	#NULL!	#NULL!	#NULL!		#NULL!	#NULL!	#NULL!	#NULL!	#NULL!	#NULL!	#NULL!	#NULL!	#NULL!	#NULL!	#NULL!	#NULL!		#NULL!
1	1	3	#NULL!	#NULL!	4	#NULL!	#NULL!	2	#NULL!	#NULL!	#NULL!	#NULL!	#NULL!	#NULL!	#NULL!	#NULL!	#NULL!	#NULL!	#NULL!	#NULL!	#NULL!	#NULL!	#NULL!	#NULL!	#NULL!	#NULL!		#NULL!	2	1	0	0	0	0	0	0	0	0	0	0	0	0	0	0	0	0	0		7
1	1	3	#NULL!	#NULL!	4	#NULL!	#NULL!	3	2	1	1	0	0	0	1	0	1	1	0	0	0	0	0	0	0	1	Not sure what the middle line are	5	#NULL!	#NULL!	#NULL!	#NULL!	#NULL!	#NULL!		#NULL!	#NULL!	#NULL!	#NULL!	#NULL!	#NULL!	#NULL!	#NULL!	#NULL!	#NULL!	#NULL!	#NULL!		#NULL!
1	1	3	#NULL!	#NULL!	2	4	#NULL!	3	1	1	0	1	0	0	0	0	0	0	0	0	0	0	0	0	0	0		7	#NULL!	#NULL!	#NULL!	#NULL!	#NULL!	#NULL!		#NULL!	#NULL!	#NULL!	#NULL!	#NULL!	#NULL!	#NULL!	#NULL!	#NULL!	#NULL!	#NULL!	#NULL!		#NULL!
2	1	3	#NULL!	#NULL!	2	4	#NULL!	3	1	1	0	0	0	0	0	0	0	0	0	0	0	0	0	0	0	0		6	#NULL!	#NULL!	#NULL!	#NULL!	#NULL!	#NULL!		#NULL!	#NULL!	#NULL!	#NULL!	#NULL!	#NULL!	#NULL!	#NULL!	#NULL!	#NULL!	#NULL!	#NULL!		#NULL!
1	1	3	#NULL!	#NULL!	2	4	#NULL!	1	2	1	0	1	0	0	0	0	0	0	0	0	0	0	0	0	0	0		5	#NULL!	#NULL!	#NULL!	#NULL!	#NULL!	#NULL!		#NULL!	#NULL!	#NULL!	#NULL!	#NULL!	#NULL!	#NULL!	#NULL!	#NULL!	#NULL!	#NULL!	#NULL!		#NULL!
1	1	3	#NULL!	#NULL!	4	#NULL!	#NULL!	1	1	0	0	0	0	0	0	0	0	0	0	0	0	0	0	0	0	1	Chocolate	4	#NULL!	#NULL!	#NULL!	#NULL!	#NULL!	#NULL!		#NULL!	#NULL!	#NULL!	#NULL!	#NULL!	#NULL!	#NULL!	#NULL!	#NULL!	#NULL!	#NULL!	#NULL!		#NULL!
1	1	3	#NULL!	#NULL!	2	4	#NULL!	3	1	1	0	0	0	0	0	0	0	0	0	0	0	0	0	0	0	1	Melon	7	#NULL!	#NULL!	#NULL!	#NULL!	#NULL!	#NULL!		#NULL!	#NULL!	#NULL!	#NULL!	#NULL!	#NULL!	#NULL!	#NULL!	#NULL!	#NULL!	#NULL!	#NULL!		#NULL!
1	1	3	#NULL!	#NULL!	4	#NULL!	#NULL!	3	2	1	1	1	0	0	1	0	1	1	0	0	0	0	0	0	0	0		4	#NULL!	#NULL!	#NULL!	#NULL!	#NULL!	#NULL!		#NULL!	#NULL!	#NULL!	#NULL!	#NULL!	#NULL!	#NULL!	#NULL!	#NULL!	#NULL!	#NULL!	#NULL!		#NULL!
2	1	1	3	#NULL!	2	4	#NULL!	3	2	1	0	0	0	0	0	0	0	0	0	0	0	0	0	0	0	0		4	#NULL!	#NULL!	#NULL!	#NULL!	#NULL!	#NULL!		#NULL!	#NULL!	#NULL!	#NULL!	#NULL!	#NULL!	#NULL!	#NULL!	#NULL!	#NULL!	#NULL!	#NULL!		#NULL!
1	1	1	3	#NULL!	2	1	4	1	2	1	0	0	0	0	0	0	0	0	0	0	0	0	0	0	0	0		5	#NULL!	#NULL!	#NULL!	#NULL!	#NULL!	#NULL!		#NULL!	#NULL!	#NULL!	#NULL!	#NULL!	#NULL!	#NULL!	#NULL!	#NULL!	#NULL!	#NULL!	#NULL!		#NULL!
1	1	3	#NULL!	#NULL!	1	3	4	1	1	0	1	0	0	0	0	0	0	0	1	0	0	0	0	0	0	0		7	#NULL!	#NULL!	#NULL!	#NULL!	#NULL!	#NULL!		#NULL!	#NULL!	#NULL!	#NULL!	#NULL!	#NULL!	#NULL!	#NULL!	#NULL!	#NULL!	#NULL!	#NULL!		#NULL!
1	1	3	#NULL!	#NULL!	4	#NULL!	#NULL!	1	1	1	1	0	0	0	0	0	0	0	0	0	0	1	0	0	1	0		7	#NULL!	#NULL!	#NULL!	#NULL!	#NULL!	#NULL!		#NULL!	#NULL!	#NULL!	#NULL!	#NULL!	#NULL!	#NULL!	#NULL!	#NULL!	#NULL!	#NULL!	#NULL!		#NULL!
1	1	1	3	#NULL!	2	1	4	1	2	1	0	0	0	0	0	0	0	0	0	0	0	0	0	0	0	0		5	#NULL!	#NULL!	#NULL!	#NULL!	#NULL!	#NULL!		#NULL!	#NULL!	#NULL!	#NULL!	#NULL!	#NULL!	#NULL!	#NULL!	#NULL!	#NULL!	#NULL!	#NULL!		#NULL!
1	1	3	#NULL!	#NULL!	4	#NULL!	#NULL!	3	2	1	1	1	1	0	1	0	1	1	0	0	0	0	0	0	0	0		4	#NULL!	#NULL!	#NULL!	#NULL!	#NULL!	#NULL!		#NULL!	#NULL!	#NULL!	#NULL!	#NULL!	#NULL!	#NULL!	#NULL!	#NULL!	#NULL!	#NULL!	#NULL!		#NULL!
1	1	3	#NULL!	#NULL!	4	#NULL!	#NULL!	1	1	1	0	1	0	0	0	0	0	0	0	0	0	0	0	0	0	1	Onions	7	#NULL!	#NULL!	#NULL!	#NULL!	#NULL!	#NULL!		#NULL!	#NULL!	#NULL!	#NULL!	#NULL!	#NULL!	#NULL!	#NULL!	#NULL!	#NULL!	#NULL!	#NULL!		#NULL!
1	1	1	3	#NULL!	4	#NULL!	#NULL!	1	2	0	0	0	0	0	0	0	0	0	0	0	0	0	0	0	1	0		2	#NULL!	#NULL!	#NULL!	#NULL!	#NULL!	#NULL!		#NULL!	#NULL!	#NULL!	#NULL!	#NULL!	#NULL!	#NULL!	#NULL!	#NULL!	#NULL!	#NULL!	#NULL!		#NULL!
1	1	3	#NULL!	#NULL!	4	#NULL!	#NULL!	3	1	1	1	0	0	0	0	0	0	0	0	0	0	0	0	0	0	1	Wax/plastic coatings like those found on	5	#NULL!	#NULL!	#NULL!	#NULL!	#NULL!	#NULL!		#NULL!	#NULL!	#NULL!	#NULL!	#NULL!	#NULL!	#NULL!	#NULL!	#NULL!	#NULL!	#NULL!	#NULL!		#NULL!
1	1	3	#NULL!	#NULL!	1	3	4	1	1	0	0	0	0	1	0	0	0	0	0	0	0	0	0	0	1	0		7	#NULL!	#NULL!	#NULL!	#NULL!	#NULL!	#NULL!		#NULL!	#NULL!	#NULL!	#NULL!	#NULL!	#NULL!	#NULL!	#NULL!	#NULL!	#NULL!	#NULL!	#NULL!		#NULL!
1	1	3	#NULL!	#NULL!	4	#NULL!	#NULL!	3	2	1	1	0	0	0	1	0	1	1	0	0	0	0	0	0	0	0		5	#NULL!	#NULL!	#NULL!	#NULL!	#NULL!	#NULL!		#NULL!	#NULL!	#NULL!	#NULL!	#NULL!	#NULL!	#NULL!	#NULL!	#NULL!	#NULL!	#NULL!	#NULL!		#NULL!
2	1	3	#NULL!	#NULL!	1	3	4	2	#NULL!	#NULL!	#NULL!	#NULL!	#NULL!	#NULL!	#NULL!	#NULL!	#NULL!	#NULL!	#NULL!	#NULL!	#NULL!	#NULL!	#NULL!	#NULL!	#NULL!	#NULL!		#NULL!	1	0	0	0	1	0	0	0	0	0	0	0	0	0	0	0	1	1	1	shrimp	7
1	1	3	#NULL!	#NULL!	4	#NULL!	#NULL!	2	#NULL!	#NULL!	#NULL!	#NULL!	#NULL!	#NULL!	#NULL!	#NULL!	#NULL!	#NULL!	#NULL!	#NULL!	#NULL!	#NULL!	#NULL!	#NULL!	#NULL!	#NULL!		#NULL!	2	0	0	0	0	0	0	0	0	0	0	0	0	0	1	0	0	1	0		1
1	1	3	#NULL!	#NULL!	1	2	4	1	2	0	0	0	1	1	0	0	0	0	0	0	0	0	0	0	0	0		6	#NULL!	#NULL!	#NULL!	#NULL!	#NULL!	#NULL!		#NULL!	#NULL!	#NULL!	#NULL!	#NULL!	#NULL!	#NULL!	#NULL!	#NULL!	#NULL!	#NULL!	#NULL!		#NULL!
2	1	3	#NULL!	#NULL!	4	#NULL!	#NULL!	1	2	1	0	0	0	0	0	0	0	0	0	0	0	0	0	0	0	0		1	#NULL!	#NULL!	#NULL!	#NULL!	#NULL!	#NULL!		#NULL!	#NULL!	#NULL!	#NULL!	#NULL!	#NULL!	#NULL!	#NULL!	#NULL!	#NULL!	#NULL!	#NULL!		#NULL!
2	1	3	#NULL!	#NULL!	2	4	#NULL!	2	#NULL!	#NULL!	#NULL!	#NULL!	#NULL!	#NULL!	#NULL!	#NULL!	#NULL!	#NULL!	#NULL!	#NULL!	#NULL!	#NULL!	#NULL!	#NULL!	#NULL!	#NULL!		#NULL!	2	0	0	0	0	1	0	0	0	0	0	0	0	0	0	0	0	0	0		4
2	1	3	#NULL!	#NULL!	4	#NULL!	#NULL!	1	2	1	0	0	0	0	0	0	0	0	0	0	0	0	0	0	0	0		1	#NULL!	#NULL!	#NULL!	#NULL!	#NULL!	#NULL!		#NULL!	#NULL!	#NULL!	#NULL!	#NULL!	#NULL!	#NULL!	#NULL!	#NULL!	#NULL!	#NULL!	#NULL!		#NULL!
2	1	3	#NULL!	#NULL!	2	4	#NULL!	1	1	1	1	1	0	1	0	1	0	0	0	0	0	0	0	1	1	0		3	#NULL!	#NULL!	#NULL!	#NULL!	#NULL!	#NULL!		#NULL!	#NULL!	#NULL!	#NULL!	#NULL!	#NULL!	#NULL!	#NULL!	#NULL!	#NULL!	#NULL!	#NULL!		#NULL!
1	1	1	3	#NULL!	1	4	#NULL!	1	1	0	0	0	1	0	0	0	0	0	0	0	0	0	0	1	1	0		7	#NULL!	#NULL!	#NULL!	#NULL!	#NULL!	#NULL!		#NULL!	#NULL!	#NULL!	#NULL!	#NULL!	#NULL!	#NULL!	#NULL!	#NULL!	#NULL!	#NULL!	#NULL!		#NULL!
1	1	3	#NULL!	#NULL!	4	#NULL!	#NULL!	2	#NULL!	#NULL!	#NULL!	#NULL!	#NULL!	#NULL!	#NULL!	#NULL!	#NULL!	#NULL!	#NULL!	#NULL!	#NULL!	#NULL!	#NULL!	#NULL!	#NULL!	#NULL!		#NULL!	1	1	1	0	1	0	0	0	0	0	0	0	0	0	0	0	0	0	0		5
2	1	3	#NULL!	#NULL!	4	#NULL!	#NULL!	2	#NULL!	#NULL!	#NULL!	#NULL!	#NULL!	#NULL!	#NULL!	#NULL!	#NULL!	#NULL!	#NULL!	#NULL!	#NULL!	#NULL!	#NULL!	#NULL!	#NULL!	#NULL!		#NULL!	1	0	0	0	0	1	0	0	0	0	0	0	0	0	0	0	0	1	0		7
2	1	3	#NULL!	#NULL!	4	#NULL!	#NULL!	1	1	0	0	0	1	0	0	0	0	0	0	1	0	0	0	0	0	1	Strawberries	7	#NULL!	#NULL!	#NULL!	#NULL!	#NULL!	#NULL!		#NULL!	#NULL!	#NULL!	#NULL!	#NULL!	#NULL!	#NULL!	#NULL!	#NULL!	#NULL!	#NULL!	#NULL!		#NULL!
2	1	3	#NULL!	#NULL!	4	#NULL!	#NULL!	2	#NULL!	#NULL!	#NULL!	#NULL!	#NULL!	#NULL!	#NULL!	#NULL!	#NULL!	#NULL!	#NULL!	#NULL!	#NULL!	#NULL!	#NULL!	#NULL!	#NULL!	#NULL!		#NULL!	1	0	0	1	0	0	0	0	0	0	0	0	0	0	0	0	0	0	0		7
2	1	3	#NULL!	#NULL!	4	#NULL!	#NULL!	3	1	1	0	0	1	0	0	0	0	0	0	0	0	0	0	1	0	0		5	#NULL!	#NULL!	#NULL!	#NULL!	#NULL!	#NULL!		#NULL!	#NULL!	#NULL!	#NULL!	#NULL!	#NULL!	#NULL!	#NULL!	#NULL!	#NULL!	#NULL!	#NULL!		#NULL!
1	1	3	#NULL!	#NULL!	4	#NULL!	#NULL!	1	1	0	0	0	0	1	0	0	0	0	0	0	0	1	0	0	0	0		7	#NULL!	#NULL!	#NULL!	#NULL!	#NULL!	#NULL!		#NULL!	#NULL!	#NULL!	#NULL!	#NULL!	#NULL!	#NULL!	#NULL!	#NULL!	#NULL!	#NULL!	#NULL!		#NULL!
2	1	3	#NULL!	#NULL!	4	#NULL!	#NULL!	3	2	1	0	0	1	0	0	0	0	0	0	0	0	0	0	0	0	0		6	#NULL!	#NULL!	#NULL!	#NULL!	#NULL!	#NULL!		#NULL!	#NULL!	#NULL!	#NULL!	#NULL!	#NULL!	#NULL!	#NULL!	#NULL!	#NULL!	#NULL!	#NULL!		#NULL!
1	1	1	3	#NULL!	2	3	4	2	#NULL!	#NULL!	#NULL!	#NULL!	#NULL!	#NULL!	#NULL!	#NULL!	#NULL!	#NULL!	#NULL!	#NULL!	#NULL!	#NULL!	#NULL!	#NULL!	#NULL!	#NULL!		#NULL!	1	1	0	0	0	1	0	0	0	0	0	0	0	0	0	1	0	0	0		3
1	1	3	#NULL!	#NULL!	4	#NULL!	#NULL!	2	#NULL!	#NULL!	#NULL!	#NULL!	#NULL!	#NULL!	#NULL!	#NULL!	#NULL!	#NULL!	#NULL!	#NULL!	#NULL!	#NULL!	#NULL!	#NULL!	#NULL!	#NULL!		#NULL!	1	1	0	0	0	0	0	0	0	0	0	0	0	0	0	0	0	0	0		6
1	1	1	3	#NULL!	4	#NULL!	#NULL!	2	#NULL!	#NULL!	#NULL!	#NULL!	#NULL!	#NULL!	#NULL!	#NULL!	#NULL!	#NULL!	#NULL!	#NULL!	#NULL!	#NULL!	#NULL!	#NULL!	#NULL!	#NULL!		#NULL!	2	1	0	0	0	0	0	0	0	0	0	0	0	0	0	0	0	0	1	Onion	4
2	1	3	#NULL!	#NULL!	4	#NULL!	#NULL!	3	1	1	0	0	0	0	0	0	1	0	0	0	0	0	0	0	1	0		5	#NULL!	#NULL!	#NULL!	#NULL!	#NULL!	#NULL!		#NULL!	#NULL!	#NULL!	#NULL!	#NULL!	#NULL!	#NULL!	#NULL!	#NULL!	#NULL!	#NULL!	#NULL!		#NULL!
1	1	3	#NULL!	#NULL!	2	4	#NULL!	1	1	1	0	0	0	0	0	0	0	0	0	0	0	0	0	0	0	0		6	#NULL!	#NULL!	#NULL!	#NULL!	#NULL!	#NULL!		#NULL!	#NULL!	#NULL!	#NULL!	#NULL!	#NULL!	#NULL!	#NULL!	#NULL!	#NULL!	#NULL!	#NULL!		#NULL!
2	1	3	#NULL!	#NULL!	2	4	#NULL!	1	2	0	0	0	0	1	0	0	0	0	0	0	0	0	0	0	0	0		7	#NULL!	#NULL!	#NULL!	#NULL!	#NULL!	#NULL!		#NULL!	#NULL!	#NULL!	#NULL!	#NULL!	#NULL!	#NULL!	#NULL!	#NULL!	#NULL!	#NULL!	#NULL!		#NULL!
1	1	3	#NULL!	#NULL!	1	3	4	2	#NULL!	#NULL!	#NULL!	#NULL!	#NULL!	#NULL!	#NULL!	#NULL!	#NULL!	#NULL!	#NULL!	#NULL!	#NULL!	#NULL!	#NULL!	#NULL!	#NULL!	#NULL!		#NULL!	1	1	1	0	1	1	0	0	0	0	0	0	0	0	0	0	0	0	0		7
1	1	3	#NULL!	#NULL!	4	#NULL!	#NULL!	2	#NULL!	#NULL!	#NULL!	#NULL!	#NULL!	#NULL!	#NULL!	#NULL!	#NULL!	#NULL!	#NULL!	#NULL!	#NULL!	#NULL!	#NULL!	#NULL!	#NULL!	#NULL!		#NULL!	1	0	0	0	0	1	0	0	0	0	0	0	0	0	0	0	0	0	0		6
1	1	3	#NULL!	#NULL!	2	3	4	1	1	0	0	0	0	1	0	0	0	1	0	0	0	0	0	0	0	0		7	#NULL!	#NULL!	#NULL!	#NULL!	#NULL!	#NULL!		#NULL!	#NULL!	#NULL!	#NULL!	#NULL!	#NULL!	#NULL!	#NULL!	#NULL!	#NULL!	#NULL!	#NULL!		#NULL!
1	1	3	#NULL!	#NULL!	2	4	#NULL!	2	#NULL!	#NULL!	#NULL!	#NULL!	#NULL!	#NULL!	#NULL!	#NULL!	#NULL!	#NULL!	#NULL!	#NULL!	#NULL!	#NULL!	#NULL!	#NULL!	#NULL!	#NULL!		#NULL!	1	1	0	0	0	0	0	0	0	0	0	0	0	0	0	0	0	0	0		7
1	1	3	#NULL!	#NULL!	2	4	#NULL!	1	2	0	0	0	0	1	0	0	0	0	0	0	0	0	0	1	0	1	Pineapple	1	#NULL!	#NULL!	#NULL!	#NULL!	#NULL!	#NULL!		#NULL!	#NULL!	#NULL!	#NULL!	#NULL!	#NULL!	#NULL!	#NULL!	#NULL!	#NULL!	#NULL!	#NULL!		#NULL!
2	1	1	3	#NULL!	2	4	#NULL!	2	#NULL!	#NULL!	#NULL!	#NULL!	#NULL!	#NULL!	#NULL!	#NULL!	#NULL!	#NULL!	#NULL!	#NULL!	#NULL!	#NULL!	#NULL!	#NULL!	#NULL!	#NULL!		#NULL!	1	1	0	0	0	0	0	0	0	0	0	0	0	0	0	0	0	0	0		6
1	1	3	#NULL!	#NULL!	2	4	#NULL!	2	#NULL!	#NULL!	#NULL!	#NULL!	#NULL!	#NULL!	#NULL!	#NULL!	#NULL!	#NULL!	#NULL!	#NULL!	#NULL!	#NULL!	#NULL!	#NULL!	#NULL!	#NULL!		#NULL!	1	1	0	0	0	0	0	0	0	0	0	0	0	0	0	0	0	0	0		5
2	1	3	#NULL!	#NULL!	3	1	4	1	1	1	0	0	0	1	0	0	0	0	0	0	0	0	0	0	0	0		4	#NULL!	#NULL!	#NULL!	#NULL!	#NULL!	#NULL!		#NULL!	#NULL!	#NULL!	#NULL!	#NULL!	#NULL!	#NULL!	#NULL!	#NULL!	#NULL!	#NULL!	#NULL!		#NULL!
1	1	3	#NULL!	#NULL!	4	#NULL!	#NULL!	3	1	0	0	0	0	1	0	0	0	0	0	0	0	0	0	0	0	0		7	#NULL!	#NULL!	#NULL!	#NULL!	#NULL!	#NULL!		#NULL!	#NULL!	#NULL!	#NULL!	#NULL!	#NULL!	#NULL!	#NULL!	#NULL!	#NULL!	#NULL!	#NULL!		#NULL!
2	1	3	#NULL!	#NULL!	1	4	#NULL!	2	#NULL!	#NULL!	#NULL!	#NULL!	#NULL!	#NULL!	#NULL!	#NULL!	#NULL!	#NULL!	#NULL!	#NULL!	#NULL!	#NULL!	#NULL!	#NULL!	#NULL!	#NULL!		#NULL!	2	1	1	0	0	0	0	0	0	0	0	0	0	0	1	0	0	0	0		2
1	1	3	#NULL!	#NULL!	4	#NULL!	#NULL!	1	1	0	1	0	0	0	0	0	0	0	0	0	0	0	0	0	0	0		3	#NULL!	#NULL!	#NULL!	#NULL!	#NULL!	#NULL!		#NULL!	#NULL!	#NULL!	#NULL!	#NULL!	#NULL!	#NULL!	#NULL!	#NULL!	#NULL!	#NULL!	#NULL!		#NULL!
1	1	3	#NULL!	#NULL!	4	#NULL!	#NULL!	1	1	1	0	0	1	0	0	0	0	0	0	0	0	0	0	0	0	0		5	#NULL!	#NULL!	#NULL!	#NULL!	#NULL!	#NULL!		#NULL!	#NULL!	#NULL!	#NULL!	#NULL!	#NULL!	#NULL!	#NULL!	#NULL!	#NULL!	#NULL!	#NULL!		#NULL!
2	1	3	#NULL!	#NULL!	2	4	#NULL!	2	#NULL!	#NULL!	#NULL!	#NULL!	#NULL!	#NULL!	#NULL!	#NULL!	#NULL!	#NULL!	#NULL!	#NULL!	#NULL!	#NULL!	#NULL!	#NULL!	#NULL!	#NULL!		#NULL!	2	0	0	0	0	1	0	0	0	0	0	0	0	0	0	0	0	1	1	Hot spices	5
1	1	3	#NULL!	#NULL!	4	#NULL!	#NULL!	1	1	1	1	0	0	0	0	0	0	0	0	0	0	0	0	0	0	0		7	#NULL!	#NULL!	#NULL!	#NULL!	#NULL!	#NULL!		#NULL!	#NULL!	#NULL!	#NULL!	#NULL!	#NULL!	#NULL!	#NULL!	#NULL!	#NULL!	#NULL!	#NULL!		#NULL!
1	1	3	#NULL!	#NULL!	4	#NULL!	#NULL!	2	#NULL!	#NULL!	#NULL!	#NULL!	#NULL!	#NULL!	#NULL!	#NULL!	#NULL!	#NULL!	#NULL!	#NULL!	#NULL!	#NULL!	#NULL!	#NULL!	#NULL!	#NULL!		#NULL!	1	0	1	0	0	0	0	0	0	0	0	0	0	0	0	0	0	0	0		7
1	1	3	#NULL!	#NULL!	2	1	4	1	2	0	0	0	1	1	0	0	0	0	0	0	0	0	0	0	0	0		5	#NULL!	#NULL!	#NULL!	#NULL!	#NULL!	#NULL!		#NULL!	#NULL!	#NULL!	#NULL!	#NULL!	#NULL!	#NULL!	#NULL!	#NULL!	#NULL!	#NULL!	#NULL!		#NULL!
1	1	3	#NULL!	#NULL!	2	4	#NULL!	2	#NULL!	#NULL!	#NULL!	#NULL!	#NULL!	#NULL!	#NULL!	#NULL!	#NULL!	#NULL!	#NULL!	#NULL!	#NULL!	#NULL!	#NULL!	#NULL!	#NULL!	#NULL!		#NULL!	1	0	0	0	0	1	0	0	0	0	0	0	0	0	0	0	0	1	0		7
2	1	3	#NULL!	#NULL!	4	#NULL!	#NULL!	1	1	0	0	0	1	0	0	0	0	0	0	0	0	0	0	1	0	0		7	#NULL!	#NULL!	#NULL!	#NULL!	#NULL!	#NULL!		#NULL!	#NULL!	#NULL!	#NULL!	#NULL!	#NULL!	#NULL!	#NULL!	#NULL!	#NULL!	#NULL!	#NULL!		#NULL!
1	1	3	#NULL!	#NULL!	2	4	#NULL!	1	2	1	0	0	0	0	0	0	0	0	0	0	0	0	0	0	0	0		3	#NULL!	#NULL!	#NULL!	#NULL!	#NULL!	#NULL!		#NULL!	#NULL!	#NULL!	#NULL!	#NULL!	#NULL!	#NULL!	#NULL!	#NULL!	#NULL!	#NULL!	#NULL!		#NULL!
1	1	3	#NULL!	#NULL!	4	#NULL!	#NULL!	2	#NULL!	#NULL!	#NULL!	#NULL!	#NULL!	#NULL!	#NULL!	#NULL!	#NULL!	#NULL!	#NULL!	#NULL!	#NULL!	#NULL!	#NULL!	#NULL!	#NULL!	#NULL!		#NULL!	1	0	0	0	1	0	0	0	0	0	0	0	0	0	0	0	0	0	0		6
1	1	3	#NULL!	#NULL!	4	#NULL!	#NULL!	3	1	1	0	0	0	1	0	0	0	1	0	0	0	0	0	0	1	0		3	#NULL!	#NULL!	#NULL!	#NULL!	#NULL!	#NULL!		#NULL!	#NULL!	#NULL!	#NULL!	#NULL!	#NULL!	#NULL!	#NULL!	#NULL!	#NULL!	#NULL!	#NULL!		#NULL!
1	1	1	3	#NULL!	4	#NULL!	#NULL!	3	1	1	0	0	0	0	0	0	0	0	0	0	0	0	0	0	0	0		5	#NULL!	#NULL!	#NULL!	#NULL!	#NULL!	#NULL!		#NULL!	#NULL!	#NULL!	#NULL!	#NULL!	#NULL!	#NULL!	#NULL!	#NULL!	#NULL!	#NULL!	#NULL!		#NULL!
2	1	3	#NULL!	#NULL!	2	4	#NULL!	2	#NULL!	#NULL!	#NULL!	#NULL!	#NULL!	#NULL!	#NULL!	#NULL!	#NULL!	#NULL!	#NULL!	#NULL!	#NULL!	#NULL!	#NULL!	#NULL!	#NULL!	#NULL!		#NULL!	2	1	0	0	0	0	0	0	0	0	0	0	0	0	0	0	0	0	0		7
1	1	3	#NULL!	#NULL!	4	#NULL!	#NULL!	3	1	1	0	0	0	0	0	0	0	0	0	0	0	0	0	0	0	0		6	#NULL!	#NULL!	#NULL!	#NULL!	#NULL!	#NULL!		#NULL!	#NULL!	#NULL!	#NULL!	#NULL!	#NULL!	#NULL!	#NULL!	#NULL!	#NULL!	#NULL!	#NULL!		#NULL!
2	1	3	#NULL!	#NULL!	4	#NULL!	#NULL!	1	2	1	0	0	0	0	0	0	0	0	0	0	0	0	0	0	0	0		4	#NULL!	#NULL!	#NULL!	#NULL!	#NULL!	#NULL!		#NULL!	#NULL!	#NULL!	#NULL!	#NULL!	#NULL!	#NULL!	#NULL!	#NULL!	#NULL!	#NULL!	#NULL!		#NULL!
1	1	1	3	#NULL!	1	3	4	3	1	0	0	0	0	0	0	0	0	1	0	0	0	0	0	0	0	0		3	#NULL!	#NULL!	#NULL!	#NULL!	#NULL!	#NULL!		#NULL!	#NULL!	#NULL!	#NULL!	#NULL!	#NULL!	#NULL!	#NULL!	#NULL!	#NULL!	#NULL!	#NULL!		#NULL!
1	1	3	#NULL!	#NULL!	4	#NULL!	#NULL!	1	1	1	0	0	0	0	0	0	0	0	0	0	0	0	0	0	0	0		7	#NULL!	#NULL!	#NULL!	#NULL!	#NULL!	#NULL!		#NULL!	#NULL!	#NULL!	#NULL!	#NULL!	#NULL!	#NULL!	#NULL!	#NULL!	#NULL!	#NULL!	#NULL!		#NULL!
1	1	3	#NULL!	#NULL!	2	4	#NULL!	1	2	1	0	0	0	0	0	0	0	0	0	0	0	0	0	0	0	0		4	#NULL!	#NULL!	#NULL!	#NULL!	#NULL!	#NULL!		#NULL!	#NULL!	#NULL!	#NULL!	#NULL!	#NULL!	#NULL!	#NULL!	#NULL!	#NULL!	#NULL!	#NULL!		#NULL!
1	1	3	#NULL!	#NULL!	2	1	4	2	#NULL!	#NULL!	#NULL!	#NULL!	#NULL!	#NULL!	#NULL!	#NULL!	#NULL!	#NULL!	#NULL!	#NULL!	#NULL!	#NULL!	#NULL!	#NULL!	#NULL!	#NULL!		#NULL!	1	0	0	0	1	0	0	0	0	0	0	0	0	0	0	0	1	0	0		7
1	1	3	#NULL!	#NULL!	1	4	#NULL!	2	#NULL!	#NULL!	#NULL!	#NULL!	#NULL!	#NULL!	#NULL!	#NULL!	#NULL!	#NULL!	#NULL!	#NULL!	#NULL!	#NULL!	#NULL!	#NULL!	#NULL!	#NULL!		#NULL!	1	0	1	0	0	0	0	0	0	0	0	0	0	0	0	0	0	0	0		7
1	1	3	#NULL!	#NULL!	1	4	#NULL!	2	#NULL!	#NULL!	#NULL!	#NULL!	#NULL!	#NULL!	#NULL!	#NULL!	#NULL!	#NULL!	#NULL!	#NULL!	#NULL!	#NULL!	#NULL!	#NULL!	#NULL!	#NULL!		#NULL!	1	1	1	0	0	0	0	0	0	0	0	0	0	0	0	0	0	0	1	avocado	5
2	1	3	#NULL!	#NULL!	2	4	#NULL!	2	#NULL!	#NULL!	#NULL!	#NULL!	#NULL!	#NULL!	#NULL!	#NULL!	#NULL!	#NULL!	#NULL!	#NULL!	#NULL!	#NULL!	#NULL!	#NULL!	#NULL!	#NULL!		#NULL!	2	1	1	0	1	1	1	1	0	1	1	1	1	1	1	1	1	0	0		7
1	1	3	#NULL!	#NULL!	1	4	#NULL!	1	1	0	0	0	0	0	0	1	0	0	0	0	0	0	1	0	0	0		7	#NULL!	#NULL!	#NULL!	#NULL!	#NULL!	#NULL!		#NULL!	#NULL!	#NULL!	#NULL!	#NULL!	#NULL!	#NULL!	#NULL!	#NULL!	#NULL!	#NULL!	#NULL!		#NULL!
1	1	3	#NULL!	#NULL!	2	4	#NULL!	1	1	0	1	0	0	0	0	0	0	0	0	0	0	0	0	0	0	0		5	#NULL!	#NULL!	#NULL!	#NULL!	#NULL!	#NULL!		#NULL!	#NULL!	#NULL!	#NULL!	#NULL!	#NULL!	#NULL!	#NULL!	#NULL!	#NULL!	#NULL!	#NULL!		#NULL!
1	1	1	3	#NULL!	4	#NULL!	#NULL!	1	2	1	0	0	0	0	0	0	0	0	0	0	0	0	0	0	0	0		1	#NULL!	#NULL!	#NULL!	#NULL!	#NULL!	#NULL!		#NULL!	#NULL!	#NULL!	#NULL!	#NULL!	#NULL!	#NULL!	#NULL!	#NULL!	#NULL!	#NULL!	#NULL!		#NULL!
1	1	3	#NULL!	#NULL!	4	#NULL!	#NULL!	2	#NULL!	#NULL!	#NULL!	#NULL!	#NULL!	#NULL!	#NULL!	#NULL!	#NULL!	#NULL!	#NULL!	#NULL!	#NULL!	#NULL!	#NULL!	#NULL!	#NULL!	#NULL!		#NULL!	2	1	1	0	0	0	1	1	0	0	0	0	0	0	0	0	0	0	0		2
1	1	3	#NULL!	#NULL!	3	4	#NULL!	3	1	0	1	0	0	1	0	0	0	0	0	0	0	0	0	0	0	0		7	#NULL!	#NULL!	#NULL!	#NULL!	#NULL!	#NULL!		#NULL!	#NULL!	#NULL!	#NULL!	#NULL!	#NULL!	#NULL!	#NULL!	#NULL!	#NULL!	#NULL!	#NULL!		#NULL!
1	1	3	#NULL!	#NULL!	4	#NULL!	#NULL!	3	1	1	0	1	1	1	0	0	0	0	0	1	0	0	0	0	0	0		6	#NULL!	#NULL!	#NULL!	#NULL!	#NULL!	#NULL!		#NULL!	#NULL!	#NULL!	#NULL!	#NULL!	#NULL!	#NULL!	#NULL!	#NULL!	#NULL!	#NULL!	#NULL!		#NULL!
1	1	3	#NULL!	#NULL!	4	#NULL!	#NULL!	1	1	1	0	0	0	0	0	0	0	0	0	0	0	0	0	0	0	1	Cheese and fatty food	5	#NULL!	#NULL!	#NULL!	#NULL!	#NULL!	#NULL!		#NULL!	#NULL!	#NULL!	#NULL!	#NULL!	#NULL!	#NULL!	#NULL!	#NULL!	#NULL!	#NULL!	#NULL!		#NULL!
2	1	3	#NULL!	#NULL!	2	4	#NULL!	1	2	1	0	0	1	0	0	0	0	0	0	0	0	0	0	0	0	0		7	#NULL!	#NULL!	#NULL!	#NULL!	#NULL!	#NULL!		#NULL!	#NULL!	#NULL!	#NULL!	#NULL!	#NULL!	#NULL!	#NULL!	#NULL!	#NULL!	#NULL!	#NULL!		#NULL!
1	1	1	3	#NULL!	2	1	4	2	#NULL!	#NULL!	#NULL!	#NULL!	#NULL!	#NULL!	#NULL!	#NULL!	#NULL!	#NULL!	#NULL!	#NULL!	#NULL!	#NULL!	#NULL!	#NULL!	#NULL!	#NULL!		#NULL!	2	0	0	0	0	0	0	0	0	0	0	0	0	0	0	0	1	0	0		3
1	1	3	#NULL!	#NULL!	4	#NULL!	#NULL!	1	2	1	0	0	0	0	0	0	0	0	0	0	0	0	0	0	0	0		3	#NULL!	#NULL!	#NULL!	#NULL!	#NULL!	#NULL!		#NULL!	#NULL!	#NULL!	#NULL!	#NULL!	#NULL!	#NULL!	#NULL!	#NULL!	#NULL!	#NULL!	#NULL!		#NULL!
1	1	3	#NULL!	#NULL!	2	4	#NULL!	3	1	1	0	0	0	1	0	0	0	0	0	0	0	0	1	0	0	0		6	#NULL!	#NULL!	#NULL!	#NULL!	#NULL!	#NULL!		#NULL!	#NULL!	#NULL!	#NULL!	#NULL!	#NULL!	#NULL!	#NULL!	#NULL!	#NULL!	#NULL!	#NULL!		#NULL!
1	1	3	#NULL!	#NULL!	4	#NULL!	#NULL!	3	1	0	0	0	0	0	0	0	0	0	0	0	0	0	0	0	0	1	Goat milk & coconut	7	#NULL!	#NULL!	#NULL!	#NULL!	#NULL!	#NULL!		#NULL!	#NULL!	#NULL!	#NULL!	#NULL!	#NULL!	#NULL!	#NULL!	#NULL!	#NULL!	#NULL!	#NULL!		#NULL!
1	1	3	#NULL!	#NULL!	2	4	#NULL!	1	1	1	0	0	0	0	0	0	0	0	0	0	0	0	0	0	0	0		5	#NULL!	#NULL!	#NULL!	#NULL!	#NULL!	#NULL!		#NULL!	#NULL!	#NULL!	#NULL!	#NULL!	#NULL!	#NULL!	#NULL!	#NULL!	#NULL!	#NULL!	#NULL!		#NULL!
1	1	3	#NULL!	#NULL!	4	#NULL!	#NULL!	3	2	1	0	0	0	1	0	0	0	0	0	0	0	0	0	0	0	0		1	#NULL!	#NULL!	#NULL!	#NULL!	#NULL!	#NULL!		#NULL!	#NULL!	#NULL!	#NULL!	#NULL!	#NULL!	#NULL!	#NULL!	#NULL!	#NULL!	#NULL!	#NULL!		#NULL!
2	1	1	3	#NULL!	4	#NULL!	#NULL!	1	1	0	0	1	0	0	0	0	0	0	0	0	0	0	0	0	0	0		5	#NULL!	#NULL!	#NULL!	#NULL!	#NULL!	#NULL!		#NULL!	#NULL!	#NULL!	#NULL!	#NULL!	#NULL!	#NULL!	#NULL!	#NULL!	#NULL!	#NULL!	#NULL!		#NULL!
1	1	1	3	#NULL!	2	1	4	1	1	1	1	0	0	0	0	0	0	0	0	0	0	0	0	0	0	0		4	#NULL!	#NULL!	#NULL!	#NULL!	#NULL!	#NULL!		#NULL!	#NULL!	#NULL!	#NULL!	#NULL!	#NULL!	#NULL!	#NULL!	#NULL!	#NULL!	#NULL!	#NULL!		#NULL!
1	1	3	#NULL!	#NULL!	4	#NULL!	#NULL!	1	1	1	0	0	0	0	0	0	0	0	0	0	0	0	0	0	0	0		6	#NULL!	#NULL!	#NULL!	#NULL!	#NULL!	#NULL!		#NULL!	#NULL!	#NULL!	#NULL!	#NULL!	#NULL!	#NULL!	#NULL!	#NULL!	#NULL!	#NULL!	#NULL!		#NULL!
1	1	3	#NULL!	#NULL!	4	#NULL!	#NULL!	1	1	1	0	0	0	1	0	0	0	0	0	0	0	1	0	0	0	0		5	#NULL!	#NULL!	#NULL!	#NULL!	#NULL!	#NULL!		#NULL!	#NULL!	#NULL!	#NULL!	#NULL!	#NULL!	#NULL!	#NULL!	#NULL!	#NULL!	#NULL!	#NULL!		#NULL!
1	1	3	#NULL!	#NULL!	2	4	#NULL!	1	1	1	0	0	0	0	0	0	0	0	0	0	0	0	0	0	0	0		7	#NULL!	#NULL!	#NULL!	#NULL!	#NULL!	#NULL!		#NULL!	#NULL!	#NULL!	#NULL!	#NULL!	#NULL!	#NULL!	#NULL!	#NULL!	#NULL!	#NULL!	#NULL!		#NULL!
1	1	3	#NULL!	#NULL!	4	#NULL!	#NULL!	1	1	1	0	0	0	0	0	0	0	0	0	0	0	0	0	0	0	0		6	#NULL!	#NULL!	#NULL!	#NULL!	#NULL!	#NULL!		#NULL!	#NULL!	#NULL!	#NULL!	#NULL!	#NULL!	#NULL!	#NULL!	#NULL!	#NULL!	#NULL!	#NULL!		#NULL!
1	1	3	#NULL!	#NULL!	4	#NULL!	#NULL!	1	1	0	0	0	1	0	0	0	0	0	0	0	0	0	0	1	0	0		7	#NULL!	#NULL!	#NULL!	#NULL!	#NULL!	#NULL!		#NULL!	#NULL!	#NULL!	#NULL!	#NULL!	#NULL!	#NULL!	#NULL!	#NULL!	#NULL!	#NULL!	#NULL!		#NULL!
1	1	3	#NULL!	#NULL!	4	#NULL!	#NULL!	3	1	1	0	0	0	0	0	0	0	0	0	0	0	0	0	0	1	0		7	#NULL!	#NULL!	#NULL!	#NULL!	#NULL!	#NULL!		#NULL!	#NULL!	#NULL!	#NULL!	#NULL!	#NULL!	#NULL!	#NULL!	#NULL!	#NULL!	#NULL!	#NULL!		#NULL!
2	1	3	#NULL!	#NULL!	2	4	#NULL!	2	#NULL!	#NULL!	#NULL!	#NULL!	#NULL!	#NULL!	#NULL!	#NULL!	#NULL!	#NULL!	#NULL!	#NULL!	#NULL!	#NULL!	#NULL!	#NULL!	#NULL!	#NULL!		#NULL!	2	1	0	0	0	0	0	0	0	0	0	0	0	0	0	0	0	0	0		3
2	1	3	#NULL!	#NULL!	4	#NULL!	#NULL!	2	#NULL!	#NULL!	#NULL!	#NULL!	#NULL!	#NULL!	#NULL!	#NULL!	#NULL!	#NULL!	#NULL!	#NULL!	#NULL!	#NULL!	#NULL!	#NULL!	#NULL!	#NULL!		#NULL!	2	0	0	0	0	0	0	0	0	0	0	0	0	0	0	1	0	0	0		7
1	1	3	#NULL!	#NULL!	2	3	4	2	#NULL!	#NULL!	#NULL!	#NULL!	#NULL!	#NULL!	#NULL!	#NULL!	#NULL!	#NULL!	#NULL!	#NULL!	#NULL!	#NULL!	#NULL!	#NULL!	#NULL!	#NULL!		#NULL!	1	0	0	0	0	1	0	0	0	0	0	0	0	0	0	0	0	0	0		4
2	1	4	3	#NULL!	2	1	4	3	1	1	0	0	0	0	0	0	1	0	0	0	0	0	0	0	0	0		5	#NULL!	#NULL!	#NULL!	#NULL!	#NULL!	#NULL!		#NULL!	#NULL!	#NULL!	#NULL!	#NULL!	#NULL!	#NULL!	#NULL!	#NULL!	#NULL!	#NULL!	#NULL!		#NULL!
2	1	1	3	#NULL!	4	#NULL!	#NULL!	2	#NULL!	#NULL!	#NULL!	#NULL!	#NULL!	#NULL!	#NULL!	#NULL!	#NULL!	#NULL!	#NULL!	#NULL!	#NULL!	#NULL!	#NULL!	#NULL!	#NULL!	#NULL!		#NULL!	1	1	0	0	0	0	0	0	0	0	0	0	0	0	0	0	0	0	0		5
1	1	3	#NULL!	#NULL!	2	4	#NULL!	1	1	1	1	0	1	0	0	0	0	0	0	0	0	0	0	0	0	0		6	#NULL!	#NULL!	#NULL!	#NULL!	#NULL!	#NULL!		#NULL!	#NULL!	#NULL!	#NULL!	#NULL!	#NULL!	#NULL!	#NULL!	#NULL!	#NULL!	#NULL!	#NULL!		#NULL!
1	1	3	#NULL!	#NULL!	4	#NULL!	#NULL!	1	1	1	1	0	1	0	0	0	0	0	1	0	0	0	0	0	0	0		7	#NULL!	#NULL!	#NULL!	#NULL!	#NULL!	#NULL!		#NULL!	#NULL!	#NULL!	#NULL!	#NULL!	#NULL!	#NULL!	#NULL!	#NULL!	#NULL!	#NULL!	#NULL!		#NULL!
2	1	3	#NULL!	#NULL!	4	#NULL!	#NULL!	2	#NULL!	#NULL!	#NULL!	#NULL!	#NULL!	#NULL!	#NULL!	#NULL!	#NULL!	#NULL!	#NULL!	#NULL!	#NULL!	#NULL!	#NULL!	#NULL!	#NULL!	#NULL!		#NULL!	1	0	0	0	0	0	1	0	0	0	0	0	0	0	0	0	0	0	1	Wheat	4
1	1	3	#NULL!	#NULL!	1	4	#NULL!	2	#NULL!	#NULL!	#NULL!	#NULL!	#NULL!	#NULL!	#NULL!	#NULL!	#NULL!	#NULL!	#NULL!	#NULL!	#NULL!	#NULL!	#NULL!	#NULL!	#NULL!	#NULL!		#NULL!	1	0	0	0	0	0	0	0	0	0	1	0	0	0	1	0	0	0	0		6
1	1	3	#NULL!	#NULL!	4	#NULL!	#NULL!	1	1	1	1	0	0	0	0	0	0	0	0	0	0	0	0	0	0	0		6	#NULL!	#NULL!	#NULL!	#NULL!	#NULL!	#NULL!		#NULL!	#NULL!	#NULL!	#NULL!	#NULL!	#NULL!	#NULL!	#NULL!	#NULL!	#NULL!	#NULL!	#NULL!		#NULL!
2	1	3	#NULL!	#NULL!	4	#NULL!	#NULL!	1	2	0	0	0	0	0	0	0	0	0	0	0	0	0	0	0	0	1	Apples	7	#NULL!	#NULL!	#NULL!	#NULL!	#NULL!	#NULL!		#NULL!	#NULL!	#NULL!	#NULL!	#NULL!	#NULL!	#NULL!	#NULL!	#NULL!	#NULL!	#NULL!	#NULL!		#NULL!
1	1	3	#NULL!	#NULL!	4	#NULL!	#NULL!	1	1	0	0	0	0	0	0	0	0	0	0	0	0	0	0	0	0	1	Bananas	7	#NULL!	#NULL!	#NULL!	#NULL!	#NULL!	#NULL!		#NULL!	#NULL!	#NULL!	#NULL!	#NULL!	#NULL!	#NULL!	#NULL!	#NULL!	#NULL!	#NULL!	#NULL!		#NULL!
1	1	3	#NULL!	#NULL!	1	3	4	2	#NULL!	#NULL!	#NULL!	#NULL!	#NULL!	#NULL!	#NULL!	#NULL!	#NULL!	#NULL!	#NULL!	#NULL!	#NULL!	#NULL!	#NULL!	#NULL!	#NULL!	#NULL!		#NULL!	2	0	0	0	0	1	0	0	0	0	0	0	0	0	0	0	0	0	0		2
1	1	3	#NULL!	#NULL!	4	#NULL!	#NULL!	2	#NULL!	#NULL!	#NULL!	#NULL!	#NULL!	#NULL!	#NULL!	#NULL!	#NULL!	#NULL!	#NULL!	#NULL!	#NULL!	#NULL!	#NULL!	#NULL!	#NULL!	#NULL!		#NULL!	1	1	1	0	0	0	0	0	0	1	1	0	0	0	0	0	0	0	0		6
2	1	3	#NULL!	#NULL!	1	2	4	3	2	0	0	0	0	1	0	0	1	1	0	0	0	0	0	0	1	0		5	#NULL!	#NULL!	#NULL!	#NULL!	#NULL!	#NULL!		#NULL!	#NULL!	#NULL!	#NULL!	#NULL!	#NULL!	#NULL!	#NULL!	#NULL!	#NULL!	#NULL!	#NULL!		#NULL!
1	1	3	#NULL!	#NULL!	4	#NULL!	#NULL!	1	1	1	0	0	0	0	0	0	0	0	0	0	0	0	0	0	0	0		5	#NULL!	#NULL!	#NULL!	#NULL!	#NULL!	#NULL!		#NULL!	#NULL!	#NULL!	#NULL!	#NULL!	#NULL!	#NULL!	#NULL!	#NULL!	#NULL!	#NULL!	#NULL!		#NULL!
2	1	3	#NULL!	#NULL!	2	1	4	3	1	1	0	0	0	0	1	0	0	0	0	0	0	0	0	0	0	0		3	#NULL!	#NULL!	#NULL!	#NULL!	#NULL!	#NULL!		#NULL!	#NULL!	#NULL!	#NULL!	#NULL!	#NULL!	#NULL!	#NULL!	#NULL!	#NULL!	#NULL!	#NULL!		#NULL!
1	1	3	#NULL!	#NULL!	4	#NULL!	#NULL!	1	1	1	0	0	0	0	0	0	0	0	0	0	0	0	0	0	0	0		7	#NULL!	#NULL!	#NULL!	#NULL!	#NULL!	#NULL!		#NULL!	#NULL!	#NULL!	#NULL!	#NULL!	#NULL!	#NULL!	#NULL!	#NULL!	#NULL!	#NULL!	#NULL!		#NULL!
1	1	1	3	#NULL!	1	4	#NULL!	2	#NULL!	#NULL!	#NULL!	#NULL!	#NULL!	#NULL!	#NULL!	#NULL!	#NULL!	#NULL!	#NULL!	#NULL!	#NULL!	#NULL!	#NULL!	#NULL!	#NULL!	#NULL!		#NULL!	1	1	1	0	0	0	0	0	0	0	0	0	0	0	0	0	0	0	0		5
1	1	3	#NULL!	#NULL!	4	#NULL!	#NULL!	1	1	0	0	0	0	1	0	0	0	0	0	0	0	0	0	0	0	0		5	#NULL!	#NULL!	#NULL!	#NULL!	#NULL!	#NULL!		#NULL!	#NULL!	#NULL!	#NULL!	#NULL!	#NULL!	#NULL!	#NULL!	#NULL!	#NULL!	#NULL!	#NULL!		#NULL!
1	1	3	#NULL!	#NULL!	1	3	4	1	1	0	0	0	1	0	0	0	0	1	0	0	0	0	0	0	0	0		7	#NULL!	#NULL!	#NULL!	#NULL!	#NULL!	#NULL!		#NULL!	#NULL!	#NULL!	#NULL!	#NULL!	#NULL!	#NULL!	#NULL!	#NULL!	#NULL!	#NULL!	#NULL!		#NULL!
1	1	3	#NULL!	#NULL!	1	3	4	1	2	1	1	0	1	0	0	0	1	1	0	0	0	0	0	0	0	0		1	#NULL!	#NULL!	#NULL!	#NULL!	#NULL!	#NULL!		#NULL!	#NULL!	#NULL!	#NULL!	#NULL!	#NULL!	#NULL!	#NULL!	#NULL!	#NULL!	#NULL!	#NULL!		#NULL!
1	1	3	#NULL!	#NULL!	1	3	4	1	1	1	1	0	0	1	0	0	0	0	0	0	0	0	0	1	1	0		1	#NULL!	#NULL!	#NULL!	#NULL!	#NULL!	#NULL!		#NULL!	#NULL!	#NULL!	#NULL!	#NULL!	#NULL!	#NULL!	#NULL!	#NULL!	#NULL!	#NULL!	#NULL!		#NULL!
2	1	1	3	#NULL!	4	#NULL!	#NULL!	1	2	1	0	0	0	0	0	0	0	0	0	0	0	0	0	0	0	0		3	#NULL!	#NULL!	#NULL!	#NULL!	#NULL!	#NULL!		#NULL!	#NULL!	#NULL!	#NULL!	#NULL!	#NULL!	#NULL!	#NULL!	#NULL!	#NULL!	#NULL!	#NULL!		#NULL!
2	1	3	#NULL!	#NULL!	2	3	4	2	#NULL!	#NULL!	#NULL!	#NULL!	#NULL!	#NULL!	#NULL!	#NULL!	#NULL!	#NULL!	#NULL!	#NULL!	#NULL!	#NULL!	#NULL!	#NULL!	#NULL!	#NULL!		#NULL!	1	1	1	0	0	0	0	0	1	0	0	0	0	0	0	0	0	0	0		7
1	1	3	#NULL!	#NULL!	2	4	#NULL!	1	1	1	0	0	0	1	0	1	0	0	0	1	0	1	0	0	0	0		7	#NULL!	#NULL!	#NULL!	#NULL!	#NULL!	#NULL!		#NULL!	#NULL!	#NULL!	#NULL!	#NULL!	#NULL!	#NULL!	#NULL!	#NULL!	#NULL!	#NULL!	#NULL!		#NULL!
1	1	3	#NULL!	#NULL!	4	#NULL!	#NULL!	3	1	0	0	0	0	1	0	0	0	0	0	0	0	0	0	0	1	0		7	#NULL!	#NULL!	#NULL!	#NULL!	#NULL!	#NULL!		#NULL!	#NULL!	#NULL!	#NULL!	#NULL!	#NULL!	#NULL!	#NULL!	#NULL!	#NULL!	#NULL!	#NULL!		#NULL!
2	1	3	#NULL!	#NULL!	2	1	4	2	#NULL!	#NULL!	#NULL!	#NULL!	#NULL!	#NULL!	#NULL!	#NULL!	#NULL!	#NULL!	#NULL!	#NULL!	#NULL!	#NULL!	#NULL!	#NULL!	#NULL!	#NULL!		#NULL!	2	1	0	0	0	0	0	0	0	0	0	0	0	0	0	0	0	0	0		1
1	1	3	#NULL!	#NULL!	2	4	#NULL!	3	1	1	1	0	0	0	0	0	0	0	0	0	0	0	0	0	0	0		5	#NULL!	#NULL!	#NULL!	#NULL!	#NULL!	#NULL!		#NULL!	#NULL!	#NULL!	#NULL!	#NULL!	#NULL!	#NULL!	#NULL!	#NULL!	#NULL!	#NULL!	#NULL!		#NULL!
2	1	3	#NULL!	#NULL!	2	4	#NULL!	3	1	1	0	0	0	0	0	0	0	0	0	0	0	0	0	0	0	0		7	#NULL!	#NULL!	#NULL!	#NULL!	#NULL!	#NULL!		#NULL!	#NULL!	#NULL!	#NULL!	#NULL!	#NULL!	#NULL!	#NULL!	#NULL!	#NULL!	#NULL!	#NULL!		#NULL!
1	1	3	#NULL!	#NULL!	1	4	#NULL!	2	#NULL!	#NULL!	#NULL!	#NULL!	#NULL!	#NULL!	#NULL!	#NULL!	#NULL!	#NULL!	#NULL!	#NULL!	#NULL!	#NULL!	#NULL!	#NULL!	#NULL!	#NULL!		#NULL!	1	0	0	0	0	1	0	0	0	0	0	0	0	0	0	0	0	1	0		3
1	1	3	#NULL!	#NULL!	1	3	4	2	#NULL!	#NULL!	#NULL!	#NULL!	#NULL!	#NULL!	#NULL!	#NULL!	#NULL!	#NULL!	#NULL!	#NULL!	#NULL!	#NULL!	#NULL!	#NULL!	#NULL!	#NULL!		#NULL!	2	1	0	0	0	1	0	0	0	0	0	0	0	0	0	0	0	0	0		5
1	1	3	#NULL!	#NULL!	4	#NULL!	#NULL!	2	#NULL!	#NULL!	#NULL!	#NULL!	#NULL!	#NULL!	#NULL!	#NULL!	#NULL!	#NULL!	#NULL!	#NULL!	#NULL!	#NULL!	#NULL!	#NULL!	#NULL!	#NULL!		#NULL!	1	0	0	0	1	0	0	0	0	0	0	0	0	0	0	0	0	0	0		7
1	1	3	#NULL!	#NULL!	4	#NULL!	#NULL!	1	1	0	0	0	0	0	0	0	0	0	0	0	0	0	0	0	0	1	Onions	7	#NULL!	#NULL!	#NULL!	#NULL!	#NULL!	#NULL!		#NULL!	#NULL!	#NULL!	#NULL!	#NULL!	#NULL!	#NULL!	#NULL!	#NULL!	#NULL!	#NULL!	#NULL!		#NULL!
1	1	3	#NULL!	#NULL!	4	#NULL!	#NULL!	2	#NULL!	#NULL!	#NULL!	#NULL!	#NULL!	#NULL!	#NULL!	#NULL!	#NULL!	#NULL!	#NULL!	#NULL!	#NULL!	#NULL!	#NULL!	#NULL!	#NULL!	#NULL!		#NULL!	1	0	0	0	1	0	0	0	0	0	0	0	0	0	0	0	0	0	0		7
1	1	3	#NULL!	#NULL!	4	#NULL!	#NULL!	2	#NULL!	#NULL!	#NULL!	#NULL!	#NULL!	#NULL!	#NULL!	#NULL!	#NULL!	#NULL!	#NULL!	#NULL!	#NULL!	#NULL!	#NULL!	#NULL!	#NULL!	#NULL!		#NULL!	1	0	0	0	1	0	0	0	0	0	0	0	0	0	0	1	1	0	0		7
2	1	3	#NULL!	#NULL!	4	#NULL!	#NULL!	2	#NULL!	#NULL!	#NULL!	#NULL!	#NULL!	#NULL!	#NULL!	#NULL!	#NULL!	#NULL!	#NULL!	#NULL!	#NULL!	#NULL!	#NULL!	#NULL!	#NULL!	#NULL!		#NULL!	1	1	0	0	0	0	0	0	0	0	0	0	0	0	0	0	0	0	1	Melons, almonds, avocado, strawberries,	7
2	1	3	#NULL!	#NULL!	4	#NULL!	#NULL!	2	#NULL!	#NULL!	#NULL!	#NULL!	#NULL!	#NULL!	#NULL!	#NULL!	#NULL!	#NULL!	#NULL!	#NULL!	#NULL!	#NULL!	#NULL!	#NULL!	#NULL!	#NULL!		#NULL!	1	1	1	0	0	0	0	0	0	0	0	0	0	0	0	0	0	0	0		6
1	1	3	#NULL!	#NULL!	2	2	4	1	1	1	0	0	0	0	0	0	0	0	0	0	0	0	0	0	0	0		6	#NULL!	#NULL!	#NULL!	#NULL!	#NULL!	#NULL!		#NULL!	#NULL!	#NULL!	#NULL!	#NULL!	#NULL!	#NULL!	#NULL!	#NULL!	#NULL!	#NULL!	#NULL!		#NULL!
1	1	1	3	#NULL!	1	3	4	1	1	1	0	0	0	0	0	0	0	0	0	0	0	1	0	0	0	0		3	#NULL!	#NULL!	#NULL!	#NULL!	#NULL!	#NULL!		#NULL!	#NULL!	#NULL!	#NULL!	#NULL!	#NULL!	#NULL!	#NULL!	#NULL!	#NULL!	#NULL!	#NULL!		#NULL!
2	1	3	#NULL!	#NULL!	4	#NULL!	#NULL!	3	2	0	0	0	0	0	0	0	0	0	1	0	0	1	0	0	0	0		3	#NULL!	#NULL!	#NULL!	#NULL!	#NULL!	#NULL!		#NULL!	#NULL!	#NULL!	#NULL!	#NULL!	#NULL!	#NULL!	#NULL!	#NULL!	#NULL!	#NULL!	#NULL!		#NULL!
1	1	3	#NULL!	#NULL!	4	#NULL!	#NULL!	1	1	0	0	1	0	0	0	0	0	0	0	0	0	0	0	0	0	0		4	#NULL!	#NULL!	#NULL!	#NULL!	#NULL!	#NULL!		#NULL!	#NULL!	#NULL!	#NULL!	#NULL!	#NULL!	#NULL!	#NULL!	#NULL!	#NULL!	#NULL!	#NULL!		#NULL!
1	1	3	#NULL!	#NULL!	4	#NULL!	#NULL!	2	#NULL!	#NULL!	#NULL!	#NULL!	#NULL!	#NULL!	#NULL!	#NULL!	#NULL!	#NULL!	#NULL!	#NULL!	#NULL!	#NULL!	#NULL!	#NULL!	#NULL!	#NULL!		#NULL!	1	0	1	0	0	0	0	0	0	0	0	0	0	0	0	0	0	0	0		7
2	1	3	#NULL!	#NULL!	4	#NULL!	#NULL!	2	#NULL!	#NULL!	#NULL!	#NULL!	#NULL!	#NULL!	#NULL!	#NULL!	#NULL!	#NULL!	#NULL!	#NULL!	#NULL!	#NULL!	#NULL!	#NULL!	#NULL!	#NULL!		#NULL!	1	0	1	0	0	0	0	0	0	0	0	0	0	0	0	1	0	0	0		7
1	1	3	#NULL!	#NULL!	4	#NULL!	#NULL!	2	#NULL!	#NULL!	#NULL!	#NULL!	#NULL!	#NULL!	#NULL!	#NULL!	#NULL!	#NULL!	#NULL!	#NULL!	#NULL!	#NULL!	#NULL!	#NULL!	#NULL!	#NULL!		#NULL!	1	0	1	0	0	0	0	1	0	0	0	0	0	0	0	0	0	0	0		7
1	1	3	#NULL!	#NULL!	1	3	4	2	#NULL!	#NULL!	#NULL!	#NULL!	#NULL!	#NULL!	#NULL!	#NULL!	#NULL!	#NULL!	#NULL!	#NULL!	#NULL!	#NULL!	#NULL!	#NULL!	#NULL!	#NULL!		#NULL!	1	0	0	0	0	0	0	1	0	0	0	0	0	0	0	0	0	0	0		7
1	1	3	#NULL!	#NULL!	3	4	#NULL!	1	1	1	1	0	0	0	0	0	0	0	0	0	0	0	0	0	0	0		7	#NULL!	#NULL!	#NULL!	#NULL!	#NULL!	#NULL!		#NULL!	#NULL!	#NULL!	#NULL!	#NULL!	#NULL!	#NULL!	#NULL!	#NULL!	#NULL!	#NULL!	#NULL!		#NULL!
1	1	3	#NULL!	#NULL!	2	3	4	1	1	1	1	0	0	0	0	0	0	0	0	0	0	0	0	0	0	0		5	#NULL!	#NULL!	#NULL!	#NULL!	#NULL!	#NULL!		#NULL!	#NULL!	#NULL!	#NULL!	#NULL!	#NULL!	#NULL!	#NULL!	#NULL!	#NULL!	#NULL!	#NULL!		#NULL!
1	1	3	#NULL!	#NULL!	2	4	#NULL!	2	#NULL!	#NULL!	#NULL!	#NULL!	#NULL!	#NULL!	#NULL!	#NULL!	#NULL!	#NULL!	#NULL!	#NULL!	#NULL!	#NULL!	#NULL!	#NULL!	#NULL!	#NULL!		#NULL!	2	0	0	0	1	1	0	0	0	0	0	0	0	0	0	0	0	1	0		4
1	1	3	#NULL!	#NULL!	4	#NULL!	#NULL!	1	1	1	0	0	0	0	0	0	0	0	0	0	0	0	0	0	0	0		2	#NULL!	#NULL!	#NULL!	#NULL!	#NULL!	#NULL!		#NULL!	#NULL!	#NULL!	#NULL!	#NULL!	#NULL!	#NULL!	#NULL!	#NULL!	#NULL!	#NULL!	#NULL!		#NULL!
1	1	3	#NULL!	#NULL!	4	#NULL!	#NULL!	1	2	0	0	0	0	0	0	0	0	0	0	0	0	0	0	0	1	0		7	#NULL!	#NULL!	#NULL!	#NULL!	#NULL!	#NULL!		#NULL!	#NULL!	#NULL!	#NULL!	#NULL!	#NULL!	#NULL!	#NULL!	#NULL!	#NULL!	#NULL!	#NULL!		#NULL!
1	1	3	#NULL!	#NULL!	4	#NULL!	#NULL!	1	1	1	0	0	0	0	0	0	0	0	0	0	0	1	0	0	0	0		6	#NULL!	#NULL!	#NULL!	#NULL!	#NULL!	#NULL!		#NULL!	#NULL!	#NULL!	#NULL!	#NULL!	#NULL!	#NULL!	#NULL!	#NULL!	#NULL!	#NULL!	#NULL!		#NULL!
1	1	3	#NULL!	#NULL!	4	#NULL!	#NULL!	1	1	1	0	0	1	1	0	0	0	0	1	0	0	0	0	0	0	0		5	#NULL!	#NULL!	#NULL!	#NULL!	#NULL!	#NULL!		#NULL!	#NULL!	#NULL!	#NULL!	#NULL!	#NULL!	#NULL!	#NULL!	#NULL!	#NULL!	#NULL!	#NULL!		#NULL!
1	1	1	3	#NULL!	2	4	#NULL!	1	1	1	0	0	0	0	0	0	0	0	0	0	0	0	0	0	0	0		5	#NULL!	#NULL!	#NULL!	#NULL!	#NULL!	#NULL!		#NULL!	#NULL!	#NULL!	#NULL!	#NULL!	#NULL!	#NULL!	#NULL!	#NULL!	#NULL!	#NULL!	#NULL!		#NULL!
1	1	3	#NULL!	#NULL!	2	4	#NULL!	1	1	1	0	0	0	0	0	0	0	1	0	0	0	0	0	0	0	0		6	#NULL!	#NULL!	#NULL!	#NULL!	#NULL!	#NULL!		#NULL!	#NULL!	#NULL!	#NULL!	#NULL!	#NULL!	#NULL!	#NULL!	#NULL!	#NULL!	#NULL!	#NULL!		#NULL!
1	1	3	#NULL!	#NULL!	4	#NULL!	#NULL!	2	#NULL!	#NULL!	#NULL!	#NULL!	#NULL!	#NULL!	#NULL!	#NULL!	#NULL!	#NULL!	#NULL!	#NULL!	#NULL!	#NULL!	#NULL!	#NULL!	#NULL!	#NULL!		#NULL!	1	1	0	0	0	0	0	0	0	0	0	0	0	0	0	0	0	0	0		6
1	1	1	3	#NULL!	4	#NULL!	#NULL!	1	1	1	1	0	0	0	0	0	0	0	0	0	0	0	0	0	0	0		6	#NULL!	#NULL!	#NULL!	#NULL!	#NULL!	#NULL!		#NULL!	#NULL!	#NULL!	#NULL!	#NULL!	#NULL!	#NULL!	#NULL!	#NULL!	#NULL!	#NULL!	#NULL!		#NULL!
2	1	3	#NULL!	#NULL!	4	#NULL!	#NULL!	2	#NULL!	#NULL!	#NULL!	#NULL!	#NULL!	#NULL!	#NULL!	#NULL!	#NULL!	#NULL!	#NULL!	#NULL!	#NULL!	#NULL!	#NULL!	#NULL!	#NULL!	#NULL!		#NULL!	1	0	0	0	0	0	0	1	0	0	0	0	0	0	0	0	0	1	0		5
1	1	3	#NULL!	#NULL!	4	#NULL!	#NULL!	2	#NULL!	#NULL!	#NULL!	#NULL!	#NULL!	#NULL!	#NULL!	#NULL!	#NULL!	#NULL!	#NULL!	#NULL!	#NULL!	#NULL!	#NULL!	#NULL!	#NULL!	#NULL!		#NULL!	2	0	0	0	0	0	0	0	0	0	0	0	0	0	0	1	0	0	1	Red dye #40	6
2	1	3	#NULL!	#NULL!	3	1	4	2	#NULL!	#NULL!	#NULL!	#NULL!	#NULL!	#NULL!	#NULL!	#NULL!	#NULL!	#NULL!	#NULL!	#NULL!	#NULL!	#NULL!	#NULL!	#NULL!	#NULL!	#NULL!		#NULL!	1	0	0	0	0	0	0	0	0	0	0	0	0	0	0	0	0	0	1	garlic	7
1	1	3	#NULL!	#NULL!	4	#NULL!	#NULL!	2	#NULL!	#NULL!	#NULL!	#NULL!	#NULL!	#NULL!	#NULL!	#NULL!	#NULL!	#NULL!	#NULL!	#NULL!	#NULL!	#NULL!	#NULL!	#NULL!	#NULL!	#NULL!		#NULL!	1	0	0	0	0	0	0	0	0	0	0	0	0	0	0	0	0	1	0		7
1	1	1	3	#NULL!	2	4	#NULL!	1	1	0	0	0	0	0	0	1	0	0	0	0	0	0	0	1	0	0		6	#NULL!	#NULL!	#NULL!	#NULL!	#NULL!	#NULL!		#NULL!	#NULL!	#NULL!	#NULL!	#NULL!	#NULL!	#NULL!	#NULL!	#NULL!	#NULL!	#NULL!	#NULL!		#NULL!
1	1	3	#NULL!	#NULL!	2	4	#NULL!	1	1	1	0	0	0	0	0	0	0	0	0	0	0	0	0	0	0	0		7	#NULL!	#NULL!	#NULL!	#NULL!	#NULL!	#NULL!		#NULL!	#NULL!	#NULL!	#NULL!	#NULL!	#NULL!	#NULL!	#NULL!	#NULL!	#NULL!	#NULL!	#NULL!		#NULL!
1	1	1	3	#NULL!	3	1	4	1	1	1	0	0	0	0	0	0	0	0	0	0	0	0	0	0	0	0		4	#NULL!	#NULL!	#NULL!	#NULL!	#NULL!	#NULL!		#NULL!	#NULL!	#NULL!	#NULL!	#NULL!	#NULL!	#NULL!	#NULL!	#NULL!	#NULL!	#NULL!	#NULL!		#NULL!
1	1	3	#NULL!	#NULL!	2	4	#NULL!	3	1	0	0	0	1	1	0	0	0	0	0	0	0	0	0	0	0	0		7	#NULL!	#NULL!	#NULL!	#NULL!	#NULL!	#NULL!		#NULL!	#NULL!	#NULL!	#NULL!	#NULL!	#NULL!	#NULL!	#NULL!	#NULL!	#NULL!	#NULL!	#NULL!		#NULL!
2	1	3	#NULL!	#NULL!	4	#NULL!	#NULL!	2	#NULL!	#NULL!	#NULL!	#NULL!	#NULL!	#NULL!	#NULL!	#NULL!	#NULL!	#NULL!	#NULL!	#NULL!	#NULL!	#NULL!	#NULL!	#NULL!	#NULL!	#NULL!		#NULL!	1	1	0	0	0	0	0	0	0	1	0	0	0	0	0	0	0	0	1	Grapes	4
2	1	3	#NULL!	#NULL!	4	#NULL!	#NULL!	1	1	0	0	0	0	0	0	0	0	0	0	0	0	0	0	1	0	0		7	#NULL!	#NULL!	#NULL!	#NULL!	#NULL!	#NULL!		#NULL!	#NULL!	#NULL!	#NULL!	#NULL!	#NULL!	#NULL!	#NULL!	#NULL!	#NULL!	#NULL!	#NULL!		#NULL!
1	1	3	#NULL!	#NULL!	2	4	#NULL!	3	1	1	0	0	0	0	0	0	0	0	0	0	0	0	0	1	1	0		7	#NULL!	#NULL!	#NULL!	#NULL!	#NULL!	#NULL!		#NULL!	#NULL!	#NULL!	#NULL!	#NULL!	#NULL!	#NULL!	#NULL!	#NULL!	#NULL!	#NULL!	#NULL!		#NULL!
1	1	1	3	#NULL!	1	3	4	1	1	0	1	0	0	0	0	0	0	0	0	0	0	0	0	0	0	0		5	#NULL!	#NULL!	#NULL!	#NULL!	#NULL!	#NULL!		#NULL!	#NULL!	#NULL!	#NULL!	#NULL!	#NULL!	#NULL!	#NULL!	#NULL!	#NULL!	#NULL!	#NULL!		#NULL!
2	1	3	#NULL!	#NULL!	4	#NULL!	#NULL!	2	#NULL!	#NULL!	#NULL!	#NULL!	#NULL!	#NULL!	#NULL!	#NULL!	#NULL!	#NULL!	#NULL!	#NULL!	#NULL!	#NULL!	#NULL!	#NULL!	#NULL!	#NULL!		#NULL!	2	1	1	0	0	0	0	0	0	0	0	0	0	0	0	0	0	0	0		5
1	1	3	#NULL!	#NULL!	4	#NULL!	#NULL!	2	#NULL!	#NULL!	#NULL!	#NULL!	#NULL!	#NULL!	#NULL!	#NULL!	#NULL!	#NULL!	#NULL!	#NULL!	#NULL!	#NULL!	#NULL!	#NULL!	#NULL!	#NULL!		#NULL!	1	0	0	0	0	0	0	0	0	0	1	0	0	0	0	0	0	0	0		7
1	1	3	#NULL!	#NULL!	4	#NULL!	#NULL!	2	#NULL!	#NULL!	#NULL!	#NULL!	#NULL!	#NULL!	#NULL!	#NULL!	#NULL!	#NULL!	#NULL!	#NULL!	#NULL!	#NULL!	#NULL!	#NULL!	#NULL!	#NULL!		#NULL!	1	0	0	0	0	1	0	0	0	0	0	0	0	0	0	0	0	0	0		7
1	1	3	#NULL!	#NULL!	4	#NULL!	#NULL!	1	2	0	0	0	0	0	0	0	1	0	1	0	0	0	0	0	0	0		6	#NULL!	#NULL!	#NULL!	#NULL!	#NULL!	#NULL!		#NULL!	#NULL!	#NULL!	#NULL!	#NULL!	#NULL!	#NULL!	#NULL!	#NULL!	#NULL!	#NULL!	#NULL!		#NULL!
1	1	3	#NULL!	#NULL!	1	3	4	2	#NULL!	#NULL!	#NULL!	#NULL!	#NULL!	#NULL!	#NULL!	#NULL!	#NULL!	#NULL!	#NULL!	#NULL!	#NULL!	#NULL!	#NULL!	#NULL!	#NULL!	#NULL!		#NULL!	1	0	1	0	1	1	0	0	0	0	0	0	0	0	0	1	1	0	0		7
1	1	3	#NULL!	#NULL!	4	#NULL!	#NULL!	1	1	1	0	0	1	0	0	1	0	0	0	0	0	1	0	1	0	1	durum wheat, buckwheat, oats, citrus, an	7	#NULL!	#NULL!	#NULL!	#NULL!	#NULL!	#NULL!		#NULL!	#NULL!	#NULL!	#NULL!	#NULL!	#NULL!	#NULL!	#NULL!	#NULL!	#NULL!	#NULL!	#NULL!		#NULL!
1	1	1	3	#NULL!	2	4	#NULL!	1	1	1	1	0	0	0	0	0	0	0	0	0	0	0	0	0	0	1	white bread	6	#NULL!	#NULL!	#NULL!	#NULL!	#NULL!	#NULL!		#NULL!	#NULL!	#NULL!	#NULL!	#NULL!	#NULL!	#NULL!	#NULL!	#NULL!	#NULL!	#NULL!	#NULL!		#NULL!
1	1	3	#NULL!	#NULL!	4	#NULL!	#NULL!	1	1	0	0	0	0	0	0	0	0	0	0	0	0	0	0	0	0	1	Food cousins to other alergens. Such as	4	#NULL!	#NULL!	#NULL!	#NULL!	#NULL!	#NULL!		#NULL!	#NULL!	#NULL!	#NULL!	#NULL!	#NULL!	#NULL!	#NULL!	#NULL!	#NULL!	#NULL!	#NULL!		#NULL!
1	1	3	#NULL!	#NULL!	4	#NULL!	#NULL!	1	2	0	1	0	0	0	0	0	0	0	0	0	0	0	0	0	0	0		7	#NULL!	#NULL!	#NULL!	#NULL!	#NULL!	#NULL!		#NULL!	#NULL!	#NULL!	#NULL!	#NULL!	#NULL!	#NULL!	#NULL!	#NULL!	#NULL!	#NULL!	#NULL!		#NULL!
1	1	3	#NULL!	#NULL!	4	#NULL!	#NULL!	1	2	1	0	0	0	0	0	0	0	0	0	0	0	0	0	0	0	0		6	#NULL!	#NULL!	#NULL!	#NULL!	#NULL!	#NULL!		#NULL!	#NULL!	#NULL!	#NULL!	#NULL!	#NULL!	#NULL!	#NULL!	#NULL!	#NULL!	#NULL!	#NULL!		#NULL!
2	1	3	#NULL!	#NULL!	4	#NULL!	#NULL!	1	1	1	1	0	0	0	0	0	0	0	0	0	0	0	0	0	0	0		5	#NULL!	#NULL!	#NULL!	#NULL!	#NULL!	#NULL!		#NULL!	#NULL!	#NULL!	#NULL!	#NULL!	#NULL!	#NULL!	#NULL!	#NULL!	#NULL!	#NULL!	#NULL!		#NULL!
1	1	1	3	#NULL!	4	#NULL!	#NULL!	1	2	1	1	0	0	0	0	0	0	0	0	0	0	0	0	0	0	0		4	#NULL!	#NULL!	#NULL!	#NULL!	#NULL!	#NULL!		#NULL!	#NULL!	#NULL!	#NULL!	#NULL!	#NULL!	#NULL!	#NULL!	#NULL!	#NULL!	#NULL!	#NULL!		#NULL!
1	1	3	#NULL!	#NULL!	4	#NULL!	#NULL!	1	1	1	0	0	0	0	0	0	0	0	0	0	0	0	0	0	0	0		4	#NULL!	#NULL!	#NULL!	#NULL!	#NULL!	#NULL!		#NULL!	#NULL!	#NULL!	#NULL!	#NULL!	#NULL!	#NULL!	#NULL!	#NULL!	#NULL!	#NULL!	#NULL!		#NULL!
1	1	3	#NULL!	#NULL!	2	1	4	2	#NULL!	#NULL!	#NULL!	#NULL!	#NULL!	#NULL!	#NULL!	#NULL!	#NULL!	#NULL!	#NULL!	#NULL!	#NULL!	#NULL!	#NULL!	#NULL!	#NULL!	#NULL!		#NULL!	2	0	0	0	0	0	0	0	0	0	0	0	0	0	0	0	0	0	1	Apple allergens	6
1	1	3	#NULL!	#NULL!	4	#NULL!	#NULL!	1	1	1	0	0	0	0	0	0	0	0	0	0	0	0	1	0	1	0		4	#NULL!	#NULL!	#NULL!	#NULL!	#NULL!	#NULL!		#NULL!	#NULL!	#NULL!	#NULL!	#NULL!	#NULL!	#NULL!	#NULL!	#NULL!	#NULL!	#NULL!	#NULL!		#NULL!
1	1	3	#NULL!	#NULL!	4	#NULL!	#NULL!	2	#NULL!	#NULL!	#NULL!	#NULL!	#NULL!	#NULL!	#NULL!	#NULL!	#NULL!	#NULL!	#NULL!	#NULL!	#NULL!	#NULL!	#NULL!	#NULL!	#NULL!	#NULL!		#NULL!	1	1	0	0	0	0	0	1	0	0	0	0	0	0	0	0	0	0	0		7
1	1	1	3	#NULL!	3	2	4	1	1	1	0	0	0	0	0	0	0	0	0	0	0	0	0	0	0	0		1	#NULL!	#NULL!	#NULL!	#NULL!	#NULL!	#NULL!		#NULL!	#NULL!	#NULL!	#NULL!	#NULL!	#NULL!	#NULL!	#NULL!	#NULL!	#NULL!	#NULL!	#NULL!		#NULL!
2	1	3	#NULL!	#NULL!	4	#NULL!	#NULL!	2	#NULL!	#NULL!	#NULL!	#NULL!	#NULL!	#NULL!	#NULL!	#NULL!	#NULL!	#NULL!	#NULL!	#NULL!	#NULL!	#NULL!	#NULL!	#NULL!	#NULL!	#NULL!		#NULL!	2	1	1	0	1	1	0	0	0	0	0	0	0	0	0	0	1	0	1	Wheat	3
1	1	1	3	#NULL!	1	3	4	2	#NULL!	#NULL!	#NULL!	#NULL!	#NULL!	#NULL!	#NULL!	#NULL!	#NULL!	#NULL!	#NULL!	#NULL!	#NULL!	#NULL!	#NULL!	#NULL!	#NULL!	#NULL!		#NULL!	1	0	0	0	1	0	0	0	0	0	0	0	0	0	0	0	0	0	0		6
2	1	1	3	#NULL!	4	#NULL!	#NULL!	1	2	0	1	0	0	0	0	0	0	0	0	0	0	0	0	0	0	0		5	#NULL!	#NULL!	#NULL!	#NULL!	#NULL!	#NULL!		#NULL!	#NULL!	#NULL!	#NULL!	#NULL!	#NULL!	#NULL!	#NULL!	#NULL!	#NULL!	#NULL!	#NULL!		#NULL!
[truncated: 89 more columns]
